# Supplementary material for: Practical Workflow for Building Local Mass Spectral Libraries for Untargeted Metabolomics
Source: Metabolites. 2026 Jun 12;16(6):412. doi: 10.3390/metabo16060412 (PMC13303250; doi:10.3390/metabo16060412)
Supplement: Supplementary file 1 [file metabolites-16-00412-s001.zip]

Archive with 7 entries (7 files):
- SI_1_7_HILIC.csv
- SI_1_1_compoundlist.csv
- SI_1_2_RPLC_NEG.csv
- SI_1_3_HILIG_POS.csv
- SI_1_4_HILIG_NEG.csv
- SI_1_5_RPLC_POS.csv
- SI_1_6_RPLC.csv
