# Supplementary material for: Practical Workflow for Building Local Mass Spectral Libraries for Untargeted Metabolomics
Source: Metabolites. 2026 Jun 12;16(6):412. doi: 10.3390/metabo16060412 (PMC13303250; doi:10.3390/metabo16060412)
Supplement: Supplementary file 1 [file metabolites-16-00412-s001.zip › SI_1_7_HILIC.csv]

Name	Formula	Annot. Source: Predicted Compositions	Annot. Source: mzVault Search	Annot. DeltaMass [ppm]	Calc. MW	m/z	RT [min]	Area (Max.)	# mzVault Results	mzVault Best Match	MS2	Reference Ion	Group Area: AN_F	Group Area: AN_F2	Peak Rating: AN_F.raw (F1)	Peak Rating: AN_F2.raw (F2)
2-AMINOISOBUTYRATE	C4 H9 N O2	Full match	Full match	1.79	103.06351	102.05626	5.714	70890.50792	1	70.6	DDA for preferred ion	[M-H]-1	70890.50792	65036.83991		2.7
2-HYDROXYBUTYRATE	C4 H8 O3	Full match	Full match	1.39	104.04749	103.04021	3.214	28964192.94	1	91.3	DDA for preferred ion	[M-H]-1	28964192.94	25531187.44	8.9	8.4
2-HYDROXYPHENYLACETATE	C8 H8 O3	Full match	Full match	1.47	152.04757	151.04029	1.374	242936.1372	5	84.9	DDA for preferred ion	[M-H]-1	242936.1372	206555.2781	7.7	8.8
2-METHYLMALEATE	C5 H6 O4	Full match	Full match	1.88	130.02685	129.01958	1.715	332358.2286	2	80.6	DDA for preferred ion	[M-H]-1	332358.2286	301099.3973	6.6	7.2
3-HYDROXYBUTANOATE	C4 H8 O3	Full match	Full match	1.68	104.04752	103.04024	4.254	9062949.09	1	73.1	DDA for preferred ion	[M-H]-1	9062949.09	7077791.377	8.9	8.9
3-METHYL-2-OXOVALERATE	C6 H10 O3	Full match	Full match	1.42	130.06318	129.0559	1.183	22136698.54	2	75.5	DDA for preferred ion	[M-H]-1	22136698.54	18318563.45	9.5	8.9
3-METHYLGLUTACONATE	C6 H8 O4	Full match	Full match	0.68	144.04236	143.03503	5.813	1348905.286	1	65.1	DDA for preferred ion	[M-H]-1	1137621.863	1348905.286	3.2	3.2
4-PYRIDOXATE	C8 H9 N O4	Full match	Full match	0.56	183.05326	182.04598	1.144	397426.363	1	53.9	DDA for preferred ion	[M-H]-1	397426.363	368562.2225	7.7	7.7
6-CARBOXYHEXANOATE	C7 H12 O4	Full match	Full match	1.63	160.07382	159.06654	7.079	1660294.145	1	68.8	DDA for preferred ion	[M-H]-1	1649828.22	1660294.145	2.1	2.6
ADIPATE	C6 H10 O4	Full match	Full match	1.6	146.05814	145.05087	7.484	11842677.76	4	91.7	DDA for preferred ion	[M-H]-1	11842677.76	10485594.82	7.3	6.7
ALLOTHREONINE	C4 H9 N O3	Full match	Full match	1.52	119.05842	118.05115	6.191	5298116.963	2	92.8	DDA for preferred ion	[M-H]-1	5298116.963	4768363.038	7.3	8.4
ALPHA-D-GLUCOSE	C6 H12 O6	Full match	Full match	0.88	180.06355	179.0563	6.526	1547470.606	8	83.2	DDA for preferred ion	[M-H]-1	1476106.679	1547470.606	7.5	8
ARABITOL	C5 H12 O5	Full match	Full match	1.41	152.06869	151.06141	4.021	433419.5294	3	74	DDA for preferred ion	[M-H]-1	433419.5294	377527.928	7.2	5.5
ASPARAGINE	C4 H8 N2 O3	Full match	Full match	1.44	132.05368	131.0464	6.699	3730991.105	1	82.7	DDA for preferred ion	[M-H]-1	3730991.105	3599393.561	8.4	7.8
BENZOATE	C7 H6 O2	Full match	Full match	1.2	122.03693	121.02965	1.928	943468.9482	1	50.3	DDA for preferred ion	[M-H]-1	850252.9098	943468.9482	8	8
CITRAMALATE	C5 H8 O5	Full match	Full match	1.93	148.03746	147.03018	7.828	26544357.01	1	87.3	DDA for preferred ion	[M-H]-1	26544357.01	13657834.85		4.6
CITRATE	C6 H8 O7	Full match	Full match	1.53	192.0273	191.02002	8.441	5180775.037	2	92.7	DDA for preferred ion	[M-H]-1	5180775.037	2252711.345	5.7	3.5
CITRULLINE	C6 H13 N3 O3	Full match	Full match	1.15	175.09589	174.08862	6.923	2659105.879	1	87.8	DDA for preferred ion	[M-H]-1	2659105.879	2544744.729	8.4	8.9
CREATININE	C4 H7 N3 O	Full match	Full match	0.95	113.05902	112.05174	1.74	8734520.072	1	51.4	DDA for preferred ion	[M-H]-1	8309936	8734520.072	9.5	9.5
D-ORNITHINE	C5 H12 N2 O2	Full match	Full match	2.27	132.09018	131.0829	8.661	1567548.102	2	63.3	DDA for preferred ion	[M-H]-1	1344202.329	1567548.102	4.2	3.7
ETHYLMALONATE	C5 H8 O4	Full match	Full match	1.55	132.04246	131.03519	7.635	2699281.414	3	80	DDA for preferred ion	[M-H]-1	2699281.414	2469969.976	4.6	5.1
FUMARATE	C4 H4 O4	Full match	Full match	2.13	116.01121	115.00393	8.188	9050954.652	2	92.2	DDA for preferred ion	[M-H]-1	9050954.652	8760657.72	7.3	8.4
GALACTOSE	C6 H12 O6	Full match	Full match	0.91	180.06355	179.05628	5.025	748823.0057	7	90.8	DDA for preferred ion	[M-H]-1	748823.0057	639016.2733	8	7
GALACTURONATE	C6 H10 O7	Full match	Full match	1.46	194.04294	193.03566	7.387	916342.1681	2	87.3	DDA for preferred ion	[M-H]-1	714644.1212	916342.1681	5.3	5.9
GLUTAMATE	C5 H9 N O4	Full match	Full match	1.72	147.05341	146.04614	7.354	6942639.81	2	89.5	DDA for preferred ion	[M-H]-1	6942639.81	6252328.834	9.5	9.5
GLUTARATE	C5 H8 O4	Full match	Full match	1.43	132.04245	113.0246	5.32	5050467.487	2	56.2	DDA for preferred ion	[M-H-H2O]-1	4550067.168	5050467.487	7.8	8.4
GLYCOCHENODEOXYCHOLATE	C26 H43 N O5	Full match	Full match	1.45	449.31478	448.3075	1.698	403699.6461	1	82.1	DDA for preferred ion	[M-H]-1	403699.6461	352727.0727	2.8	5.5
GLYCOCHOLATE	C26 H43 N O6	Not the top hit	Full match	1.24	465.30961	464.30234	3.613	100121.3322	1	58.1	DDA for preferred ion	[M-H]-1	68432.98357	100121.3322	0	0.9
HIPPURATE	C9 H9 N O3	Full match	Full match	0.88	179.0584	178.05112	2.702	6022254.587	1	89.8	DDA for preferred ion	[M-H]-1	6022254.587	4440308.766	9.5	9.5
HISTIDINE	C6 H9 N3 O2	Full match	Full match	2.13	155.06981	154.06253	7.231	9244298.987	1	96.8	DDA for preferred ion	[M-H]-1	8776688.197	9244298.987	3.5	3.5
HYDROXYPHENYLLACTATE	C9 H10 O4	Full match	Full match	1.45	182.05817	181.0509	4.324	333023.5835	2	84.2	DDA for preferred ion	[M-H]-1	333023.5835	288952.879	7.2	7.7
HYPOXANTHINE	C5 H4 N4 O	Full match	Full match	1.54	136.03872	135.03144	1.872	3466844.62	1	90.9	DDA for preferred ion	[M-H]-1	3466844.62	2584437.792	9.5	9.5
INDOXYL SULFATE	C8 H7 N O4 S	Full match	Full match	0.57	213.0097	212.00242	1.654	18911553.79	1	93.5	DDA for preferred ion	[M-H]-1	18911553.79	13598608.85	9.5	9.5
INOSINE	C10 H12 N4 O5	Full match	Full match	-0.59	268.08061	267.07333	3.131	954978.0158	1	80.6	DDA for preferred ion	[M-H]-1	954978.0158	863641.3905	3.7	5.9
LYXOSE	C5 H10 O5	Full match	Full match	1.28	150.05302	149.04574	6.353	541483.7831	4	74.9	DDA for preferred ion	[M-H]-1	541483.7831	490700.4211	6.4	8
MALONATE	C3 H4 O4	Full match	Full match	1.79	104.01114	103.00387	7.153	5282813.434	2	83.6	DDA for preferred ion	[M-H]-1	5282813.434	4397078.645		2.9
MANNITOL	C6 H14 O6	Full match	Full match	0.93	182.07921	181.07194	5.128	486304.0032	3	72.6	DDA for preferred ion	[M-H]-1	486304.0032	452179.3459	8	7.7
METHIONINE	C5 H11 N O2 S	Full match	Full match	1.4	149.05126	148.04398	4.777	1155220.817	1	53.2	DDA for preferred ion	[M-H]-1	1155220.817	969073.5311	7.5	8
MONOMETHYLGLUTARATE	C6 H10 O4	Full match	Full match	2.28	146.05824	291.10934	6.732	770520.3397	4	76.6	DDA for preferred ion	[2M-H]-1	770520.3397	762594.9392	8	8.6
N-ACETYLALANINE	C5 H9 N O3	Full match	Full match	1.36	131.05842	130.05114	4.578	398816.9603	1	64.4	DDA for preferred ion	[M-H]-1	398816.9603	335802.3786	7.7	7.2
N-ACETYLGLYCINE	C4 H7 N O3	Full match	Full match	1.62	117.04278	116.0355	5.376	256281.2994	1	80.8	DDA for preferred ion	[M-H]-1	256281.2994	95587.51833	7.2	2.5
N-ACETYLSERINE	C5 H9 N O4	Full match	Full match	1.93	147.05344	146.0461	5.513	1248584.227	1	62	DDA for preferred ion	[M-H]-1	1248584.227	1204424.314	8.6	9.1
NORLEUCINE	C6 H13 N O2	Full match	Full match	0.97	131.09476	130.08748	4.037	21233065.98	3	82.9	DDA for preferred ion	[M-H]-1	21233065.98	18817177.03	8.4	8.9
OXALATE	C2 H2 O4	Full match	Full match	2.35	89.99552	88.98824	8.456	2703341.651	1	86.7	DDA for preferred ion	[M-H]-1	2703341.651	1918884.296	5.1	3.5
OXOGLUTARATE	C5 H6 O5	Full match	Full match	1.39	146.02173	145.01445	7.678	3355319.243	1	86.6	DDA for preferred ion	[M-H]-1	3156996.071	3355319.243	9.5	8.4
PALMITOLEATE	C16 H30 O2	Full match	Full match	0.32	254.22466	253.21738	0.641	10061400.09	1	50.4	DDA for preferred ion	[M-H]-1	9577491.02	10061400.09	9.5	10
PHENYLALANINE	C9 H11 N O2	Full match	Full match	1.01	165.07915	164.07187	3.957	10400848.13	1	90	DDA for preferred ion	[M-H]-1	10400848.13	8575700.661	8.4	9.5
PYROGLUTAMATE	C5 H7 N O3	Full match	Full match	2.08	129.04286	128.03558	5.499	4956745.819	1	54.4	DDA for preferred ion	[M-H]-1	2547152.618	4956745.819	8.9	8.9
RHAMNOSE	C6 H12 O5	Full match	Full match	0.55	164.06856	223.0824	3.026	19847214.87	1	83.9	DDA for preferred ion	[M-H+HAc]-1	19847214.87	18473514.75	9.5	9.5
SALICYLATE	C7 H6 O3	Full match	Full match	1.25	138.03187	137.02459	1.134	545872.8203	2	73.9	DDA for preferred ion	[M-H]-1	545872.8203	544983.3876	9.1	8
SERINE	C3 H7 N O3	Full match	Full match	1.63	105.04276	104.03549	6.698	6695306.15	1	92	DDA for preferred ion	[M-H]-1	6695306.15	6524279.937	8.4	8.4
SHIKIMATE	C7 H10 O5	Full match	Full match	0.71	174.05295	173.04567	6.114	321882.2805	1	59.4	DDA for preferred ion	[M-H]-1	321882.2805	180422.5122	3.9	2.5
SUCCINATE	C4 H6 O4	Full match	Full match	1.58	118.02679	117.01952	7.384	47209223.98	2	92.1	DDA for preferred ion	[M-H]-1	47209223.98	43433749.79	7.8	7.8
TAURINE	C2 H7 N O3 S	Full match	Full match	1.4	125.01484	124.00756	6.085	10617766.77	1	92.4	DDA for preferred ion	[M-H]-1	10423426.28	10617766.77	9.5	9.5
THREITOL	C4 H10 O4	Full match	Full match	1.32	122.05807	181.07192	2.541	164865.4155	2	59.4	DDA for preferred ion	[M-H+HAc]-1	153189.1153	164865.4155	6.3	6.8
TRYPTOPHAN	C11 H12 N2 O2	Full match	Full match	-0.1	204.08986	203.08258	4.677	2597636.825	1	91.7	DDA for preferred ion	[M-H]-1	2597636.825	2405933.467	9.5	9.5
TYROSINE	C9 H11 N O3	Full match	Full match	1.3	181.07413	180.06685	5.533	726395.7422	1	89.4	DDA for preferred ion	[M-H]-1	726395.7422	670560.6617	6.4	7
URATE	C5 H4 N4 O3	Full match	Full match	1.29	168.02856	167.02129	6.237	47704410.65	1	94.5	DDA for preferred ion	[M-H]-1	47673281.79	47704410.65	9.5	9.5
URIDINE	C9 H12 N2 O6	Full match	Full match	-0.02	244.06953	243.06222	1.836	1833407.851	1	78.1	DDA for preferred ion	[M-H]-1	1833407.851	1397018.563	10	9.7
UROCANATE	C6 H6 N2 O2	Full match	Full match	1.18	138.04309	137.03581	2.827	644294.8325	1	78.7	DDA for preferred ion	[M-H]-1	644294.8325	605962.8665	7	7
XANTHINE	C5 H4 N4 O2	Full match	Full match	1.17	152.0336	151.02633	2.579	3479602.414	1	57.6	DDA for preferred ion	[M-H]-1	3479602.414	2988238.424	9.5	9.5
