# Supplementary material for: Practical Workflow for Building Local Mass Spectral Libraries for Untargeted Metabolomics
Source: Metabolites. 2026 Jun 12;16(6):412. doi: 10.3390/metabo16060412 (PMC13303250; doi:10.3390/metabo16060412)
Supplement: Supplementary file 1 [file metabolites-16-00412-s001.zip › SI_1_1_compoundlist.csv]

	Compound	Formula	CasId	HMDBId	KEGGId	SmilesDescription	InChiKey	Mix	detected
1	CYTIDINE	C9H13N3O5	65-46-3	HMDB0000089	C00475	NC1=NC(=O)N(C=C1)[C@@H]1O[C@H](CO)[C@@H](O)[C@H]1O	UHDGCWIWMRVCDJ-XVFCMESISA-N	1	RPLC_POS,RPLC_NEG,HILIC_POS,HILIC_NEG
2	SERINE	C3H7NO3	56-45-1	HMDB0000187	C00065	N[C@@H](CO)C(O)=O	MTCFGRXMJLQNBG-REOHCLBHSA-N	1	RPLC_NEG,HILIC_POS,HILIC_NEG
3	CYSTEINE	C3H7NO2S	52-90-4	HMDB0000574	C00097	N[C@@H](CS)C(O)=O	XUJNEKJLAYXESH-REOHCLBHSA-N	1
4	CITRULLINE	C6H13N3O3	372-75-8	HMDB0000904	C00327	N[C@@H](CCCNC(N)=O)C(O)=O	RHGKLRLOHDJJDR-BYPYZUCNSA-N	1	RPLC_POS,RPLC_NEG,HILIC_POS,HILIC_NEG
5	TAURINE	C2H7NO3S	107-35-7	HMDB0000251	C00245	NCCS(O)(=O)=O	XOAAWQZATWQOTB-UHFFFAOYSA-N	1	RPLC_POS,RPLC_NEG,HILIC_POS,HILIC_NEG
6	NICOTINATE	C6H5NO2	59-67-6	HMDB0001488	C00253	OC(=O)C1=CN=CC=C1	PVNIIMVLHYAWGP-UHFFFAOYSA-N	1	RPLC_POS,RPLC_NEG,HILIC_POS,HILIC_NEG
7	INOSINE	C10H12N4O5	58-63-9	HMDB0000195	C00294	OC[C@H]1O[C@H]([C@H](O)[C@@H]1O)N1C=NC2=C1N=CNC2=O	UGQMRVRMYYASKQ-KQYNXXCUSA-N	1	RPLC_NEG,HILIC_POS,HILIC_NEG
8	GAMMA-AMINOBUTYRATE	C4H9NO2	56-12-2	HMDB0000112	C00334	NCCCC(O)=O	BTCSSZJGUNDROE-UHFFFAOYSA-N	1	RPLC_POS,HILIC_POS,HILIC_NEG
9	CYTOSINE	C4H5N3O	71-30-7	HMDB0000630	C00380	NC1=CC=NC(=O)N1	OPTASPLRGRRNAP-UHFFFAOYSA-N	1	RPLC_POS,HILIC_POS,HILIC_NEG
10	ISOLEUCINE	C6H13NO2	73-32-5	HMDB0000172	C00407	CC[C@H](C)[C@H](N)C(O)=O	AGPKZVBTJJNPAG-WHFBIAKZSA-N	1	RPLC_POS,HILIC_POS,HILIC_NEG
11	PYRAZOLE	C3H4N2	288-13-1	-	C00481	C1=CNN=C1	WTKZEGDFNFYCGP-UHFFFAOYSA-N	1
12	GLUTAMATE	C5H9NO4	56-86-0	HMDB0000148	C00025	N[C@@H](CCC(O)=O)C(O)=O	WHUUTDBJXJRKMK-VKHMYHEASA-N	1	RPLC_POS,RPLC_NEG,HILIC_POS,HILIC_NEG
13	P-HYDROXYPHENYLACETATE	C8H8O3	156-38-7	HMDB0000020	C00642	OC(=O)CC1=CC=C(O)C=C1	XQXPVVBIMDBYFF-UHFFFAOYSA-N	1	HILIC_NEG
14	GLYCOLATE	C2H4O3	79-14-1	HMDB0000115	C00160	OCC(O)=O	AEMRFAOFKBGASW-UHFFFAOYSA-N	1
15	SARCOSINE	C3H7NO2	107-97-1	HMDB0000271	C00213	CNCC(O)=O	FSYKKLYZXJSNPZ-UHFFFAOYSA-N	1	RPLC_POS,HILIC_POS,HILIC_NEG
16	ASCORBATE	C6H8O6	50-81-7	HMDB0000044	C00072	[H][C@@]1(OC(=O)C(O)=C1O)[C@@H](O)CO	CIWBSHSKHKDKBQ-JLAZNSOCSA-N	2	RPLC_NEG
17	N-ACETYLTRYPTOPHAN	C13H14N2O3	1218-34-4	HMDB0013713	CSID388950	CC(=O)N[C@@H](CC1=CNC2=C1C=CC=C2)C(O)=O	DZTHIGRZJZPRDV-LBPRGKRZSA-N	2	RPLC_POS,RPLC_NEG,HILIC_POS,HILIC_NEG
18	N-ACETYLGLUCOSAMINE	C8H15NO6	7512-17-6	HMDB0000215	C00140	CC(=O)N[C@H]1C(O)O[C@H](CO)[C@@H](O)[C@@H]1O	OVRNDRQMDRJTHS-RTRLPJTCSA-N	2	HILIC_NEG
19	CREATININE	C4H7N3O	60-27-5	HMDB0000562	C00791	CN1CC(=O)NC1=N	DDRJAANPRJIHGJ-UHFFFAOYSA-N	2	RPLC_POS,HILIC_POS,HILIC_NEG
20	QUINATE	C7H12O6	77-95-2	HMDB0003072	C00296	O[C@@H]1C[C@@](O)(C[C@@H](O)[C@H]1O)C(O)=O	AAWZDTNXLSGCEK-WYWMIBKRSA-N	2	RPLC_NEG,HILIC_NEG
21	DIHYDROOROTATE	C5H6N2O4	5988-19-2	HMDB0003349	C00337	OC(=O)C1CC(=O)NC(=O)N1	UFIVEPVSAGBUSI-UHFFFAOYSA-N	2	RPLC_NEG
22	MALONATE	C3H4O4	141-82-2	HMDB0000691	C00383	OC(=O)CC(O)=O	OFOBLEOULBTSOW-UHFFFAOYSA-N	2	RPLC_NEG,HILIC_NEG
23	GUANIDINOACETATE	C3H7N3O2	352-97-6	HMDB0000128	C00581	NC(=N)NCC(O)=O	BPMFZUMJYQTVII-UHFFFAOYSA-N	2	RPLC_POS,RPLC_NEG,HILIC_POS,HILIC_NEG
24	2-PHOSPHOGLYCERATE	C3H7O7P	2553-59-5	HMDB0000362	CSID58	OCC(OP(O)(O)=O)C(O)=O	GXIURPTVHJPJLF-UHFFFAOYSA-N	2	RPLC_NEG,HILIC_NEG
25	METHYLTHIOADENOSINE	C11H15N5O3S	2457-80-9	HMDB0001173	C00170	CSC[C@H]1O[C@H]([C@H](O)[C@@H]1O)N1C=NC2=C1N=CN=C2N	WUUGFSXJNOTRMR-IOSLPCCCSA-N	2	RPLC_POS,HILIC_POS,HILIC_NEG
26	L-ALANINE	C3H7NO2	56-41-7	HMDB0000161	C00041	C[C@H](N)C(O)=O	QNAYBMKLOCPYGJ-REOHCLBHSA-N	2	RPLC_POS,HILIC_POS,HILIC_NEG
27	GULOSE	C6H12O6	6027-89-0	HMDB0012326	C15923	OC[C@@H]1OC(O)[C@@H](O)[C@@H](O)[C@@H]1O	WQZGKKKJIJFFOK-QRXFDPRISA-N	2
28	XANTHINE	C5H4N4O2	69-89-6	HMDB0000292	C00385	O=C1NC2=C(NC=N2)C(=O)N1	LRFVTYWOQMYALW-UHFFFAOYSA-N	2	RPLC_NEG,HILIC_NEG
29	DIHYDROFOLATE	C19H21N7O6	4033-27-6	HMDB0001056	C00415	NC1=NC2=C(N=C(CNC3=CC=C(C=C3)C(=O)N[C@@H](CCC(O)=O)C(O)=O)CN2)C(=O)N1	OZRNSSUDZOLUSN-LBPRGKRZSA-N	2
30	CYSTINE	C6H12N2O4S2	56-89-3	HMDB0000192	C00491	N[C@@H](CSSC[C@H](N)C(O)=O)C(O)=O	LEVWYRKDKASIDU-IMJSIDKUSA-N	2	RPLC_POS,RPLC_NEG,HILIC_POS,HILIC_NEG
31	FORMAMIDE	CH3NO	75-12-7	HMDB0001536	C00488	NC=O	ZHNUHDYFZUAESO-UHFFFAOYSA-N	3
32	GLYCINE	C2H5NO2	56-40-6	HMDB0000123	C00037	NCC(O)=O	DHMQDGOQFOQNFH-UHFFFAOYSA-N	3	HILIC_NEG
33	METHIONINE	C5H11NO2S	63-68-3	HMDB0000696	C00073	CSCC[C@H](N)C(O)=O	FFEARJCKVFRZRR-BYPYZUCNSA-N	3	RPLC_POS,HILIC_POS,HILIC_NEG
34	TETRAHYDROFOLATE	C19H23N7O6	135-16-0	HMDB0001846	C00101	NC1=NC(=O)C2=C(NC[C@H](CNC3=CC=C(C=C3)C(=O)NC(CCC(O)=O)C(O)=O)N2)N1	MSTNYGQPCMXVAQ-PXYINDEMSA-N	3
35	DIETHANOLAMINE	C4H11NO2	111-42-2	HMDB0004437	C06772	OCCNCCO	ZBCBWPMODOFKDW-UHFFFAOYSA-N	3	RPLC_POS,HILIC_POS
36	URIDINE MONOPHOSPHATE	C9H13N2O9P	58-97-9	HMDB0000288	C00105	O[C@H]1[C@@H](O)[C@@H](O[C@@H]1COP(O)(O)=O)N1C=CC(=O)NC1=O	DJJCXFVJDGTHFX-XVFCMESISA-N	3	RPLC_POS,RPLC_NEG,HILIC_POS,HILIC_NEG
37	PROLINE	C5H9NO2	147-85-3	HMDB0000162	C00148	OC(=O)[C@@H]1CCCN1	ONIBWKKTOPOVIA-BYPYZUCNSA-N	3	RPLC_POS,HILIC_POS,HILIC_NEG
38	THYMINE	C5H6N2O2	65-71-4	HMDB0000262	C00178	CC1=CNC(=O)NC1=O	RWQNBRDOKXIBIV-UHFFFAOYSA-N	3	RPLC_NEG,HILIC_NEG
39	SUCCINATE SEMIALDEHYDE	C4H6O3	692-29-5	HMDB0001259	C00232	OC(=O)CCC=O	UIUJIQZEACWQSV-UHFFFAOYSA-N	3
40	LACTATE	C3H6O3	79-33-4	HMDB0000190	C00186	C[C@H](O)C(O)=O	JVTAAEKCZFNVCJ-REOHCLBHSA-N	3	RPLC_NEG,HILIC_NEG
41	FRUCTOSE BISPHOSPHATE	C6H14O12P2	34693-15-7	HMDB0001058	C05378	O[C@H]1[C@H](O)[C@](O)(COP(O)(O)=O)O[C@@H]1COP(O)(O)=O	RNBGYGVWRKECFJ-ZXXMMSQZSA-N	3
42	CARNOSINE	C9H14N4O3	305-84-0	HMDB0000033	C00386	NCCC(=O)N[C@@H](CC1=CN=CN1)C(O)=O	CQOVPNPJLQNMDC-ZETCQYMHSA-N	3	RPLC_POS,RPLC_NEG,HILIC_POS,HILIC_NEG
43	NICOTINAMIDE	C6H6N2O	98-92-0	HMDB0001406	C00153	NC(=O)C1=CN=CC=C1	DFPAKSUCGFBDDF-UHFFFAOYSA-N	3	RPLC_POS,HILIC_POS
44	SHIKIMATE	C7H10O5	138-59-0	HMDB0003070	C00493	O[C@@H]1CC(=C[C@@H](O)[C@H]1O)C(O)=O	JXOHGGNKMLTUBP-HSUXUTPPSA-N	3	RPLC_NEG,HILIC_NEG
45	ASPARTATE	C4H7NO4	56-84-8	HMDB0000191	C00049	N[C@@H](CC(O)=O)C(O)=O	CKLJMWTZIZZHCS-REOHCLBHSA-N	3	RPLC_POS,RPLC_NEG,HILIC_POS,HILIC_NEG
46	THYMIDINE	C10H14N2O5	50-89-5	HMDB0000273	C00214	CC1=CN([C@H]2C[C@H](O)[C@@H](CO)O2)C(=O)NC1=O	IQFYYKKMVGJFEH-XLPZGREQSA-N	4	RPLC_POS,RPLC_NEG,HILIC_NEG
47	URIDINE	C9H12N2O6	58-96-8	HMDB0000296	C00299	OC[C@H]1O[C@H]([C@H](O)[C@@H]1O)N1C=CC(=O)NC1=O	DRTQHJPVMGBUCF-XVFCMESISA-N	4	RPLC_NEG,HILIC_NEG
48	SUCCINATE	C4H6O4	110-15-6	HMDB0000254	C00042	OC(=O)CCC(O)=O	KDYFGRWQOYBRFD-UHFFFAOYSA-N	4	RPLC_NEG,HILIC_NEG
49	PHENYLALANINE	C9H11NO2	63-91-2	HMDB0000159	C00079	N[C@@H](CC1=CC=CC=C1)C(O)=O	COLNVLDHVKWLRT-QMMMGPOBSA-N	4	RPLC_POS,HILIC_POS,HILIC_NEG
50	URACIL	C4H4N2O2	66-22-8	HMDB0000300	C00106	O=C1NC=CC(=O)N1	ISAKRJDGNUQOIC-UHFFFAOYSA-N	4	RPLC_NEG,HILIC_NEG
51	THIOUREA	CH4N2S	62-56-6	HMDB0034155	C14415	NC(N)=S	UMGDCJDMYOKAJW-UHFFFAOYSA-N	4	RPLC_POS,HILIC_POS,HILIC_NEG
52	DEOXYCYTIDINE MONOPHOSPHATE	C9H14N3O7P	1032-65-1	HMDB0001202	C00239	NC1=NC(=O)N(C=C1)[C@H]1C[C@H](O)[C@@H](COP(O)(O)=O)O1	NCMVOABPESMRCP-SHYZEUOFSA-N	4	RPLC_POS,RPLC_NEG,HILIC_NEG
53	HYPOXANTHINE	C5H4N4O	68-94-0	HMDB0000157	C00262	OC1=NC=NC2=C1NC=N2	FDGQSTZJBFJUBT-UHFFFAOYSA-N	4	RPLC_POS,RPLC_NEG,HILIC_POS,HILIC_NEG
54	GUANOSINE	C10H13N5O5	118-00-3	HMDB0000133	C00387	NC1=NC2=C(N=CN2[C@@H]2O[C@H](CO)[C@@H](O)[C@H]2O)C(=O)N1	NYHBQMYGNKIUIF-UUOKFMHZSA-N	4	RPLC_POS,HILIC_POS,HILIC_NEG
55	DIHYDROURACIL	C4H6N2O2	504-07-4	HMDB0000076	C00429	O=C1CCNC(=O)N1	OIVLITBTBDPEFK-UHFFFAOYSA-N	4
56	ISOCITRATE	C6H8O7	320-77-4	HMDB0000193	C00311	OC(C(CC(O)=O)C(O)=O)C(O)=O	ODBLHEXUDAPZAU-UHFFFAOYSA-N	4	HILIC_NEG
57	VALINE	C5H11NO2	72-18-4	HMDB0000883	C00183	CC(C)[C@H](N)C(O)=O	KZSNJWFQEVHDMF-BYPYZUCNSA-N	4
58	GUANINE	C5H5N5O	73-40-5	HMDB0000132	C00242	NC1=NC(=O)C2=C(N1)N=CN2	UYTPUPDQBNUYGX-UHFFFAOYSA-N	4	RPLC_POS,HILIC_POS,HILIC_NEG
59	HOMOSERINE	C4H9NO3	672-15-1	HMDB0000719	C00263	N[C@@H](CCO)C(O)=O	UKAUYVFTDYCKQA-VKHMYHEASA-N	4	RPLC_POS,RPLC_NEG,HILIC_POS,HILIC_NEG
60	DEOXYADENOSINE MONOPHOSPHATE	C10H14N5O6P	653-63-4	HMDB0000905	C00360	NC1=NC=NC2=C1N=CN2[C@H]1C[C@H](O)[C@@H](COP(O)(O)=O)O1	KHWCHTKSEGGWEX-RRKCRQDMSA-N	4	RPLC_POS,RPLC_NEG,HILIC_POS,HILIC_NEG
61	AMINOISOBUTANOATE	C4H9NO2	144-90-1	HMDB0003911	C05145	CC(CN)C(O)=O	QCHPKSFMDHPSNR-UHFFFAOYSA-N	5	RPLC_POS,HILIC_POS,HILIC_NEG
62	CYS-GLY	C5H10N2O3S	19246-18-5	HMDB0000078	C01419	N[C@@H](CS)C(=O)NCC(O)=O	ZUKPVRWZDMRIEO-VKHMYHEASA-N	5
63	CREATINE	C4H9N3O2	57-00-1	HMDB0000064	C00300	CN(CC(O)=O)C(N)=N	CVSVTCORWBXHQV-UHFFFAOYSA-N	5	RPLC_POS,RPLC_NEG,HILIC_POS,HILIC_NEG
64	L-DOPA	C9H11NO4	59-92-7	HMDB0000181	C00355	N[C@@H](CC1=CC(O)=C(O)C=C1)C(O)=O	WTDRDQBEARUVNC-LURJTMIESA-N	5	RPLC_POS,RPLC_NEG,HILIC_POS
65	TYROSINE	C9H11NO3	60-18-4	HMDB0000158	C00082	N[C@@H](CC1=CC=C(O)C=C1)C(O)=O	OUYCCCASQSFEME-QMMMGPOBSA-N	5	RPLC_POS,HILIC_POS,HILIC_NEG
66	ASPARAGINE	C4H8N2O3	70-47-3	HMDB0000168	C00152	N[C@@H](CC(N)=O)C(O)=O	DCXYFEDJOCDNAF-REOHCLBHSA-N	5	RPLC_POS,RPLC_NEG,HILIC_POS,HILIC_NEG
67	PYRIDOXINE	C8H11NO3	65-23-6	HMDB0000239	C00314	CC1=NC=C(CO)C(CO)=C1O	LXNHXLLTXMVWPM-UHFFFAOYSA-N	5	RPLC_POS,RPLC_NEG,HILIC_POS,HILIC_NEG
68	FOLATE	C19H19N7O6	59-30-3	HMDB0000121	C00504	NC1=NC(=O)C2=NC(CNC3=CC=C(C=C3)C(=O)N[C@@H](CCC(O)=O)C(O)=O)=CN=C2N1	OVBPIULPVIDEAO-LBPRGKRZSA-N	5	RPLC_POS,RPLC_NEG,HILIC_POS,HILIC_NEG
69	NICOTINAMIDE MONONUCLEOTIDE	C11H15N2O8P	1094-61-7	-	C00455	NC(=O)C1=CC=C[N+](=C1)[C@@H]1O[C@H](COP(O)([O-])=O)[C@@H](O)[C@H]1O	DAYLJWODMCOQEW-TURQNECASA-N	5	RPLC_POS,HILIC_POS
70	3-METHYL-L-HISTIDINE	C7H11N3O2	368-16-1	HMDB0000479	C01152	[H][C@](N)(CC1=CN=CN1C)C(O)=O	JDHILDINMRGULE-LURJTMIESA-N	5	RPLC_POS,RPLC_NEG,HILIC_POS,HILIC_NEG
71	DIAMINOPIMELATE	C7H14N2O4	583-93-7	HMDB0001370	C00666	N[C@@H](CCC[C@H](N)C(O)=O)C(O)=O	GMKMEZVLHJARHF-WHFBIAKZSA-N	5	RPLC_POS,RPLC_NEG,HILIC_POS,HILIC_NEG
72	DEOXYCYTIDINE	C9H13N3O4	951-77-9	HMDB0000014	C00881	NC1=NC(=O)N(C=C1)[C@H]1C[C@H](O)[C@@H](CO)O1	CKTSBUTUHBMZGZ-SHYZEUOFSA-N	5	RPLC_POS,HILIC_POS,HILIC_NEG
73	MALATE	C4H6O5	636-61-3	HMDB0031518	C00497	O[C@H](CC(O)=O)C(O)=O	BJEPYKJPYRNKOW-UWTATZPHSA-N	6	RPLC_NEG,HILIC_NEG
74	GLYCEROL	C3H8O3	56-81-5	HMDB0000131	C00116	OCC(O)CO	PEDCQBHIVMGVHV-UHFFFAOYSA-N	6
75	GLUCOSAMINE 6-PHOSPHATE	C6H14NO8P	3616-42-0	HMDB0001254	C00352	N[C@H]1[C@@H](O)O[C@H](COP(O)(O)=O)[C@@H](O)[C@@H]1O	XHMJOUIAFHJHBW-UKFBFLRUSA-N	6	RPLC_POS,RPLC_NEG,HILIC_NEG
76	TARTRATE	C4H6O6	147-71-7	HMDB0029878	C02107	O[C@@H]([C@H](O)C(O)=O)C(O)=O	FEWJPZIEWOKRBE-LWMBPPNESA-N	6	RPLC_NEG,HILIC_NEG
77	3-DEHYDROSHIKIMATE	C7H8O5	27655-56-7	YMDB0000390	C02637	O[C@@H]1CC(=CC(=O)[C@H]1O)C(O)=O	SLWWJZMPHJJOPH-PHDIDXHHSA-N	6	RPLC_NEG,HILIC_NEG
78	THEOPHYLLINE	C7H8N4O2	58-55-9	HMDB0001889	C07130	CN1C2=C(NC=N2)C(=O)N(C)C1=O	ZFXYFBGIUFBOJW-UHFFFAOYSA-N	6	RPLC_POS,RPLC_NEG,HILIC_POS,HILIC_NEG
79	LEUCINE	C6H13NO2	61-90-5	HMDB0000687	C00123	CC(C)C[C@H](N)C(O)=O	ROHFNLRQFUQHCH-YFKPBYRVSA-N	6	RPLC_POS,HILIC_POS,HILIC_NEG
80	TREHALOSE	C12H22O11	99-20-7	HMDB0000975	C01083	OC[C@H]1O[C@H](O[C@H]2O[C@H](CO)[C@@H](O)[C@H](O)[C@H]2O)[C@H](O)[C@@H](O)[C@@H]1O	HDTRYLNUVZCQOY-LIZSDCNHSA-N	6
81	CAFFEINE	C8H10N4O2	58-08-2	HMDB0001847	C07481	CN1C=NC2=C1C(=O)N(C)C(=O)N2C	RYYVLZVUVIJVGH-UHFFFAOYSA-N	7	RPLC_POS,HILIC_POS
82	BETAINE	C5H11NO2	107-43-7	HMDB0000043	C00719	C[N+](C)(C)CC([O-])=O	KWIUHFFTVRNATP-UHFFFAOYSA-N	7	RPLC_POS,HILIC_POS
83	TRYPTOPHAN	C11H12N2O2	153-94-6	HMDB0013609	C00525	N[C@H](CC1=CNC2=CC=CC=C12)C(O)=O	QIVBCDIJIAJPQS-SECBINFHSA-N	7	RPLC_POS,HILIC_POS,HILIC_NEG
84	3-SULFINOALANINE	C3H7NO4S	1115-65-7	HMDB0000996	C00606	N[C@@H](CS(=O)=O)C(O)=O	WVMUCBHSEHBMKA-REOHCLBHSA-N	7	RPLC_POS,RPLC_NEG,HILIC_NEG
85	O-SUCCINYL-HOMOSERINE	C8H13NO6	1492-23-5	YMDB0000917	C01118	C(COC(=O)CCC(=O)O)C(C(=O)O)N	GNISQJGXJIDKDJ-UHFFFAOYSA-N	7	RPLC_POS,HILIC_POS
86	ALLANTOIN	C4H6N4O3	97-59-6	HMDB0000462	C01551	NC(=O)NC1NC(=O)NC1=O	POJWUDADGALRAB-UHFFFAOYSA-N	7	RPLC_NEG,HILIC_NEG
87	GLYCERALDEHYDE	C3H6O3	56-82-6	HMDB0001051	C02154	OCC(O)C=O	MNQZXJOMYWMBOU-UHFFFAOYSA-N	7	RPLC_NEG,HILIC_NEG
88	D-GLUCURONOLACTONE	C6H8O6	32449-92-6	HMDB0006355	C02670	O[C@@H]1O[C@@H]2[C@@H](O)C(=O)O[C@@H]2[C@H]1O	OGLCQHRZUSEXNB-WHDMSYDLSA-N	7	HILIC_NEG
89	2,5-DIHYDROBENZOIC ACID	C7H6O4	490-79-9	HMDB0000152	C00628	OC(=O)C1=C(O)C=CC(O)=C1	WXTMDXOMEHJXQO-UHFFFAOYSA-N	7	RPLC_NEG,HILIC_NEG
90	GLUCOSAMINE	C6H13NO5	3416-24-8	HMDB0001514	C00329	N[C@H]1C(O)O[C@H](CO)[C@@H](O)[C@@H]1O	MSWZFWKMSRAUBD-IVMDWMLBSA-N	7	RPLC_POS,HILIC_POS
91	PARAXANTHINE	C7H8N4O2	611-59-6	HMDB0001860	C13747	CN1C=NC2=C1C(=O)N(C)C(=O)N2	QUNWUDVFRNGTCO-UHFFFAOYSA-N	7	RPLC_POS,HILIC_POS,HILIC_NEG
92	ADENOSINE 5'-DIPHOSPHATE	C10H15N5O10P2	58-64-0	HMDB0001341	C00008	NC1=NC=NC2=C1N=CN2[C@@H]1O[C@H](COP(O)(=O)OP(O)(O)=O)[C@@H](O)[C@H]1O	XTWYTFMLZFPYCI-KQYNXXCUSA-N	7	RPLC_POS,HILIC_NEG
93	2-DEOXY-D-GLUCOSE	C6H12O5	154-17-6	HMDB0062477	CSID97292	OC[C@@H](O)[C@@H](O)[C@H](O)CC=O	VRYALKFFQXWPIH-PBXRRBTRSA-N	7
94	AMINOADIPATE	C6H11NO4	542-32-5	HMDB0000510	C00956	NC(CCCC(O)=O)C(O)=O	OYIFNHCXNCRBQI-UHFFFAOYSA-N	8	RPLC_POS,RPLC_NEG,HILIC_POS,HILIC_NEG
95	NORADRENALINE	C8H11NO3	51-41-2	HMDB0000216	C00547	NC[C@H](O)C1=CC(O)=C(O)C=C1	SFLSHLFXELFNJZ-QMMMGPOBSA-N	8	RPLC_NEG,HILIC_NEG
96	MALEIMIDE	C4H3NO2	541-59-3	-	C07272	C1=CC(=O)NC1=O	PEEHTFAAVSWFBL-UHFFFAOYSA-N	8
97	THREITOL	C4H10O4	2418-52-2	HMDB0004136	C16884	OC[C@@H](O)[C@H](O)CO	UNXHWFMMPAWVPI-QWWZWVQMSA-N	8	HILIC_NEG
98	1-METHYL-L-HISTIDINE	C7H11N3O2	332-80-9	HMDB0000001	C01152	CN1C=NC(C[C@H](N)C(O)=O)=C1	BRMWTNUJHUMWMS-LURJTMIESA-N	8	RPLC_POS,HILIC_POS
99	GALACTITOL	C6H14O6	608-66-2	HMDB0000107	C01697	OC[C@H](O)[C@@H](O)[C@@H](O)[C@H](O)CO	FBPFZTCFMRRESA-GUCUJZIJSA-N	8	RPLC_NEG,HILIC_NEG
100	OXOPROLINE	C5H7NO3	4042-36-8	HMDB0000267	C01879	OC(=O)C1CCC(=O)N1	ODHCTXKNWHHXJC-UHFFFAOYSA-N	8	RPLC_NEG,HILIC_NEG
101	QUINOLINATE	C7H5NO4	89-00-9	HMDB0000232	C03722	OC(=O)C1=CC=CN=C1C(O)=O	GJAWHXHKYYXBSV-UHFFFAOYSA-N	8	RPLC_NEG,HILIC_NEG
102	METHYLGUANIDINE	C2H7N3	471-29-4	HMDB0001522	C02294	CNC(N)=N	CHJJGSNFBQVOTG-UHFFFAOYSA-N	8	RPLC_POS,HILIC_POS
103	3-HYDROXY-3-METHYLGLUTARYL-COA	C27H44N7O20P3S	26926-09-0	HMDB0001375	C00356	C[C@](O)(CC(O)=O)CC(=O)SCCNC(=O)CCNC(=O)[C@H](O)C(C)(C)COP(O)(=O)OP(O)(=O)OC[C@H]1O[C@H]([C@H](O)[C@@H]1OP(O)(O)=O)N1C=NC2=C1N=CN=C2N	CABVTRNMFUVUDM-VRHQGPGLSA-N	8
104	1-METHYLADENOSINE	C11H15N5O4	15763-06-1	HMDB0003331	C02494	CN1C=NC2=C(N=CN2[C@@H]2O[C@H](CO)[C@@H](O)[C@H]2O)C1=N	GFYLSDSUCHVORB-IOSLPCCCSA-N	8	RPLC_POS,HILIC_POS,HILIC_NEG
105	DEOXYURIDINE	C9H12N2O5	951-78-0	HMDB0000012	C00526	OC[C@H]1O[C@H](C[C@@H]1O)N1C=CC(=O)NC1=O	MXHRCPNRJAMMIM-SHYZEUOFSA-N	8	RPLC_NEG,HILIC_NEG
106	TRANS-1,2-CYCLOHEXANEDIOL	C6H12O2	1460-57-7	-	C03739	C1CCC(C(C1)O)O	PFURGBBHAOXLIO-UHFFFAOYSA-N	8
107	DOPAMINE	C8H11NO2	62-31-7	HMDB0000073	C03758	NCCC1=CC=C(O)C(O)=C1	VYFYYTLLBUKUHU-UHFFFAOYSA-N	8	RPLC_POS,RPLC_NEG,HILIC_POS,HILIC_NEG
108	LYSINE	C6H14N2O2	56-87-1	HMDB0000182	C00047	NCCCC[C@H](N)C(O)=O	KDXKERNSBIXSRK-YFKPBYRVSA-N	8	RPLC_POS,HILIC_POS,HILIC_NEG
109	HOMOCYSTEINE	C4H9NO2S	454-29-5	HMDB0000742	C00155	C(CS)C(C(=O)O)N	FFFHZYDWPBMWHY-UHFFFAOYSA-N	9	RPLC_POS,RPLC_NEG,HILIC_POS,HILIC_NEG
110	(2-AMINOETHYL)PHOSPHONATE	C2H8NO3P	2041-14-7	HMDB0011747	C03557	NCCP(O)(O)=O	QQVDJLLNRSOCEL-UHFFFAOYSA-N	9	RPLC_POS,RPLC_NEG,HILIC_POS,HILIC_NEG
111	4-PYRIDOXATE	C8H9NO4	82-82-6	HMDB0000017	C00847	CC1=NC=C(CO)C(C(O)=O)=C1O	HXACOUQIXZGNBF-UHFFFAOYSA-N	9	RPLC_POS,RPLC_NEG,HILIC_POS,HILIC_NEG
112	DEOXYGUANOSINE-MONOPHOSPHATE	C10H14N5O7P	902-04-5	HMDB0001044	C00362	NC1=NC2=C(N=CN2[C@H]2C[C@H](O)[C@@H](COP(O)(O)=O)O2)C(=O)N1	LTFMZDNNPPEQNG-KVQBGUIXSA-N	9
113	GLUCURONATE	C6H10O7	03.12.6556	HMDB0000127	C00191	O[C@H]1O[C@@H]([C@@H](O)[C@H](O)[C@H]1O)C(O)=O	AEMOLEFTQBMNLQ-WAXACMCWSA-N	9	RPLC_NEG,HILIC_NEG
114	KYNURENINE	C10H12N2O3	2922-83-0	HMDB0000684	C00328	N[C@@H](CC(=O)C1=CC=CC=C1N)C(O)=O	YGPSJZOEDVAXAB-QMMMGPOBSA-N	9	RPLC_POS,HILIC_POS,HILIC_NEG
115	PYROGLUTAMATE	C5H7NO3	98-79-3	HMDB0000267	C01879	OC(=O)[C@@H]1CCC(=O)N1	ODHCTXKNWHHXJC-VKHMYHEASA-N	9	HILIC_NEG
116	MELANIN	C18H10N2O4	8049-97-6	HMDB0004068	C05606	CC1=C2NC=C3C2=C(C2=CNC4=C(C)C(=O)C(=O)C3=C24)C(=O)C1=O	XUMBMVFBXHLACL-UHFFFAOYSA-N	9
117	CITICOLINE	C14H27N4O11P2	987-78-0	HMDB0001413	C00307	C[N+](C)(C)CCOP([O-])(=O)OP(O)(=O)OC[C@H]1O[C@H]([C@H](O)[C@@H]1O)N1C=CC(N)=NC1=O	RZZPDXZPRHQOCG-OJAKKHQRSA-N	9	RPLC_POS,HILIC_POS
118	1,3-DIAMINOPROPANE	C3H10N2	109-76-2	HMDB0000002	C00986	NCCCN	XFNJVJPLKCPIBV-UHFFFAOYSA-N	9	RPLC_POS,HILIC_POS
119	PHOSPHOSERINE	C3H8NO6P	407-41-0	HMDB0000272	C01005	N[C@@H](COP(O)(O)=O)C(O)=O	BZQFBWGGLXLEPQ-REOHCLBHSA-N	9	RPLC_POS,RPLC_NEG,HILIC_POS,HILIC_NEG
120	CYSTATHIONINE	C7H14N2O4S	56-88-2	HMDB0000099	C02291	N[C@@H](CCSC[C@H](N)C(O)=O)C(O)=O	ILRYLPWNYFXEMH-WHFBIAKZSA-N	9	RPLC_POS,RPLC_NEG,HILIC_POS,HILIC_NEG
121	NORVALINE	C5H11NO2	760-78-1	HMDB0013716	C01799	CCC[C@@H](N)C(O)=O	SNDPXSYFESPGGJ-SCSAIBSYSA-N	9	HILIC_NEG
122	PHOSPHONOACETATE	C2H5O5P	4408-78-0	HMDB0004110	C05682	OC(=O)CP(O)(O)=O	XUYJLQHKOGNDPB-UHFFFAOYSA-N	9	RPLC_POS,RPLC_NEG,HILIC_NEG
123	GLUCONATE	C6H12O7	526-95-4	HMDB0000625	C00257	OC[C@@H](O)[C@@H](O)[C@H](O)[C@@H](O)C(O)=O	RGHNJXZEOKUKBD-SQOUGZDYSA-N	10	RPLC_NEG
124	UROCANATE	C6H6N2O2	104-98-3	HMDB0000301	C00785	OC(=O)\C=C\C1=CNC=N1	LOIYMIARKYCTBW-OWOJBTEDSA-N	10	RPLC_POS,RPLC_NEG,HILIC_POS,HILIC_NEG
125	ADENOSINE-MONOPHOSPHATE	C10H14N5O7P	61-19-8	HMDB0000045	C00020	NC1=C2N=CN([C@@H]3O[C@H](COP(O)(O)=O)[C@@H](O)[C@H]3O)C2=NC=N1	UDMBCSSLTHHNCD-KQYNXXCUSA-N	10	RPLC_POS,RPLC_NEG,HILIC_POS,HILIC_NEG
126	1-AMINOCYCLOPROPANECARBOXYLATE	C4H7NO2	22059-21-8	HMDB0036458	C01234	NC1(CC1)C(O)=O	PAJPWUMXBYXFCZ-UHFFFAOYSA-N	10	HILIC_POS
127	GLUTARYLCARNITINE	C12H21NO6	102636-82-8	HMDB0013130	CID53252330	C[N+](C)(C)C[C@H](CC([O-])=O)OC(=O)CCCC(O)=O	NXJAXUYOQLTISD-VIFPVBQESA-N	10	RPLC_POS,RPLC_NEG,HILIC_POS,HILIC_NEG
128	PICOLINATE	C6H5NO2	98-98-6	HMDB0002243	C10164	OC(=O)C1=CC=CC=N1	SIOXPEMLGUPBBT-UHFFFAOYSA-N	10
129	ETHANOLAMINE	C2H7NO	141-43-5	HMDB0000149	C00189	NCCO	HZAXFHJVJLSVMW-UHFFFAOYSA-N	10
130	ARGININE	C6H14N4O2	74-79-3	HMDB0000517	C00062	N[C@@H](CCCN=C(N)N)C(O)=O	ODKSFYDXXFIFQN-BYPYZUCNSA-N	10	RPLC_POS,RPLC_NEG,HILIC_POS,HILIC_NEG
131	FUCOSE	C6H12O5	2438-80-4	HMDB0000174	C01019	C[C@@H]1OC(O)[C@@H](O)[C@H](O)[C@@H]1O	SHZGCJCMOBCMKK-DHVFOXMCSA-N	10
132	HOMOCYSTINE	C8H16N2O4S2	870-93-9	HMDB0000575	C01817	NC(CCSSCCC(N)C(O)=O)C(O)=O	ZTVZLYBCZNMWCF-UHFFFAOYSA-N	10	RPLC_POS,RPLC_NEG,HILIC_POS,HILIC_NEG
133	N-METHYLGLUTAMATE	C6H11NO4	6753-62-4	HMDB0062660	C01046	CNC(CCC(=O)O)C(=O)O	XLBVNMSMFQMKEY-UHFFFAOYSA-N	10	RPLC_NEG,HILIC_POS,HILIC_NEG
134	D-ORNITHINE	C5H12N2O2	348-66-3	HMDB0003374	C00515	NCCC[C@@H](N)C(O)=O	AHLPHDHHMVZTML-SCSAIBSYSA-N	10	RPLC_POS,HILIC_POS,HILIC_NEG
135	XANTHOSINE	C10H12N4O6	146-80-5	HMDB0000299	C01762	OC[C@H]1O[C@H]([C@H](O)[C@@H]1O)N1C=NC2=C1N=C(O)N=C2O	UBORTCNDUKBEOP-UUOKFMHZSA-N	10	RPLC_POS,RPLC_NEG,HILIC_POS,HILIC_NEG
136	3-METHYLCROTONYL-COA	C26H42N7O17P3S	04.03.6712	HMDB0001493	C03069	CC(C)=CC(=O)SCCNC(=O)CCNC(=O)C(O)C(C)(C)COP(O)(=O)OP(O)(=O)OC[C@H]1O[C@H]([C@H](O)[C@@H]1OP(O)(O)=O)N1C=NC2=C1N=CN=C2N	BXIPALATIYNHJN-TVCSPYKZSA-N	10
137	THYROTROPIN RELEASING HORMONE	C16H22N6O4	NA	HMDB0060080	C03958	[H][C@@](CC1=CN=CN1)(NC(=O)[C@]1([H])CCC(=O)N1)C(=O)N1CCC[C@@]1([H])C(N)=O	XNSAINXGIQZQOO-SRVKXCTJSA-N	10	RPLC_POS
138	4-ACETAMIDOBUTANOATE	C6H11NO3	3025-96-5	HMDB0003681	C02946	CC(=O)NCCCC(O)=O	UZTFMUBKZQVKLK-UHFFFAOYSA-N	11	RPLC_POS,RPLC_NEG,HILIC_POS,HILIC_NEG
139	TRANS-4-HYDROXY-L-PROLINE	C5H9NO3	51-35-4	HMDB0006055	C01157	O[C@H]1CN[C@@H](C1)C(O)=O	PMMYEEVYMWASQN-DMTCNVIQSA-N	11	RPLC_POS,HILIC_POS,HILIC_NEG
140	CYSTEATE	C3H7NO5S	498-40-8	HMDB0002757	C00506	NC(CS(O)(=O)=O)C(O)=O	XVOYSCVBGLVSOL-UHFFFAOYSA-N	11	RPLC_POS,RPLC_NEG,HILIC_POS,HILIC_NEG
141	N-METHYLASPARTATE	C5H9NO4	6384-92-5	HMDB0002393	C12269	CN[C@H](CC(O)=O)C(O)=O	HOKKHZGPKSLGJE-GSVOUGTGSA-N	11	RPLC_POS,RPLC_NEG,HILIC_POS,HILIC_NEG
142	GALACTARATE	C6H10O8	526-99-8	HMDB0000639	C00879	O[C@@H]([C@@H](O)[C@H](O)C(O)=O)[C@@H](O)C(O)=O	DSLZVSRJTYRBFB-DUHBMQHGSA-N	11	RPLC_NEG,HILIC_NEG
143	ALPHA-HYDROXYISOBUTYRATE	C4H8O3	594-61-6	HMDB0000729	CSID11181	CC(C)(O)C(O)=O	BWLBGMIXKSTLSX-UHFFFAOYSA-N	11
144	NICOTINIC ACID ADENINE DINUCLEOTIDE PHOSPHATE	C21H27N6O18P3	5502-96-5	-	C13051	C1=CC(=C[N+](=C1)C2C(C(C(O2)COP(=O)([O-])OP(=O)(O)OCC3C(C(C(O3)N4C=NC5=C(N=CN=C54)N)OP(=O)(O)O)O)O)O)C(=O)O	QOTXBMGJKFVZRD-UHFFFAOYSA-N	11
145	N-ACETYLASPARAGINE	C6H10N2O4	4033-40-3	HMDB0006028	CSID15903808	CC(=O)N[C@@H](CC(N)=O)C(O)=O	HXFOXFJUNFFYMO-BYPYZUCNSA-N	11	RPLC_NEG,HILIC_NEG
146	NADP	C21H28N7O17P3	53-59-8	HMDB0000217	C00006	NC(=O)C1=C[N+](=CC=C1)[C@@H]1O[C@H](COP([O-])(=O)OP(O)(=O)OC[C@H]2O[C@H]([C@H](OP(O)(O)=O)[C@@H]2O)N2C=NC3=C2N=CN=C3N)[C@@H](O)[C@H]1O	XJLXINKUBYWONI-NNYOXOHSSA-N	11
147	6-PHOSPHOGLUCONATE	C6H13O10P	921-62-0	HMDB0001316	C00345	O[C@H](COP(O)(O)=O)[C@@H](O)[C@H](O)[C@@H](O)C(O)=O	BIRSGZKFKXLSJQ-SQOUGZDYSA-N	11	RPLC_NEG,HILIC_NEG
148	ISOPENTENYL PYROPHOSPHATE	C5H12O7P2	358-71-4	HMDB0001347	C00129	CC(=C)CCOP(O)(=O)OP(O)(O)=O	NUHSROFQTUXZQQ-UHFFFAOYSA-N	11	RPLC_NEG,HILIC_NEG
149	GUANOSINE TRIPHOSPHATE	C10H16N5O14P3	86-01-1	HMDB0001273	C00044	NC1=NC2=C(N=CN2[C@@H]2O[C@H](COP(O)(=O)OP(O)(=O)OP(O)(O)=O)[C@@H](O)[C@H]2O)C(=O)N1	XKMLYUALXHKNFT-UUOKFMHZSA-N	11
150	AGMATINE SULFATE	C5H16N4O4S	2482-00-0	-	CSID2073875	C(CCN=C(N)N)CN.OS(=O)(=O)O	PTAYFGHRDOMJGC-UHFFFAOYSA-N	11	RPLC_POS,HILIC_POS
151	DGTP	C10H16N5O13P3	2564-35-4	HMDB0001440	C00286	NC1=NC2=C(N=CN2[C@H]2C[C@H](O)[C@@H](COP(O)(=O)OP(O)(=O)OP(O)(O)=O)O2)C(=O)N1	HAAZLUGHYHWQIW-KVQBGUIXSA-N	11
152	N-ACETYLGLYCINE	C4H7NO3	543-24-8	HMDB0000532	CSID10507	CC(=O)NCC(O)=O	OKJIRPAQVSHGFK-UHFFFAOYSA-N	11	RPLC_NEG,HILIC_NEG
153	3-HYDROXYMETHYLGLUTARATE	C6H10O5	503-49-1	HMDB0000355	C03761	CC(O)(CC(O)=O)CC(O)=O	NPOAOTPXWNWTSH-UHFFFAOYSA-N	12	RPLC_NEG,HILIC_NEG
154	PIPECOLATE	C6H11NO2	3105-95-1	HMDB0000716	C00408	OC(=O)[C@@H]1CCCCN1	HXEACLLIILLPRG-YFKPBYRVSA-N	12	RPLC_POS,HILIC_POS,HILIC_NEG
155	GLUCOSE 6-PHOSPHATE	C6H13O9P	56-73-5	HMDB0001401	C00092	OC1O[C@H](COP(O)(O)=O)[C@@H](O)[C@H](O)[C@H]1O	NBSCHQHZLSJFNQ-GASJEMHNSA-N	12	RPLC_NEG,HILIC_NEG
156	DTDP-D-GLUCOSE	C16H26N2O16P2	2196-62-5	HMDB0001328	C00842	CC1=CN([C@H]2C[C@H](O)[C@@H](COP(O)(=O)OP(O)(=O)OC3O[C@H](CO)[C@@H](O)[C@H](O)[C@H]3O)O2)C(=O)NC1=O	YSYKRGRSMLTJNL-KFQCIAAJSA-N	12	RPLC_NEG,HILIC_NEG
157	N-ACETYLASPARTATE	C6H9NO5	997-55-7	HMDB0000812	C01042	CC(=O)N[C@@H](CC(O)=O)C(O)=O	OTCCIMWXFLJLIA-BYPYZUCNSA-N	12	RPLC_NEG,HILIC_NEG
158	INOSINE 5'-DIPHOSPHATE	C10H14N4O11P2	86-04-4	HMDB0003335	C00104	O[C@@H]1[C@@H](COP(O)(=O)OP(O)(O)=O)OC([C@@H]1O)N1C=NC2=C1NC=NC2=O	JPXZQMKKFWMMGK-VTHZCTBJSA-N	12	HILIC_NEG
159	PALMITOYLCARNITINE	C23H46NO4	2364-67-2	HMDB0000222	C02990	CCCCCCCCCCCCCCCC(=O)O[C@H](CC(O)=O)C[N+](C)(C)C	XOMRRQXKHMYMOC-OAQYLSRUSA-O	12	RPLC_POS,HILIC_POS
160	NORSPERMIDINE	C6H17N3	56-18-8	HMDB0011634	C03375	NCCCNCCCN	OTBHHUPVCYLGQO-UHFFFAOYSA-N	12	RPLC_POS
161	NICOTINAMIDE HYPOXANTHINE DINUCLEOTIDE	C21H26N6O15P2	1851-07-6	-	C04423	O=P([O-])(OP(O)(OCC1C(O)C(O)C(N2C=NC3=C2NC=NC3=O)O1)=O)OCC(O4)C(O)C(O)C4[N+]5=CC=CC(C(N)=O)=C5	DGVSIBCCYUVRNA-UHFFFAOYSA-N	12	RPLC_POS,RPLC_NEG,HILIC_POS,HILIC_NEG
162	ERYTHRITOL	C4H10O4	149-32-6	HMDB0002994	C00503	OC[C@H](O)[C@H](O)CO	UNXHWFMMPAWVPI-ZXZARUISSA-N	12	HILIC_NEG
163	GLUCOSAMINATE	C6H13NO6	3646-68-2	-	C03752	C(C(C(C(C(C(=O)O)N)O)O)O)O	UFYKDFXCZBTLOO-UHFFFAOYSA-N	12	RPLC_POS,HILIC_POS,HILIC_NEG
164	URIDINE TRIPHOSPHATE	C9H15N2O15P3	63-39-8	HMDB0000285	C00075	O[C@H]1[C@@H](O)[C@@H](O[C@@H]1COP(O)(=O)OP(O)(=O)OP(O)(O)=O)N1C=CC(=O)NC1=O	PGAVKCOVUIYSFO-XVFCMESISA-N	12
165	D-SEDOHEPTULOSE	C7H14O7	3019-74-7	HMDB0003219	C02076	OC[C@H]1O[C@](O)(CO)[C@@H](O)[C@H](O)[C@@H]1O	HAIWUXASLYEWLM-BNWJMWRWSA-N	12	RPLC_NEG,HILIC_NEG
166	PUTRESCINE	C4H12N2	110-60-1	HMDB0001414	C00134	NCCCCN	KIDHWZJUCRJVML-UHFFFAOYSA-N	12	HILIC_POS
167	DEOXYCARNITINE	C7H15NO2	407-64-7	HMDB0001161	C01181	C[N+](C)(CCCC([O-])=O)C	JHPNVNIEXXLNTR-UHFFFAOYSA-N	12	RPLC_POS,HILIC_POS
168	GLYCOLALDEHYDE DIMER	C4H8O4	23147-58-2	-	CSID161748	C1C(OCC(O1)O)O	ATFVTAOSZBVGHC-UHFFFAOYSA-N	13
169	S-ADENOSYLMETHIONINE	C15H23N6O5S	485-80-3	HMDB0001185	C00019	C[S+](CC[C@H](N)C(O)=O)C[C@H]1O[C@H]([C@H](O)[C@@H]1O)N1C=NC2=C1N=CN=C2N	MEFKEPWMEQBLKI-AIRLBKTGSA-O	13	RPLC_POS,HILIC_POS
170	2-KETO-3-DEOXY-D-GLUCONIC ACID	C6H10O6	17510-99-5	HMDB0001353	C01216	OC[C@@H](O)[C@H](O)CC(=O)C(O)=O	WPAMZTWLKIDIOP-NQXXGFSBSA-N	13	RPLC_NEG,HILIC_NEG
171	ADENOSINE 2',3'-CYCLIC PHOSPHATE	C10H12N5O6P	634-01-5	HMDB0011616	C02353	NC1=NC=NC2=C1N=CN2C1OC(CO)C2OP(O)(=O)OC12	KMYWVDDIPVNLME-UHFFFAOYSA-N	13	RPLC_POS,RPLC_NEG,HILIC_POS,HILIC_NEG
172	MEVALOLACTONE	C6H10O3	503-48-0	HMDB0006024	CSID9999	C[C@]1(O)CCOC(=O)C1	JYVXNLLUYHCIIH-LURJTMIESA-N	13	RPLC_POS
173	GALACTOSE 1-PHOSPHATE	C6H13O9P	2255-14-3	HMDB0000645	C00446	OC[C@H]1O[C@H](OP(O)(O)=O)[C@H](O)[C@@H](O)[C@H]1O	HXXFSFRBOHSIMQ-FPRJBGLDSA-N	13	RPLC_NEG,HILIC_NEG
174	DIMETHYLALLYLPYROPHOSPHATE	C5H12O7P2	358-72-5	HMDB0001120	C00235	CC(C)=CCO[P@](O)(=O)OP(O)(O)=O	CBIDRCWHNCKSTO-UHFFFAOYSA-N	13
175	DEOXYURIDINE TRIPHOSPHATE	C9H15N2O14P3	1173-82-6	HMDB0001191	C00460	O[C@H]1C[C@@H](O[C@@H]1COP(O)(=O)OP(O)(=O)OP(O)(O)=O)N1C=CC(=O)NC1=O	AHCYMLUZIRLXAA-SHYZEUOFSA-N	13	HILIC_NEG
176	PHOSPHORYLCHOLINE	C5H14NO4P	04.04.3616	HMDB0001565	C00588	C[N+](C)(CCOP([O-])(O)=O)C	YHHSONZFOIEMCP-UHFFFAOYSA-N	13	RPLC_POS,HILIC_POS
177	O-ACETYLCARNITINE	C9H17NO4	3040-38-8	HMDB0000201	C02571	CC(=O)OC(CC([O-])=O)C[N+](C)(C)C	RDHQFKQIGNGIED-UHFFFAOYSA-N	13	RPLC_POS,HILIC_POS
178	6-HYDROXYDOPAMINE	C8H11NO3	1199-18-4	HMDB0001537	CSID4463	NCCC1=C(O)C=C(O)C(O)=C1	DIVDFFZHCJEHGG-UHFFFAOYSA-N	13
179	DGDP	C10H15N5O10P2	02.09.3493	HMDB0000960	C00361	NC1=NC2=C(N=CN2[C@H]2C[C@H](O)[C@@H](COP(O)(=O)OP(O)(O)=O)O2)C(=O)N1	CIKGWCTVFSRMJU-KVQBGUIXSA-N	13	RPLC_POS,RPLC_NEG,HILIC_NEG
180	GLYCERATE	C3H6O4	473-81-4	HMDB0000139	C00258	OC[C@@H](O)C(O)=O	RBNPOMFGQQGHHO-UWTATZPHSA-N	13	RPLC_NEG,HILIC_NEG
181	CYTIDINE 2',3'-CYCLIC PHOSPHATE	C9H12N3O7P	15718-51-1	HMDB0011691	C02354	NC1=NC(=O)N(C=C1)C1O[C@H](CO)[C@H]2OP(O)(=O)O[C@@H]12	NMPZCCZXCOMSDQ-ZRTZXPPTSA-N	13	RPLC_POS,RPLC_NEG,HILIC_POS,HILIC_NEG
182	N,N,N-TRIMETHYLLYSINE	C9H20N2O2	19253-88-4	HMDB0001325	C03793	C[N+](C)(C)CCCC[C@H](N)C([O-])=O	MXNRLFUSFKVQSK-QMMMGPOBSA-N	13	RPLC_POS,HILIC_POS
183	THIAMINE	C12H17N4OS	70-16-6	HMDB0000235	C00378	CC1=C(CCO)SC=[N+]1CC1=C(N)N=C(C)N=C1	JZRWCGZRTZMZEH-UHFFFAOYSA-N	14
184	5-METHYLCYTOSINE	C5H7N3O	554-01-8	HMDB0002894	C02376	CC1=C(N)NC(=O)N=C1	LRSASMSXMSNRBT-UHFFFAOYSA-N	14	RPLC_POS,HILIC_POS
185	RIBOFLAVIN	C17H20N4O6	83-88-5	HMDB0000244	C00255	CC1=C(C)C=C2N(C[C@H](O)[C@H](O)[C@H](O)CO)C3=NC(=O)NC(=O)C3=NC2=C1	AUNGANRZJHBGPY-SCRDCRAPSA-N	14	RPLC_POS,RPLC_NEG,HILIC_POS,HILIC_NEG
186	URIDINE DIPHOSPHATE GLUCOSE	C15H24N2O17P2	133-89-1	HMDB0000286	C00029	OC[C@H]1O[C@H](OP(O)(=O)OP(O)(=O)OC[C@H]2O[C@H]([C@H](O)[C@@H]2O)N2C=CC(=O)NC2=O)[C@H](O)[C@@H](O)[C@@H]1O	HSCJRCZFDFQWRP-JZMIEXBBSA-N	14	RPLC_NEG,HILIC_NEG
187	METHYL GALACTOSIDE	C7H14O6	1824-94-8	-	C03619	COC1C(C(C(C(O1)CO)O)O)O	HOVAGTYPODGVJG-UHFFFAOYSA-N	14	HILIC_NEG
188	PYRIDOXAL-PHOSPHATE	C8H10NO6P	54-47-7	HMDB0001491	C00018	CC1=NC=C(COP(O)(O)=O)C(C=O)=C1O	NGVDGCNFYWLIFO-UHFFFAOYSA-N	14	RPLC_POS,RPLC_NEG,HILIC_POS,HILIC_NEG
189	DIHYDROXYACETONE PHOSPHATE	C3H7O6P	57-04-5	HMDB0001473	C00111	OCC(=O)COP(O)(O)=O	GNGACRATGGDKBX-UHFFFAOYSA-N	14
190	PHOSPHOENOLPYRUVATE	C3H5O6P	138-08-9	HMDB0000263	C00074	OC(=O)C(=C)OP(O)(O)=O	DTBNBXWJWCWCIK-UHFFFAOYSA-N	14	RPLC_NEG,HILIC_NEG
191	O-PHOSPHOETHANOLAMINE	C2H8NO4P	1071-23-4	HMDB0000224	C00346	NCCOP(O)(O)=O	SUHOOTKUPISOBE-UHFFFAOYSA-N	14	RPLC_NEG,HILIC_NEG
192	GUANOSINE DIPHOSPHATE MANNOSE	C16H25N5O16P2	3123-67-9	HMDB0001163	C00096	NC1=NC2=C(N=CN2[C@@H]2O[C@H](COP(O)(=O)OP(O)(=O)O[C@H]3O[C@H](CO)[C@@H](O)[C@H](O)[C@@H]3O)[C@@H](O)[C@H]2O)C(=O)N1	MVMSCBBUIHUTGJ-GDJBGNAASA-N	14	HILIC_NEG
193	ADP-GLUCOSE	C16H25N5O15P2	2140-58-1	HMDB0006557	C00498	NC1=C2N=CN([C@@H]3O[C@H](CO[P@](O)(=O)O[P@](O)(=O)O[C@H]4O[C@H](CO)[C@@H](O)[C@H](O)[C@H]4O)[C@@H](O)[C@H]3O)C2=NC=N1	WFPZSXYXPSUOPY-ROYWQJLOSA-N	14	HILIC_POS,HILIC_NEG
194	ADENOSINE 3',5'-DIPHOSPHATE	C10H15N5O10P2	1053-73-2	HMDB0000061	C00054	NC1=C2N=CN([C@@H]3O[C@H](COP(O)(O)=O)[C@@H](OP(O)(O)=O)[C@H]3O)C2=NC=N1	WHTCPDAXWFLDIH-KQYNXXCUSA-N	14	RPLC_POS,RPLC_NEG,HILIC_POS,HILIC_NEG
195	3-NITRO-L-TYROSINE	C9H10N2O5	621-44-3	-	CSID58633	C1=CC(=C(C=C1CC(C(=O)O)N)[N+](=O)[O-])O	FBTSQILOGYXGMD-UHFFFAOYSA-N	14	RPLC_POS,RPLC_NEG,HILIC_POS,HILIC_NEG
196	N-ALPHA-ACETYLLYSINE	C8H16N2O3	1946-82-3	HMDB0000446	C12989	CC(=O)NC(CCCCN)C(O)=O	VEYYWZRYIYDQJM-UHFFFAOYSA-N	14	RPLC_POS,RPLC_NEG,HILIC_POS,HILIC_NEG
197	DIHYDROXYFUMARATE	C4H4O6	133-38-0	HMDB0002050	C00975	OC(O)=C(O)C(=O)C(O)=O	KAPRQAPANAEVOD-UHFFFAOYSA-N	14
198	MANNOSE 6-PHOSPHATE	C6H13O9P	3672-15-9	HMDB0001078	C00275	O[C@@H]1O[C@H](COP(O)(O)=O)[C@@H](O)[C@H](O)[C@@H]1O	NBSCHQHZLSJFNQ-RWOPYEJCSA-N	15	RPLC_NEG,HILIC_NEG
199	3-PHOSPHOGLYCERATE	C3H7O7P	820-11-1	HMDB0000807	C00597	OC(COP(O)(O)=O)C(O)=O	OSJPPGNTCRNQQC-UHFFFAOYSA-N	15	RPLC_POS,RPLC_NEG,HILIC_NEG
200	P-OCTOPAMINE	C8H11NO2	104-14-3	HMDB0004825	C04227	NC[C@H](O)C1=CC=C(O)C=C1	QHGUCRYDKWKLMG-QMMMGPOBSA-N	15	HILIC_NEG
201	URIDINE DIPHOSPHATEGALACTOSE	C15H24N2O17P2	2956-16-3	HMDB0000302	C00052	OC[C@H]1O[C@H](O[P@@](O)(=O)O[P@@](O)(=O)OC[C@H]2O[C@H]([C@H](O)[C@@H]2O)N2C=CC(=O)NC2=O)[C@H](O)[C@@H](O)[C@H]1O	HSCJRCZFDFQWRP-ABVWGUQPSA-N	15	RPLC_NEG,HILIC_NEG
202	5-AMINOLEVULINATE	C5H9NO3	106-60-5	HMDB0001149	C00430	NCC(=O)CCC(O)=O	ZGXJTSGNIOSYLO-UHFFFAOYSA-N	15	RPLC_POS,HILIC_NEG
203	5'-DEOXYADENOSINE	C10H13N5O3	4754-39-6	HMDB0001983	C05198	C[C@H]1O[C@H]([C@H](O)[C@@H]1O)N1C=NC2=C(N)N=CN=C12	XGYIMTFOTBMPFP-KQYNXXCUSA-N	15	RPLC_POS,HILIC_POS,HILIC_NEG
204	RIBOSE 1,5-BISPHOSPHATE	C5H12O11P2	24218-00-6	-	C01182	C([C@H]([C@H](C(=O)COP(=O)(O)O)O)O)OP(=O)(O)O	YAHZABJORDUQGO-NQXXGFSBSA-N	15
205	XANTHOSINE-MONOPHOSPHATE	C10H13N4O9P	523-98-8	HMDB0001554	C00655	O[C@@H]1[C@@H](COP(O)(O)=O)O[C@H]([C@@H]1O)N1C=NC2=C1NC(=O)NC2=O	DCTLYFZHFGENCW-UUOKFMHZSA-N	15	RPLC_POS,RPLC_NEG,HILIC_POS,HILIC_NEG
206	FAD	C27H33N9O15P2	146-14-5	HMDB0001248	C00016	CC1=CC2=C(C=C1C)N(C[C@H](O)[C@H](O)[C@H](O)COP(O)(=O)OP(O)(=O)OC[C@H]1O[C@H]([C@H](O)[C@@H]1O)N1C=NC3=C1N=CN=C3N)C1=NC(=O)NC(=O)C1=N2	VWWQXMAJTJZDQX-UYBVJOGSSA-N	15	RPLC_POS,RPLC_NEG,HILIC_POS,HILIC_NEG
207	DEOXYGUANOSINE	C10H13N5O4	961-07-9	HMDB0000085	C00330	NC1=NC2=C(N=CN2[C@H]2C[C@H](O)[C@@H](CO)O2)C(=O)N1	YKBGVTZYEHREMT-KVQBGUIXSA-N	15	RPLC_POS,RPLC_NEG,HILIC_POS,HILIC_NEG
208	LAUROYLCARNITINE	C19H38NO4	25518-54-1	HMDB0002250	CSID147288	CCCCCCCCCCCC(=O)O[C@H](CC([O-])=O)C[N+](C)(C)C	FUJLYHJROOYKRA-QGZVFWFLSA-N	15	RPLC_POS,HILIC_POS
209	1-METHYLNICOTINAMIDE	C7H9N2O	3106-60-3	HMDB0000699	C02918	C[N+]1=CC=CC(=C1)C(N)=O	LDHMAVIPBRSVRG-UHFFFAOYSA-O	15
210	SPERMINE	C10H26N4	71-44-3	HMDB0001256	C00750	NCCCNCCCCNCCCN	PFNFFQXMRSDOHW-UHFFFAOYSA-N	15	RPLC_POS
211	N-ACETYLMETHIONINE	C7H13NO3S	65-82-7	HMDB0011745	C02712	CC(=O)NC(CCSC)C(=O)O	XUYPXLNMDZIRQH-UHFFFAOYSA-N	15	RPLC_NEG,HILIC_NEG
212	CARBAMOYL PHOSPHATE	CH4NO5P	590-55-6	HMDB0001096	C00169	NC(=O)OP(O)(O)=O	FFQKYPRQEYGKAF-UHFFFAOYSA-N	15
213	L-CARNITINE	C7H15NO3	541-15-1	HMDB0000062	C00318	C[N+](C)(C)C[C@H](O)CC([O-])=O	PHIQHXFUZVPYII-ZCFIWIBFSA-N	16	RPLC_POS,HILIC_POS
214	O-ACETYLSERINE	C5H9NO4	5147-00-2	HMDB0003011	C00979	CC(=O)OC[C@H](N)C(O)=O	VZXPDPZARILFQX-BYPYZUCNSA-N	16
215	CYTIDINE MONOPHOSPHATE	C9H14N3O8P	63-37-6	HMDB0000095	C00055	NC1=NC(=O)N(C=C1)[C@@H]1O[C@H](COP(O)(O)=O)[C@@H](O)[C@H]1O	IERHLVCPSMICTF-XVFCMESISA-N	16	RPLC_POS,RPLC_NEG,HILIC_POS,HILIC_NEG
216	DEOXYURIDINE-MONOPHOSPHATE	C9H13N2O8P	964-26-1	HMDB0001409	C00365	O[C@H]1C[C@@H](O[C@@H]1COP(O)(O)=O)N1C=CC(=O)NC1=O	JSRLJPSBLDHEIO-SHYZEUOFSA-N	16	RPLC_NEG,HILIC_NEG
217	OROTATE	C5H4N2O4	65-86-1	HMDB0000226	C00295	OC(=O)C1=CC(=O)NC(=O)N1	PXQPEWDEAKTCGB-UHFFFAOYSA-N	16	RPLC_NEG,HILIC_NEG
218	PHOSPHORIBOSYL PYROPHOSPHATE	C5H13O14P3	7540-64-9	HMDB0000280	C00119	O[C@H]1[C@@H](O)[C@@H](OP(O)(=O)OP(O)(O)=O)O[C@@H]1COP(O)(O)=O	PQGCEDQWHSBAJP-TXICZTDVSA-N	16
219	URIDINE DIPHOSPHATE-N-ACETYLGALACTOSAMINE	C17H27N3O17P2	7277-98-7	HMDB0000304	C00203	CC(O)=NC1C(OP(O)(=O)OP(O)(=O)OCC2OC(C(O)C2O)N2C=CC(O)=NC2=O)OC(CO)C(O)C1O	LFTYTUAZOPRMMI-UHFFFAOYSA-N	16	RPLC_NEG,HILIC_POS,HILIC_NEG
220	CYCLIC GMP	C10H12N5O7P	7665-99-8	HMDB0001314	C00942	NC1=NC2=C(N=CN2[C@@H]2O[C@@H]3COP(O)(=O)O[C@H]3[C@H]2O)C(=O)N1	ZOOGRGPOEVQQDX-UUOKFMHZSA-N	16	RPLC_POS,RPLC_NEG,HILIC_POS,HILIC_NEG
221	O-PHOSPHOSERINE	C3H8NO6P	17885-08-4	HMDB0001721	C01005	NC(COP(O)(O)=O)C(O)=O	BZQFBWGGLXLEPQ-UHFFFAOYSA-N	16	RPLC_NEG,HILIC_POS,HILIC_NEG
222	S-ADENOSYLHOMOCYSTEINE	C14H20N6O5S	979-92-0	HMDB0000939	C00021	N[C@@H](CCSC[C@H]1O[C@H]([C@H](O)[C@@H]1O)N1C=NC2=C(N)N=CN=C12)C(O)=O	ZJUKTBDSGOFHSH-WFMPWKQPSA-N	16	RPLC_POS,RPLC_NEG,HILIC_POS,HILIC_NEG
223	L-ORNITHINE	C5H12N2O2	3184-13-2	HMDB0000214	C00077	NCCC[C@H](N)C(O)=O	AHLPHDHHMVZTML-BYPYZUCNSA-N	16	RPLC_POS,HILIC_POS,HILIC_NEG
224	ADENINE	C5H5N5	73-24-5	HMDB0000034	C00147	NC1=C2NC=NC2=NC=N1	GFFGJBXGBJISGV-UHFFFAOYSA-N	16	RPLC_POS,RPLC_NEG,HILIC_POS,HILIC_NEG
225	N,N-DIMETHYLARGININE	C8H18N4O2	30315-93-6	HMDB0001539	C03626	N[C@@H](CCC\N=C(/N)N(C)C)C(O)=O	YDGMGEXADBMOMJ-LURJTMIESA-N	16	RPLC_POS,RPLC_NEG,HILIC_POS,HILIC_NEG
226	SELENOCYSTAMINE	C4H12N2Se2	2697-61-2	-	CSID103013	C(C[Se][Se]CCN)N	QNGIKJLVQNCRRC-UHFFFAOYSA-N	16	HILIC_POS
227	INDOXYL SULFATE	C8H7NO4S	487-94-5	HMDB0000682	C08481	OS(=O)(=O)OC1=CNC2=CC=CC=C12	BXFFHSIDQOFMLE-UHFFFAOYSA-N	16	HILIC_NEG
228	FRUCTOSE 6-PHOSPHATE	C6H13O9P	643-13-0	HMDB0000124	C00085	OCC(=O)[C@@H](O)[C@H](O)[C@H](O)COP(O)(O)=O	GSXOAOHZAIYLCY-HSUXUTPPSA-N	17	RPLC_NEG,HILIC_NEG
229	GLYCERALDEHYDE 3-PHOSPHATE	C3H7O6P	591-57-1	HMDB0001112	C00661	O[C@H](COP(O)(O)=O)C=O	LXJXRIRHZLFYRP-VKHMYHEASA-N	17
230	NORMETANEPHRINE	C9H13NO3	97-31-4	HMDB0000819	C05589	COC1=CC(=CC=C1O)C(O)CN	YNYAYWLBAHXHLL-UHFFFAOYSA-N	17	HILIC_NEG
231	URIDINE DIPHOSPHATE-N-ACETYLGLUCOSAMINE	C17H27N3O17P2	528-04-1	HMDB0000290	C00043	CC(=O)N[C@@H]1[C@@H](O)[C@H](O)[C@@H](CO)O[C@@H]1OP(O)(=O)OP(O)(=O)OC[C@H]1O[C@H]([C@H](O)[C@@H]1O)N1C=CC(=O)NC1=O	LFTYTUAZOPRMMI-CFRASDGPSA-N	17	RPLC_POS,RPLC_NEG,HILIC_POS,HILIC_NEG
232	GUANOSINE DIPHOSPHATE	C10H15N5O11P2	146-91-8	HMDB0001201	C00035	NC1=NC2=C(N=CN2[C@@H]2O[C@H](COP(O)(=O)OP(O)(O)=O)[C@@H](O)[C@H]2O)C(=O)N1	QGWNDRXFNXRZMB-UUOKFMHZSA-N	17	RPLC_NEG,HILIC_NEG
233	URIDINE DIPHOSPHATE GLUCURONIC ACID	C15H22N2O18P2	2616-64-0	HMDB0000935	C00167	O[C@@H]1[C@@H](COP(O)(=O)OP(O)(=O)O[C@H]2O[C@@H]([C@@H](O)[C@H](O)[C@H]2O)C(O)=O)O[C@H]([C@@H]1O)N1C=CC(=O)NC1=O	HDYANYHVCAPMJV-LXQIFKJMSA-N	17	RPLC_NEG,HILIC_NEG
234	ETHYL 3-UREIDOPROPIONATE	C6H12N2O3	NA	-	CSID2848968	CCOC(=O)CCNC(=O)N	BYCFJYNUBNQNIY-UHFFFAOYSA-N	17
235	DEOXYRIBOSE	C5H10O4	533-67-5	HMDB0003224	C01801	OC[C@@H]1O[C@H](O)C[C@H]1O	PDWIQYODPROSQH-WISUUJSJSA-N	17
236	PHYTATE	C6H18O24P6	83-86-3	HMDB0003502	C01204	OP(O)(=O)OC1C(OP(O)(O)=O)C(OP(O)(O)=O)C(OP(O)(O)=O)C(OP(O)(O)=O)C1OP(O)(O)=O	IMQLKJBTEOYOSI-UHFFFAOYSA-N	17
237	THIAMINE MONOPHOSPHATE	C12H17N4O4PS	495-23-8	HMDB0002666	C01081	CC1=C(CCOP(O)([O-])=O)SC=[N+]1CC1=CN=C(C)N=C1N	HZSAJDVWZRBGIF-UHFFFAOYSA-N	17	RPLC_POS,HILIC_POS
238	URACIL 5-CARBOXYLATE	C5H4N2O4	23945-44-0	-	C03030	C1=C(C(=O)NC(=O)N1)C(=O)O	ZXYAAVBXHKCJJB-UHFFFAOYSA-N	17	RPLC_POS,RPLC_NEG,HILIC_NEG
239	S-HEXYL-GLUTATHIONE	C16H29N3O6S	24425-56-7	-	C02886	CCCCCCSCC(C(=O)NCC(=O)O)NC(=O)CCC(C(=O)O)N	HXJDWCWJDCOHDG-UHFFFAOYSA-N	17
240	GLYOXYLATE	C2H2O3	298-12-4	HMDB0000119	C00048	OC(=O)C=O	HHLFWLYXYJOTON-UHFFFAOYSA-N	17
241	GUANOSINE MONOPHOSPHATE	C10H14N5O8P	85-32-5	HMDB0001397	C00144	NC1=NC2=C(N=CN2[C@@H]2O[C@H](COP(O)(O)=O)[C@@H](O)[C@H]2O)C(=O)N1	RQFCJASXJCIDSX-UUOKFMHZSA-N	17	RPLC_POS,RPLC_NEG,HILIC_POS,HILIC_NEG
242	4-GUANIDINOBUTANOATE	C5H11N3O2	463-00-3	HMDB0003464	C01035	NC(=N)NCCCC(O)=O	TUHVEAJXIMEOSA-UHFFFAOYSA-N	17	RPLC_POS,RPLC_NEG,HILIC_POS,HILIC_NEG
243	PYRIDOXAMINE	C8H12N2O2	85-87-0	HMDB0001431	C00534	CC1=C(O)C(CN)=C(CO)C=N1	NHZMQXZHNVQTQA-UHFFFAOYSA-N	18	RPLC_POS,HILIC_POS,HILIC_NEG
244	HOMOCYSTEINE THIOLACTONE	C4H7NOS	3622-59-1	HMDB0002287	CSID96881	NC1CCSC1=O	KIWQWJKWBHZMDT-UHFFFAOYSA-N	18	RPLC_POS,HILIC_POS
245	N-ACETYLALANINE	C5H9NO3	97-69-8	HMDB0000766	CSID79449	C[C@H](NC(C)=O)C(O)=O	KTHDTJVBEPMMGL-VKHMYHEASA-N	18	RPLC_NEG,HILIC_NEG
246	HYDROXYPYRUVATE	C3H4O4	1113-60-6	HMDB0001352	C00168	OCC(=O)C(O)=O	HHDDCCUIIUWNGJ-UHFFFAOYSA-N	18	HILIC_NEG
247	D-MANNOSAMINE	C6H13NO5	NA	-	C03570	C(C1C(C(C(C(O1)O)N)O)O)O	MSWZFWKMSRAUBD-UHFFFAOYSA-N	18	RPLC_POS
248	CYTOCHROME C	C42H52FeN8O6S2	9007-43-6	-	C00524	CC1=C(C2=CC3=NC(=CC4=C(C(=C([N-]4)C=C5C(=C(C(=N5)C=C1[N-]2)C(C)SCC(C(=O)NC)N)C)C(C)SCC(C(=O)NC)N)C)C(=C3CCC(=O)O)C)CCC(=O)O.[Fe+2]	WFVBWSTZNVJEAY-UHFFFAOYSA-L	18
249	DEOXYADENOSINE	C10H13N5O3	958-09-8	HMDB0000101	C00559	NC1=C2N=CN([C@H]3C[C@H](O)[C@@H](CO)O3)C2=NC=N1	OLXZPDWKRNYJJZ-RRKCRQDMSA-N	18	RPLC_POS,HILIC_POS,HILIC_NEG
250	N-ACETYLPUTRESCINE	C6H14N2O	18233-70-0	HMDB0002064	C02714	CC(=O)NCCCCN	KLZGKIDSEJWEDW-UHFFFAOYSA-N	18	RPLC_POS,HILIC_POS
251	2,4-DIHYDROXYPTERIDINE	C6H4N4O2	487-21-8	-	C03212	C1=CN=C2C(=N1)C(=O)NC(=O)N2	UYEUUXMDVNYCAM-UHFFFAOYSA-N	18	HILIC_NEG
252	6-HYDROXYNICOTINATE	C6H5NO3	5006-66-6	HMDB0002658	C01020	OC(=O)C1=CN=C(O)C=C1	BLHCMGRVFXRYRN-UHFFFAOYSA-N	18	RPLC_POS,RPLC_NEG,HILIC_POS,HILIC_NEG
253	INOSINE-MONOPHOSPHATE	C10H13N4O8P	131-99-7	HMDB0000175	C00130	O[C@@H]1[C@@H](COP(O)(O)=O)O[C@H]([C@@H]1O)N1C=NC2=C1N=CNC2=O	GRSZFWQUAKGDAV-KQYNXXCUSA-N	18	RPLC_POS,RPLC_NEG,HILIC_POS,HILIC_NEG
254	2-AMINOISOBUTYRATE	C4H9NO2	62-57-7	HMDB0001906	C03665	CC(C)(N)C(O)=O	FUOOLUPWFVMBKG-UHFFFAOYSA-N	18	RPLC_POS,HILIC_POS,HILIC_NEG
255	ANILINE-2-SULFONATE	C6H7NO3S	88-21-1	-	C06333	C1=CC=C(C(=C1)N)S(=O)(=O)O	ZMCHBSMFKQYNKA-UHFFFAOYSA-N	18	RPLC_NEG,HILIC_NEG
256	RHAMNOSE	C6H12O5	3615-41-6	HMDB0000849	C00507	C[C@@H]1OC(O)[C@H](O)[C@H](O)[C@H]1O	SHZGCJCMOBCMKK-JFNONXLTSA-N	18	HILIC_NEG
257	THIAMINE PYROPHOSPHATE	C12H18N4O7P2S	154-87-0	HMDB0001372	C00068	CC1=C(SC=[N+]1CC2=CN=C(N=C2N)C)CCO[P@@](O)(OP([O-])(O)=O)=O	AYEKOFBPNLCAJY-UHFFFAOYSA-N	18	RPLC_POS,RPLC_NEG,HILIC_NEG
258	AICAR	C9H15N4O8P	3031-94-5	HMDB0001517	C04677	NC(=O)C1=C(N)N(C=N1)[C@@H]1O[C@H](COP(O)(O)=O)[C@@H](O)[C@H]1O	NOTGFIUVDGNKRI-UUOKFMHZSA-N	19	RPLC_POS,RPLC_NEG,HILIC_POS,HILIC_NEG
259	N-ACETYLGALACTOSAMINE	C8H15NO6	1811-31-0	HMDB0000212	C01074	CC(=O)N[C@H]1[C@H](O)O[C@H](CO)[C@H](O)[C@@H]1O	OVRNDRQMDRJTHS-JAJWTYFOSA-N	19	RPLC_POS,HILIC_POS,HILIC_NEG
260	N-ACETYLGLUTAMATE	C7H11NO5	1188-37-0	HMDB0001138	C00624	CC(=O)NC(CCC(O)=O)C(O)=O	RFMMMVDNIPUKGG-UHFFFAOYSA-N	19	RPLC_NEG,HILIC_NEG
261	N-ACETYLCYSTEINE	C5H9NO3S	616-91-1	HMDB0001890	C06809	CC(=O)N[C@@H](CS)C(O)=O	PWKSKIMOESPYIA-BYPYZUCNSA-N	19	RPLC_POS,RPLC_NEG,HILIC_NEG
262	HISTIDINOL	C6H11N3O	4836-52-6	HMDB0003431	C00860	N[C@H](CO)CC1=CN=CN1	ZQISRDCJNBUVMM-YFKPBYRVSA-N	19	RPLC_POS,RPLC_NEG,HILIC_POS,HILIC_NEG
263	THYMIDINE-MONOPHOSPHATE	C10H15N2O8P	365-07-1	HMDB0001227	C00364	CC1=CN([C@H]2C[C@H](O)[C@@H](COP(O)(O)=O)O2)C(=O)NC1=O	GYOZYWVXFNDGLU-XLPZGREQSA-N	19	RPLC_NEG,HILIC_NEG
264	UREIDOPROPIONATE	C4H8N2O3	462-88-4	HMDB0000026	C02642	NC(=O)NCCC(O)=O	JSJWCHRYRHKBBW-UHFFFAOYSA-N	19	RPLC_POS,RPLC_NEG,HILIC_NEG
265	ADENOSINE	C10H13N5O4	58-61-7	HMDB0000050	C00212	NC1=NC=NC2=C1N=CN2[C@@H]1O[C@H](CO)[C@@H](O)[C@H]1O	OIRDTQYFTABQOQ-KQYNXXCUSA-N	19	RPLC_POS,HILIC_POS,HILIC_NEG
266	RAFFINOSE	C18H32O16	512-69-6	HMDB0003213	C00492	OC[C@H]1O[C@@](CO)(OC2O[C@H](COC3O[C@H](CO)[C@H](O)[C@H](O)[C@H]3O)[C@@H](O)[C@H](O)[C@H]2O)[C@@H](O)[C@@H]1O	MUPFEKGTMRGPLJ-BQCSWRFHSA-N	19
267	MESO-TARTRATE	C4H606	147-73-9	-	C00552	C(C(C(=O)O)O)(C(=O)O)O	FEWJPZIEWOKRBE-UHFFFAOYSA-N	19	RPLC_NEG
268	SACCHARATE	C6H10O8	87-73-0	HMDB0029881	C00818	O[C@@H]([C@H](O)[C@@H](O)C(O)=O)[C@H](O)C(O)=O	DSLZVSRJTYRBFB-LLEIAEIESA-N	19	RPLC_NEG,HILIC_NEG
269	ADENOSINE TRIPHOSPHATE	C10H16N5O13P3	56-65-5	HMDB0000538	C00002	NC1=NC=NC2=C1N=CN2[C@@H]1O[C@H](COP(O)(=O)OP(O)(=O)OP(O)(O)=O)[C@@H](O)[C@H]1O	ZKHQWZAMYRWXGA-KQYNXXCUSA-N	19	HILIC_NEG
270	3-METHOXYTYROSINE	C10H13NO4	7636-26-2	HMDB0001434	CSID1607	COC1=CC(CC(N)C(O)=O)=CC=C1O	PFDUUKDQEHURQC-UHFFFAOYSA-N	19	HILIC_POS,HILIC_NEG
271	3-HYDROXYBUTANOATE	C4H8O3	300-85-6	HMDB0000357	C01089	C[C@@H](O)CC(O)=O	WHBMMWSBFZVSSR-GSVOUGTGSA-N	19	HILIC_NEG
272	GALACTURONATE	C6H10O7	685-73-4	HMDB0003402	C08348	C1(C(C(OC(C1O)O)C(=O)O)O)O	AEMOLEFTQBMNLQ-UHFFFAOYSA-N	19	RPLC_NEG,HILIC_NEG
273	GLUTATHIONE REDUCED	C10H17N3O6S	70-18-8	HMDB0000125	C00051	N[C@@H](CCC(=O)N[C@@H](CS)C(=O)NCC(O)=O)C(O)=O	RWSXRVCMGQZWBV-WDSKDSINSA-N	20	RPLC_POS,RPLC_NEG,HILIC_POS,HILIC_NEG
274	PANTOTHENATE	C9H17NO5	79-83-4	HMDB0000210	C00864	CC(C)(CO)C(O)C(=O)NCCC(O)=O	GHOKWGTUZJEAQD-UHFFFAOYSA-N	20	RPLC_POS,RPLC_NEG,HILIC_POS,HILIC_NEG
275	S-CARBOXYMETHYLCYSTEINE	C5H9NO4S	638-23-3	-	C03727	NC(CSCC(O)=O)C(O)=O	GBFLZEXEOZUWRN-UHFFFAOYSA-N	20	RPLC_POS,RPLC_NEG,HILIC_POS,HILIC_NEG
276	5-AMINOPENTANOATE	C5H11NO2	660-88-8	HMDB0003355	C00431	NCCCCC(O)=O	JJMDCOVWQOJGCB-UHFFFAOYSA-N	20	RPLC_POS,HILIC_POS
277	NORLEUCINE	C6H13NO2	327-57-1	HMDB0001645	C01933	CCCC[C@H](N)C(O)=O	LRQKBLKVPFOOQJ-YFKPBYRVSA-N	20	RPLC_POS,HILIC_POS,HILIC_NEG
278	2-ACETAMIDO-2-DEOXY-BETA-D-GLUCOSYLAMINE	C8H16N2O5	4229-38-3	HMDB0001104	C01239	CC(=O)N[C@H]1[C@H](N)O[C@H](CO)[C@@H](O)[C@@H]1O	MCGXOCXFFNKASF-FMDGEEDCSA-N	20
279	LACTOSE	C12H22O11	63-42-3	HMDB0000186	C00243	OC[C@H]1O[C@@H](O[C@H]2[C@H](O)[C@@H](O)[C@@H](O)O[C@@H]2CO)[C@H](O)[C@@H](O)[C@H]1O	GUBGYTABKSRVRQ-XLOQQCSPSA-N	20	HILIC_NEG
280	4-IMIDAZOLEACETATE	C5H6N2O2	645-65-8	HMDB0002024	C02835	OC(=O)CC1=CN=CN1	PRJKNHOMHKJCEJ-UHFFFAOYSA-N	20	RPLC_POS,RPLC_NEG,HILIC_POS,HILIC_NEG
281	CIS-4-HYDROXY-D-PROLINE	C5H9NO3	2584-71-6	HMDB0060460	C03440	O[C@H]1CN[C@H](C1)C(O)=O	PMMYEEVYMWASQN-QWWZWVQMSA-N	20	RPLC_POS,RPLC_NEG,HILIC_POS,HILIC_NEG
282	N1-ACETYLSPERMINE	C12H28N4O	25593-72-0	HMDB0001186	C02567	CC(=O)NCCCNCCCCNCCCN	GUNURVWAJRRUAV-UHFFFAOYSA-N	20	RPLC_POS
283	GLUCOSAMINE 6-SULFATE	C6H13NO8S	91674-26-9	HMDB0000592	C04132	N[C@H]1[C@H](O)O[C@H](COS(O)(=O)=O)[C@@H](O)[C@@H]1O	MTDHILKWIRSIHB-QZABAPFNSA-N	20	RPLC_NEG,HILIC_POS,HILIC_NEG
284	NADPH	C21H30N7O17P3	53-57-6	HMDB0000221	C00005	NC(=O)C1=CN(C=CC1)[C@H]1O[C@@H](COP(O)(=O)OP(O)(=O)OC[C@@H]2O[C@@H]([C@@H](OP(O)(O)=O)[C@H]2O)N2C=NC3=C(N)N=CN=C23)[C@H](O)[C@@H]1O	ACFIXJIJDZMPPO-NCHANQSKSA-N	20
285	3-METHYLHISTAMINE	C6H11N3	644-42-8	HMDB0001861	CSID62725	CN1C=NC=C1CCN	CPAGZVLINCPJEH-UHFFFAOYSA-N	20	RPLC_POS,HILIC_POS
286	N-FORMYL-L-METHIONINE	C6H11NO3S	4289-98-9	HMDB0001015	C03145	CSCC[C@H](NC=O)C(O)=O	PYUSHNKNPOHWEZ-YFKPBYRVSA-N	20	RPLC_NEG,HILIC_NEG
287	ACETYLCHOLINE	C7H16NO2	51-84-3	HMDB0000895	C01996	CC(=O)OCC[N+](C)(C)C	OIPILFWXSMYKGL-UHFFFAOYSA-N	20
288	CYTIDINE DIPHOSPHATE	C9H15N3O11P2	63-38-7	HMDB0001546	C00112	NC1=NC(=O)N(C=C1)[C@@H]1O[C@H](COP(O)(=O)OP(O)(O)=O)[C@@H](O)[C@H]1O	ZWIADYZPOWUWEW-XVFCMESISA-N	21	RPLC_POS,RPLC_NEG,HILIC_NEG
289	N-FORMYLGLYCINE	C3H5NO3	2491-15-8	-	CSID68130	C(C(=O)O)NC=O	UGJBHEZMOKVTIM-UHFFFAOYSA-N	21	RPLC_NEG,HILIC_NEG
290	CYTIDINE TRIPHOSPHATE	C9H16N3O14P3	65-47-4	HMDB0000082	C00063	NC1=NC(=O)N(C=C1)[C@@H]1O[C@H](COP(O)(=O)OP(O)(=O)OP(O)(O)=O)[C@@H](O)[C@H]1O	PCDQPRRSZKQHHS-XVFCMESISA-N	21
291	CYCLIC AMP	C10H12N5O6P	60-92-4	HMDB0000058	C00575	[H][C@@]12COP(O)(=O)O[C@@]1([H])[C@@H](O)[C@@H](O2)N1C=NC2=C1N=CN=C2N	IVOMOUWHDPKRLL-KQYNXXCUSA-N	21	RPLC_POS,RPLC_NEG,HILIC_POS,HILIC_NEG
292	MALEAMATE	C4H5NO3	557-24-4	-	C01596	C(=CC(=O)O)C(=O)N	FSQQTNAZHBEJLS-UHFFFAOYSA-N	21
293	OXALATE	C2H2O4	144-62-7	HMDB0002329	C00209	OC(=O)C(O)=O	MUBZPKHOEPUJKR-UHFFFAOYSA-N	21	HILIC_NEG
294	D-ALANINE	C3H7NO2	338-69-2	HMDB0001310	C00133	C[C@@H](N)C(O)=O	QNAYBMKLOCPYGJ-UWTATZPHSA-N	21	RPLC_POS,RPLC_NEG,HILIC_POS,HILIC_NEG
295	THEOBROMINE	C7H8N4O2	83-67-0	HMDB0002825	C07480	CN1C=NC2=C1C(=O)NC(=O)N2C	YAPQBXQYLJRXSA-UHFFFAOYSA-N	21	RPLC_POS,HILIC_POS
296	HISTIDINE	C6H9N3O2	71-00-1	HMDB0000177	C00135	N[C@@H](CC1=CNC=N1)C(O)=O	HNDVDQJCIGZPNO-YFKPBYRVSA-N	21	RPLC_POS,RPLC_NEG,HILIC_POS,HILIC_NEG
297	PHOSPHOCREATINE	C4H10N3O5P	67-07-2	HMDB0001511	C02305	CN(CC(O)=O)C(=N)NP(O)(O)=O	DRBBFCLWYRJSJZ-UHFFFAOYSA-N	21	RPLC_POS
298	SPERMIDINE	C7H19N3	124-20-9	HMDB0001257	C00315	NCCCCNCCCN	ATHGHQPFGPMSJY-UHFFFAOYSA-N	21	RPLC_POS
299	ADENOSINE DIPHOSPHATE RIBOSE	C15H23N5O14P2	20762-30-5	HMDB0001178	C00301	NC1=C2N=CN(C3OC(COP(O)(=O)OP(O)(=O)OCC4OC(O)C(O)C4O)C(O)C3O)C2=NC=N1	SRNWOUGRCWSEMX-UHFFFAOYSA-N	21	RPLC_POS,RPLC_NEG,HILIC_POS,HILIC_NEG
300	2-METHOXYETHANOL	C3H8O2	109-86-4	-	CSID7728	COCCO	XNWFRZJHXBZDAG-UHFFFAOYSA-N	21
301	ANSERINE	C10H16N4O3	584-85-0	HMDB0000194	C01262	CN1C=NC=C1C[C@H](NC(=O)CCN)C(O)=O	MYYIAHXIVFADCU-QMMMGPOBSA-N	21	RPLC_POS,RPLC_NEG,HILIC_POS,HILIC_NEG
302	BILIVERDIN	C33H34N4O6	114-25-0	HMDB0001008	C00500	CC1=C(C=C)\C(NC1=O)=C\C1=C(C)C(CCC(O)=O)=C(N1)\C=C1/N\C(=C\C2=NC(=O)C(C=C)=C2C)C(C)=C1CCC(O)=O	RCNSAJSGRJSBKK-YKSNQIBWSA-N	21
303	HISTAMINE	C5H9N3	51-45-6	HMDB0000870	C00388	NCCC1=CNC=N1	NTYJJOPFIAHURM-UHFFFAOYSA-N	22	RPLC_POS,HILIC_POS
304	METHYL 4-AMINOBUTYRATE	C5H11NO2	08.07.3251	-	CSID17580	COC(CCCN)=O	KVQGGLZHHFGHPU-UHFFFAOYSA-N	22	RPLC_POS,HILIC_POS
305	5-HYDROXYTRYPTOPHAN	C11H12N2O3	08.09.4350	HMDB0000472	C00643	N[C@@H](CC1=CNC2=C1C=C(O)C=C2)C(O)=O	LDCYZAJDBXYCGN-VIFPVBQESA-N	22	RPLC_POS,RPLC_NEG,HILIC_POS,HILIC_NEG
306	CITRAMALATE	C5H8O5	597-44-4	HMDB0000426	C00815	CC(O)(CC(O)=O)C(O)=O	XFTRTWQBIOMVPK-UHFFFAOYSA-N	22	RPLC_NEG,HILIC_NEG
307	5-HYDROXYLYSINE	C6H14N2O3	1190-94-9	HMDB0000450	C16741	NC[C@H](O)CC[C@H](N)C(O)=O	YSMODUONRAFBET-UHNVWZDZSA-N	22	RPLC_POS,RPLC_NEG,HILIC_POS,HILIC_NEG
308	CYSTEAMINE	C2H7NS	60-23-1	HMDB0002991	C01678	NCCS	UFULAYFCSOUIOV-UHFFFAOYSA-N	22
309	OPHTHALMATE	C11H19N3O6	495-27-2	HMDB0005765	CSID5381695	CC[C@H](NC(=O)CC[C@H](N)C(O)=O)C(=O)NCC(O)=O	JCMUOFQHZLPHQP-BQBZGAKWSA-N	22	RPLC_POS,RPLC_NEG,HILIC_POS,HILIC_NEG
310	MESOXALATE	C3H2O5	473-90-5	HMDB0031522	C00830	OC(=O)C(=O)C(O)=O	XEEVLJKYYUVTRC-UHFFFAOYSA-N	22	RPLC_NEG,HILIC_NEG
311	TRIGONELLINE	C7H7NO2	535-83-1	HMDB0000875	C01004	C[N+]1=CC(=CC=C1)C([O-])=O	WWNNZCOKKKDOPX-UHFFFAOYSA-N	22	RPLC_POS,HILIC_POS
312	EPINEPHRINE	C9H13NO3	51-43-4	HMDB0000068	C00788	CNC[C@H](O)C1=CC=C(O)C(O)=C1	UCTWMZQNUQWSLP-VIFPVBQESA-N	22	RPLC_POS,RPLC_NEG,HILIC_POS,HILIC_NEG
313	3,4-DIHYDROXYPHENYLGLYCOL	C8H10O4	28822-73-3	HMDB0000318	C05576	OCC(O)C1=CC(O)=C(O)C=C1	MTVWFVDWRVYDOR-UHFFFAOYSA-N	22	RPLC_NEG,HILIC_NEG
314	CADAVERINE	C5H14N2	462-94-2	HMDB0002322	C01672	NCCCCCN	VHRGRCVQAFMJIZ-UHFFFAOYSA-N	22	RPLC_POS,HILIC_POS
315	COENZYME A	C21H36N7O16P3S	85-61-0	HMDB0001423	C00010	CC(C)(COP(O)(=O)OP(O)(=O)OC[C@H]1O[C@H]([C@H](O)[C@@H]1OP(O)(O)=O)N1C=NC2=C1N=CN=C2N)C(O)C(=O)NCCC(=O)NCCS	RGJOEKWQDUBAIZ-DRCCLKDXSA-N	22
316	OXALOMALATE	C6H6O8	3687-15-8	-	C01990	C(C(C(=O)O)O)(C(=O)C(=O)O)C(=O)O	YILAUJBAPQXZGM-UHFFFAOYSA-N	22
317	INOSINE TRIPHOSPHATE	C10H15N4O14P3	132-06-9	HMDB0000189	C00081	O[C@@H]1[C@@H](COP(O)(=O)OP(O)(=O)OP(O)(O)=O)O[C@H]([C@@H]1O)N1C=NC2=C1N=CN=C2O	HAEJPQIATWHALX-KQYNXXCUSA-N	22	HILIC_NEG
318	METHIONINE SULFOXIMINE	C5H12N2O3S	15985-39-4	-	C03510	CS(=N)(=O)CCC(N)C(O)=O	SXTAYKAGBXMACB-UHFFFAOYSA-N	23	RPLC_POS,RPLC_NEG,HILIC_POS,HILIC_NEG
319	CHOLINE	C5H14NO	62-49-7	HMDB0000097	C00114	C[N+](C)(C)CCO	OEYIOHPDSNJKLS-UHFFFAOYSA-N	23
320	GUANIDINOSUCCINATE	C5H9N3O4	6133-30-8	HMDB0003157	C03139	NC(=N)N[C@@H](CC(O)=O)C(O)=O	VVHOUVWJCQOYGG-REOHCLBHSA-N	23	RPLC_POS,RPLC_NEG,HILIC_POS,HILIC_NEG
321	2-HYDROXYBUTYRATE	C4H8O3	3347-90-8	HMDB0000008	C05984	CC[C@H](O)C(O)=O	AFENDNXGAFYKQO-VKHMYHEASA-N	23	RPLC_NEG,HILIC_NEG
322	2,5-DIMETHYLPYRAZINE	C6H8N2	123-32-0	HMDB0035289	CSID28992	CC1=CN=C(C)C=N1	LCZUOKDVTBMCMX-UHFFFAOYSA-N	23
323	STACHYOSE	C24H42O21	470-55-3	HMDB0003553	C01613	OC[C@H]1O[C@@](CO)(O[C@H]2O[C@H](CO[C@H]3O[C@H](CO[C@H]4O[C@H](CO)[C@H](O)[C@H](O)[C@H]4O)[C@H](O)[C@H](O)[C@H]3O)[C@@H](O)[C@H](O)[C@H]2O)[C@@H](O)[C@@H]1O	UQZIYBXSHAGNOE-XNSRJBNMSA-N	23	HILIC_NEG
324	DEOXYCYTIDINE-DIPHOSPHATE	C9H15N3O10P2	800-73-7	HMDB0001245	C00705	NC1=NC(=O)N(C=C1)[C@H]1C[C@H](O)[C@@H](COP(O)(=O)OP(O)(O)=O)O1	FTDHDKPUHBLBTL-SHYZEUOFSA-N	23	RPLC_NEG,HILIC_NEG
325	2,3-BUTANEDIOL	C4H10O2	24347-58-8	HMDB0033007	C03044	C[C@@H](O)[C@@H](C)O	OWBTYPJTUOEWEK-QWWZWVQMSA-N	23
326	D-RIBOSE 5-PHOSPHATE	C5H11O8P	3615-55-2	HMDB0001548	C00117	O[C@H]1O[C@H](COP(O)(O)=O)[C@@H](O)[C@H]1O	KTVPXOYAKDPRHY-AIHAYLRMSA-N	23	RPLC_NEG,HILIC_NEG
327	HYDROXYKYNURENINE	C10H12N2O4	484-78-6	HMDB0000732	C02794	NC(CC(=O)C1=C(N)C(O)=CC=C1)C(O)=O	VCKPUUFAIGNJHC-UHFFFAOYSA-N	23
328	GALACTOSAMINE	C6H13NO5	7535-00-4	-	C02262	N[C@H]1C(O)O[C@H](CO)[C@H](O)[C@@H]1O	MSWZFWKMSRAUBD-GASJEMHNSA-N	23	HILIC_POS
329	DEOXYADENOSINE TRIPHOSPHATE	C10H16N5O12P3	1927-31-7	HMDB0001532	C00131	NC1=NC=NC2=C1N=CN2[C@H]1C[C@H](O)[C@@H](COP(O)(=O)OP(O)(=O)OP(O)(O)=O)O1	SUYVUBYJARFZHO-RRKCRQDMSA-N	23
330	CYANOCOBALAMIN	C63H88CoN14O14P	68-19-9	HMDB0000607	C02823	CC1=CC2=C(C=C1C)N(C=N2)C3[C@@H]([C@@H]([C@H](O3)CO)OP(=O)([O-])O[C@H](C)CNC(=O)CC[C@@]4([C@H]([C@@H]5[C@]6([C@@]([C@@H](/C(=C(/C7=N/C(=C\C8=N/C(=C(\C4=N5)/C)/[C@H](C8(C)C)CCC(=O)N)/[C@H]([C@]7(C)CC(=O)N)CCC(=O)N)\C)/[N-]6)CCC(=O)N)(C)CC(=O)N)C)CC(=O)N)C)O.[C-]#N.[Co+3]	0	23
331	4-HYDROXY-L-PHENYLGLYCINE	C8H9NO3	32462-30-9	-	C12323	C1=CC(=CC=C1C(C(=O)O)N)O	LJCWONGJFPCTTL-UHFFFAOYSA-N	23
332	URIDINE 5'-DIPHOSPHATE	C9H14N2O12P2	58-98-0	HMDB0000295	C00015	O[C@H]1[C@@H](O)[C@@H](O[C@@H]1COP(O)(=O)OP(O)(O)=O)N1C=CC(=O)NC1=O	XCCTYIAWTASOJW-XVFCMESISA-N	23	RPLC_POS,RPLC_NEG,HILIC_NEG
333	ALLOTHREONINE	C4H9NO3	24830-94-2	HMDB0004041	C05519	C[C@H](O)[C@H](N)C(O)=O	AYFVYJQAPQTCCC-HRFVKAFMSA-N	24	RPLC_POS,RPLC_NEG,HILIC_POS,HILIC_NEG
334	CDP-ETHANOLAMINE	C11H20N4O11P2	3036-18-8	HMDB0001564	C00570	NCCOP(O)(=O)OP(O)(=O)OC[C@H]1O[C@H]([C@H](O)[C@@H]1O)N1C=CC(N)=NC1=O	WVIMUEUQJFPNDK-PEBGCTIMSA-N	24	RPLC_POS,RPLC_NEG,HILIC_POS,HILIC_NEG
335	N-ACETYLSERINE	C5H9NO4	16354-58-8	HMDB0002931	CSID312807	CC(=O)N[C@@H](CO)C(O)=O	JJIHLJJYMXLCOY-BYPYZUCNSA-N	24	RPLC_NEG,HILIC_NEG
336	METHYGLUTARATE	C6H10O4	626-51-7	HMDB0000752	CSID11549	CC(CC(O)=O)CC(O)=O	XJMMNTGIMDZPMU-UHFFFAOYSA-N	24	RPLC_NEG,HILIC_NEG
337	SORBATE	C6H8O2	110-44-1	HMDB0029581	CSID558605	C\C=C\C=C\C(O)=O	WSWCOQWTEOXDQX-MQQKCMAXSA-N	24
338	MONOETHYLMALONATE	C5H8O4	1071-46-1	HMDB0000576	CSID63783	CCOC(=O)CC(O)=O	HGINADPHJQTSKN-UHFFFAOYSA-N	24	HILIC_NEG
339	GLUCONOLACTONE	C6H10O6	90-80-2	HMDB0000150	C00198	OC[C@H]1OC(=O)[C@H](O)[C@@H](O)[C@@H]1O	PHOQVHQSTUBQQK-SQOUGZDYSA-N	24	RPLC_NEG,HILIC_NEG
340	4-HYDROXYBENZOATE	C7H6O3	99-96-7	HMDB0000500	C00156	OC(=O)C1=CC=C(O)C=C1	FJKROLUGYXJWQN-UHFFFAOYSA-N	24	RPLC_NEG,HILIC_NEG
341	PRENOL	C5H10O	556-82-1	HMDB0030124	C01390	CC(C)=CCO	ASUAYTHWZCLXAN-UHFFFAOYSA-N	24
342	INDOXYL β-GLUCOSIDE	C14H17NO6	487-60-5	HMDB0061755	C08481	OC[C@H]1O[C@@H](OC2=CNC3=C2C=CC=C3)[C@H](O)[C@@H](O)[C@@H]1O	XVARCVCWNFACQC-RKQHYHRCSA-N	24	RPLC_NEG,HILIC_NEG
343	TRIMETHYLAMINE	C3H9N	75-50-3	HMDB0000906	C00565	CN(C)C	GETQZCLCWQTVFV-UHFFFAOYSA-N	24
344	MELATONIN	C13H16N2O2	73-31-4	HMDB0001389	C01598	COC1=CC2=C(NC=C2CCNC(C)=O)C=C1	DRLFMBDRBRZALE-UHFFFAOYSA-N	24	RPLC_POS,HILIC_POS,HILIC_NEG
345	MALEATE	C4H4O4	110-16-7	HMDB0000176	C01384	OC(=O)\C=C/C(O)=O	VZCYOOQTPOCHFL-UPHRSURJSA-N	24	RPLC_NEG,HILIC_NEG
346	PROPANOATE	C3H6O2	79-09-4	HMDB0000237	C00163	CCC(O)=O	XBDQKXXYIPTUBI-UHFFFAOYSA-N	24
347	BILIRUBIN	C33H36N4O6	635-65-4	HMDB0000054	C00486	CC1=C(C=C)\C(NC1=O)=C\C1=C(C)C(CCC(O)=O)=C(CC2=C(CCC(O)=O)C(C)=C(N2)\C=C2/NC(=O)C(C=C)=C2C)N1	BPYKTIZUTYGOLE-IFADSCNNSA-N	24
348	GLYCEROL 3-PHOSPHATE	C3H9O6P	57-03-4	HMDB0000126	C00093	OC[C@@H](O)COP(O)(O)=O	AWUCVROLDVIAJX-GSVOUGTGSA-N	25	RPLC_POS,RPLC_NEG,HILIC_NEG
349	TYRAMINE	C8H11NO	51-67-2	HMDB0000306	C00483	NCCC1=CC=C(O)C=C1	DZGWFCGJZKJUFP-UHFFFAOYSA-N	25	RPLC_POS,HILIC_POS
350	CORTISOL	C21H30O5	50-23-7	HMDB0000063	C00735	[H][C@@]12CC[C@@](O)(C(=O)CO)[C@@]1(C)C[C@H](O)[C@@]1([H])[C@@]2([H])CCC2=CC(=O)CC[C@]12C	JYGXADMDTFJGBT-CZFMHFDVSA-N	25	RPLC_POS,HILIC_POS
351	XANTHURENATE	C10H7NO4	59-00-7	HMDB0000881	C02470	OC(=O)C1=NC2=C(O)C=CC=C2C(O)=C1	FBZONXHGGPHHIY-UHFFFAOYSA-N	25	RPLC_POS,RPLC_NEG,HILIC_POS,HILIC_NEG
352	NICOTINE	C10H14N2	54-11-5	HMDB0001934	C00745	[H][C@]1(CCCN1C)C1=CC=CN=C1	SNICXCGAKADSCV-JTQLQIEISA-N	25	RPLC_POS,HILIC_POS
353	KYNURENATE	C10H7NO3	492-27-3	HMDB0000715	C01717	OC(=O)C1=CC(=O)C2=CC=CC=C2N1	HCZHHEIFKROPDY-UHFFFAOYSA-N	25	RPLC_POS,RPLC_NEG,HILIC_POS,HILIC_NEG
354	ISOBUTYRATE	C4H8O2	79-31-2	HMDB0001873	C02632	CC(C)C(O)=O	KQNPFQTWMSNSAP-UHFFFAOYSA-N	25	RPLC_NEG,HILIC_NEG
355	ANILINE	C6H7N	62-53-3	HMDB0003012	C00292	NC1=CC=CC=C1	PAYRUJLWNCNPSJ-UHFFFAOYSA-N	25
356	3,5-DIIODO-L-TYROSINE	C9H9I2NO3	300-39-0	HMDB0003474	C01060	[H][C@](N)(CC1=CC(I)=C(O)C(I)=C1)C(O)=O	NYPYHUZRZVSYKL-ZETCQYMHSA-N	25	RPLC_POS,RPLC_NEG,HILIC_POS,HILIC_NEG
357	TRYPTAMINE	C10H12N2	61-54-1	HMDB0000303	C00398	NCCC1=CNC2=CC=CC=C12	APJYDQYYACXCRM-UHFFFAOYSA-N	25	RPLC_POS,HILIC_POS
358	4-AMINOBENZOATE	C7H7NO2	150-13-0	HMDB0001392	C00568	NC1=CC=C(C=C1)C(O)=O	ALYNCZNDIQEVRV-UHFFFAOYSA-N	25
359	GLUTARATE	C5H8O4	110-94-1	HMDB0000661	C00489	OC(=O)CCCC(O)=O	JFCQEDHGNNZCLN-UHFFFAOYSA-N	25	RPLC_NEG,HILIC_NEG
360	CAFFEATE	C9H8O4	331-39-5	HMDB0001964	C01481	OC(=O)\C=C/C1=CC=C(O)C(O)=C1	QAIPRVGONGVQAS-RQOWECAXSA-N	25	RPLC_NEG,HILIC_NEG
361	LUMICHROME	C12H10N4O2	1086-80-2	-	C01727	CC1=CC2=C(C=C1C)N=C3C(=N2)C(=O)NC(=O)N3	ZJTJUVIJVLLGSP-UHFFFAOYSA-N	25	RPLC_POS,HILIC_NEG
362	BETA-ALANINE	C3H7NO2	107-95-9	HMDB0000056	C00099	NCCC(O)=O	UCMIRNVEIXFBKS-UHFFFAOYSA-N	25	RPLC_POS,HILIC_POS,HILIC_NEG
363	3-HYDROXYBENZALDEHYDE	C7H6O2	100-83-4	-	C03067	C1=CC(=CC(=C1)O)C=O	IAVREABSGIHHMO-UHFFFAOYSA-N	26	RPLC_NEG,HILIC_NEG
364	ISOBUTYRALDEHYDE OXIME	C4H9NO	151-00-8	-	C03219	CC(C)C=NO	SYJPAKDNFZLSMV-UHFFFAOYSA-N	26
365	3-HYDROXYBENZYL ALCOHOL	C7H8O2	620-24-6	HMDB0059712	C03351	OCC1=CC=CC(O)=C1	OKVJCVWFVRATSG-UHFFFAOYSA-N	26	HILIC_NEG
366	ACETOIN	C4H8O2	513-86-0	HMDB0003243	C00466	CC(O)C(C)=O	ROWKJAVDOGWPAT-UHFFFAOYSA-N	26
367	5-VALEROLACTONE	C5H8O2	542-28-9	-	C02240	C1CCOC(=O)C1	OZJPLYNZGCXSJM-UHFFFAOYSA-N	26	RPLC_POS,HILIC_POS
368	N-ACETYLPROLINE	C7H11NO3	68-95-1	HMDB0094701	CSID59528	[H][C@]1(CCCN1C(C)=O)C(O)=O	GNMSLDIYJOSUSW-LURJTMIESA-N	26	RPLC_POS,RPLC_NEG,HILIC_POS,HILIC_NEG
369	L-TRYPTOPHANAMIDE	C11H13N3O	20696-57-5	HMDB0013318	C00977	NC(CC1=CNC2=CC=CC=C12)C(N)=O	JLSKPBDKNIXMBS-UHFFFAOYSA-N	26	RPLC_POS,HILIC_POS,HILIC_NEG
370	PHENOL	C6H6O	108-95-2	HMDB0000228	C00146	OC1=CC=CC=C1	ISWSIDIOOBJBQZ-UHFFFAOYSA-N	26	HILIC_NEG
371	N-METHYLTRYPTAMINE	C11H14N2	61-49-4	HMDB0004370	C06213	CNCCC1=CNC2=CC=CC=C12	NCIKQJBVUNUXLW-UHFFFAOYSA-N	26	RPLC_POS,HILIC_POS
372	OXALOACETATE	C4H4O5	328-42-7	HMDB0000223	C00036	OC(=O)CC(=O)C(O)=O	KHPXUQMNIQBQEV-UHFFFAOYSA-N	26
373	2,3-DIHYDROXYBENZOATE	C7H6O4	303-38-8	HMDB0000397	C00196	OC(=O)C1=CC=CC(O)=C1O	GLDQAMYCGOIJDV-UHFFFAOYSA-N	26	RPLC_NEG,HILIC_NEG
374	GLYCOCHOLATE	C26H43NO6	475-31-0	HMDB0000138	C01921	C[C@H](CCC(O)=NCC(O)=O)[C@H]1CC[C@H]2[C@@H]3[C@H](O)C[C@@H]4C[C@H](O)CC[C@]4(C)[C@H]3C[C@H](O)[C@]12C	RFDAIACWWDREDC-FRVQLJSFSA-N	26	RPLC_POS,RPLC_NEG,HILIC_POS,HILIC_NEG
375	2-HYDROXY-4-(METHYLTHIO)BUTANOATE	C5H10O3S	120-91-2	HMDB0037115	CSID10946	CSCCC(O)C(O)=O	ONFOSYPQQXJWGS-UHFFFAOYSA-N	26	RPLC_NEG,HILIC_NEG
376	DIDECANOYL-GLYCEROPHOSPHOCHOLINE	C28H56NO8P	3436-44-0	-	CSID17347207	CCCCCCCCCC(=O)OCC(COP(=O)([O-])OCC[N+](C)(C)C)OC(=O)CCCCCCCCC	MLKLDGSYMHFAOC-UHFFFAOYSA-N	26	RPLC_POS,HILIC_POS
377	METHYL VANILLATE	C9H10O4	3943-74-6	HMDB0240266	CSID18696	COC(=O)C1=CC(OC)=C(O)C=C1	BVWTXUYLKBHMOX-UHFFFAOYSA-N	26	HILIC_NEG
378	PENTANOATE	C5H10O2	109-52-4	HMDB0000892	C00803	CCCCC(O)=O	NQPDZGIKBAWPEJ-UHFFFAOYSA-N	27
379	MANDELATE	C8H8O3	90-64-2	HMDB0000703	C01984	O[C@H](C(O)=O)C1=CC=CC=C1	IWYDHOAUDWTVEP-ZETCQYMHSA-N	27	RPLC_NEG,HILIC_NEG
380	2-PROPENOATE	C3H4O2	79-10-7	HMDB0031647	C00511	OC(=O)C=C	NIXOWILDQLNWCW-UHFFFAOYSA-N	27	HILIC_NEG
381	INDOLE-3-ETHANOL	C10H11NO	526-55-6	HMDB0003447	C00955	OCCC1=CNC2=CC=CC=C12	MBBOMCVGYCRMEA-UHFFFAOYSA-N	27	RPLC_POS,HILIC_POS
382	PHENYLETHANOLAMINE	C8H11NO	7568-93-6	HMDB0001065	C02735	NCC(O)C1=CC=CC=C1	ULSIYEODSMZIPX-UHFFFAOYSA-N	27	RPLC_POS,HILIC_POS
383	GLYCOCHENODEOXYCHOLATE	C26H43NO5	640-79-9	HMDB0000637	C05466	[H][C@@]1(CC[C@@]2([H])[C@]3([H])[C@H](O)C[C@]4([H])C[C@H](O)CC[C@]4(C)[C@@]3([H])CC[C@]12C)[C@H](C)CCC(=O)NCC(O)=O	GHCZAUBVMUEKKP-GYPHWSFCSA-N	27	RPLC_POS,RPLC_NEG,HILIC_POS,HILIC_NEG
384	3-AMINO-5-HYDROXYBENZOATE	C7H7NO3	76045-71-1	-	C12107	C1=C(C=C(C=C1N)O)C(=O)O	QPEJHSFTZVMSJH-UHFFFAOYSA-N	27	HILIC_NEG
385	3,4-DIHYDROXYBENZOATE	C7H6O4	99-50-3	HMDB0001856	C00230	OC(=O)C1=CC(O)=C(O)C=C1	YQUVCSBJEUQKSH-UHFFFAOYSA-N	27	RPLC_NEG,HILIC_NEG
386	10-HYDROXYDECANOATE	C10H20O3	1679-53-4	-	C02774	C(CCCCC(=O)O)CCCCO	YJCJVMMDTBEITC-UHFFFAOYSA-N	27	RPLC_NEG,HILIC_NEG
387	HEXANOATE	C6H12O2	142-62-1	HMDB0000535	C01585	CCCCCC(O)=O	FUZZWVXGSFPDMH-UHFFFAOYSA-N	27
388	METHYLMALONATE	C4H6O4	516-05-2	HMDB0000202	C02170	CC(C(O)=O)C(O)=O	ZIYVHBGGAOATLY-UHFFFAOYSA-N	27	RPLC_NEG,HILIC_NEG
389	INDOLE-3-ACETATE	C10H9NO2	87-51-4	HMDB0000197	C00954	OC(=O)CC1=CNC2=C1C=CC=C2	SEOVTRFCIGRIMH-UHFFFAOYSA-N	27	RPLC_POS,HILIC_NEG
390	ETHYLMALONATE	C5H8O4	601-75-2	HMDB0000622	CSID11263	CCC(C(O)=O)C(O)=O	UKFXDFUAPNAMPJ-UHFFFAOYSA-N	27	RPLC_NEG,HILIC_NEG
391	FUMARATE	C4H4O4	110-17-8	HMDB0000134	C00122	OC(=O)\C=C\C(O)=O	VZCYOOQTPOCHFL-OWOJBTEDSA-N	27	RPLC_NEG,HILIC_NEG
392	3-METHOXYTYRAMINE	C9H13NO2	554-52-9	HMDB0000022	C05587	COC1=C(O)C=CC(CCN)=C1	DIVQKHQLANKJQO-UHFFFAOYSA-N	27	RPLC_POS,HILIC_POS
393	PREGNENOLONE SULFATE	C21H32O5S	1247-64-9	HMDB0000774	C18044	[H][C@@]12CC[C@H](C(C)=O)[C@@]1(C)CC[C@@]1([H])[C@@]2([H])CC=C2CC(CC[C@]12C)OS(O)(=O)=O	DIJBBUIOWGGQOP-OZIWPBGVSA-N	28	RPLC_NEG,HILIC_NEG
394	N-ACETYLPHENYLALANINE	C11H13NO3	2018-61-3	HMDB0000512	C03519	CC(=O)N[C@@H](CC1=CC=CC=C1)C(O)=O	CBQJSKKFNMDLON-JTQLQIEISA-N	28	RPLC_POS,RPLC_NEG,HILIC_POS,HILIC_NEG
395	FERULATE	C10H10O4	1135-24-6	HMDB0000954	C01494	COC1=C(O)C=CC(\C=C\C(O)=O)=C1	KSEBMYQBYZTDHS-HWKANZROSA-N	28	RPLC_NEG,HILIC_NEG
396	CYCLOPENTANONE	C5H8O	120-92-3	HMDB0031407	C00557	O=C1CCCC1	BGTOWKSIORTVQH-UHFFFAOYSA-N	28
397	PANTOLACTONE	C6H10O3	599-04-2	YMDB00796	C01012	CC1(C)COC(=O)C1O	SERHXTVXHNVDKA-UHFFFAOYSA-N	28
398	N6-(DELTA2-ISOPENTENYL)-ADENINE	C10H13N5	2365-40-4	-	C04083	CC(=CCNC1=NC=NC2=C1NC=N2)C	HYVABZIGRDEKCD-UHFFFAOYSA-N	28	RPLC_POS,HILIC_POS
399	3,5-DIIODO-L-THYRONINE	C15H13I2NO4	534-51-0	HMDB0000582	CSID110252	NC(CC1=CC(I)=C(OC2=CC=C(O)C=C2)C(I)=C1)C(O)=O	ZHSOTLOTTDYIIK-UHFFFAOYSA-N	28	RPLC_POS,RPLC_NEG,HILIC_POS,HILIC_NEG
400	BENZYLAMINE	C7H9N	100-46-9	HMDB0033871	C15562	NCC1=CC=CC=C1	WGQKYBSKWIADBV-UHFFFAOYSA-N	28	RPLC_POS,HILIC_POS
401	PTERIN	C6H5N5O	2236-60-4	HMDB0000802	CSID65806	NC1=NC2=NC=CN=C2C(=O)N1	HNXQXTQTPAJEJL-UHFFFAOYSA-N	28	RPLC_POS,HILIC_POS,HILIC_NEG
402	2-AMINOPHENOL	C6H7NO	95-55-6	-	C01987	C1=CC=C(C(=C1)N)O	CDAWCLOXVUBKRW-UHFFFAOYSA-N	28	RPLC_POS,HILIC_POS
403	3,4 DIHYDROXYMANDELATE	C8H8O5	775-01-9	HMDB0001866	C05580	OC(C(O)=O)C1=CC=C(O)C(O)=C1	RGHMISIYKIHAJW-UHFFFAOYSA-N	28	RPLC_NEG,HILIC_NEG
404	DIHYDROBIOPTERIN	C9H13N5O3	6779-87-9	HMDB0000038	C02953	C[C@H](O)[C@H](O)C1=NC2=C(NC1)NC(N)=NC2=O	FEMXZDUTFRTWPE-DZSWIPIPSA-N	28	RPLC_POS,HILIC_POS
405	BETA-GLYCEROPHOSPHATE	C3H9O6P	17181-54-3	HMDB0002520	C02979	OCC(CO)OP(O)(O)=O	DHCLVCXQIBBOPH-UHFFFAOYSA-N	28	RPLC_POS,RPLC_NEG,HILIC_NEG
406	GLUCOSE 1-PHOSPHATE	C6H13O9P	59-56-3	HMDB0001586	C00103	OC[C@H]1OC(OP(O)(O)=O)[C@H](O)[C@@H](O)[C@@H]1O	HXXFSFRBOHSIMQ-GASJEMHNSA-N	28	RPLC_POS,RPLC_NEG,HILIC_NEG
407	2,3-DIAMINOPROPIONATE	C3H8N2O2	4033-39-0	HMDB0002006	C03401	NC[C@H](N)C(O)=O	PECYZEOJVXMISF-REOHCLBHSA-N	28	RPLC_POS,HILIC_POS
408	THIOPURINE S-METHYLETHER	C6H6N4S	50-66-8	HMDB0060412	C16614	CSC1=NC=NC2=C1NC=N2	UIJIQXGRFSPYQW-UHFFFAOYSA-N	29	RPLC_POS,RPLC_NEG,HILIC_POS,HILIC_NEG
409	BENZOATE	C7H6O2	65-85-0	HMDB0001870	C00180	OC(=O)C1=CC=CC=C1	WPYMKLBDIGXBTP-UHFFFAOYSA-N	29	RPLC_NEG,HILIC_NEG
410	PYROCATECHOL	C6H6O2	120-80-9	HMDB0000957	C00090	OC1=CC=CC=C1O	YCIMNLLNPGFGHC-UHFFFAOYSA-N	29	HILIC_NEG
411	2-HYDROXYPYRIDINE	C5H5NO	142-08-5	HMDB0013751	C02502	OC1=CC=CC=N1	UBQKCCHYAOITMY-UHFFFAOYSA-N	29	RPLC_POS,HILIC_POS
412	2-OXOBUTANOATE	C4H6O3	600-18-0	HMDB0000005	C00109	CCC(=O)C(O)=O	TYEYBOSBBBHJIV-UHFFFAOYSA-N	29
413	SEROTONIN	C10H12N2O	50-67-9	HMDB0000259	C00780	NCCC1=CNC2=CC=C(O)C=C12	QZAYGJVTTNCVMB-UHFFFAOYSA-N	29	RPLC_POS,HILIC_POS
414	INDOLE-3-PYRUVATE	C11H9NO3	392-12-1	HMDB0060484	C00331	OC(=O)C(=O)CC1=CNC2=CC=CC=C12	RSTKLPZEZYGQPY-UHFFFAOYSA-N	29	RPLC_POS,HILIC_POS
415	DEHYDROASCORBATE	C6H6O6	490-83-5	HMDB0001264	C00425	[H][C@@]1(OC(=O)C(=O)C1=O)[C@@H](O)CO	SBJKKFFYIZUCET-JLAZNSOCSA-N	29	HILIC_NEG
416	PYRUVATE	C3H4O3	127-17-3	HMDB0000243	C00022	CC(=O)C(O)=O	LCTONWCANYUPML-UHFFFAOYSA-N	29
417	2,6-DIHYDROXYPYRIDINE	C5H5NO2	626-06-2	-	C03056	C1=CC(=O)NC(=C1)O	WLFXSECCHULRRO-UHFFFAOYSA-N	29	RPLC_POS,RPLC_NEG,HILIC_POS,HILIC_NEG
418	BENZYL ALCOHOL	C7H8O	100-51-6	HMDB0003119	C03485	OCC1=CC=CC=C1	WVDDGKGOMKODPV-UHFFFAOYSA-N	29
419	MEVALONATE	C6H12O4	150-97-0	HMDB0000227	C00418	CC(O)(CCO)CC(O)=O	KJTLQQUUPVSXIM-UHFFFAOYSA-N	29	RPLC_NEG,HILIC_NEG
420	ETHYL 3-INDOLEACETATE	C12H13NO2	778-82-5	-	CSID12523	CCOC(=O)CC1=CNC2=CC=CC=C21	HUDBDWIQSIGUDI-UHFFFAOYSA-N	29	RPLC_POS
421	BIOTIN	C10H16N2O3S	58-85-5	HMDB0000030	C00120	[H][C@]12CS[C@@H](CCCCC(O)=O)[C@@]1([H])NC(=O)N2	YBJHBAHKTGYVGT-ZKWXMUAHSA-N	29	RPLC_POS,RPLC_NEG,HILIC_POS,HILIC_NEG
422	ACETYLPHOSPHATE	C2H5O5P	590-54-5	HMDB0001494	C00227	CC(=O)OP(O)(O)=O	LIPOUNRJVLNBCD-UHFFFAOYSA-N	29
423	GUAIACOL	C7H8O2	90-05-1	HMDB0001398	C01502	COC1=CC=CC=C1O	LHGVFZTZFXWLCP-UHFFFAOYSA-N	30
424	2-HYDROXYPHENYLACETATE	C8H8O3	611-71-2	HMDB0062635	C01983	O[C@@H](C(O)=O)C1=CC=CC=C1	IWYDHOAUDWTVEP-SSDOTTSWSA-N	30	RPLC_NEG,HILIC_NEG
425	LIPOAMIDE	C8H15NOS2	940-69-2	HMDB0000962	C00248	NC(=O)CCCCC1CCSS1	FCCDDURTIIUXBY-UHFFFAOYSA-N	30	RPLC_POS
426	INDOLE-3-ACETATE	C10H9NO2	87-51-4	HMDB0000197	C00954	OC(=O)CC1=CNC2=C1C=CC=C2	SEOVTRFCIGRIMH-UHFFFAOYSA-N	30	RPLC_POS,HILIC_NEG
427	HIPPURATE	C9H9NO3	495-69-2	HMDB0000714	C01586	OC(=O)CNC(=O)C1=CC=CC=C1	QIAFMBKCNZACKA-UHFFFAOYSA-N	30	RPLC_POS,RPLC_NEG,HILIC_NEG
428	2-METHYLCITRATE	C7H710O7	6061-96-7	HMDB0000379	CSID500	CC(C(=O)O)C(CC(=O)O)(C(=O)O)O	YNOXCRMFGMSKIJ-UHFFFAOYSA-N	30	RPLC_NEG,HILIC_NEG
429	2,5-DIHYDROXYBENZOATE	C7H6O4	490-79-9	HMDB0000152	C00628	OC(=O)C1=CC(O)=CC=C1O	WXTMDXOMEHJXQO-UHFFFAOYSA-N	30	RPLC_NEG,HILIC_NEG
430	PORPHOBILINOGEN	C10H14N2O4	487-90-1	HMDB0000245	C00931	NCC1=C(CC(O)=O)C(CCC(O)=O)=CN1	QSHWIQZFGQKFMA-UHFFFAOYSA-N	30	HILIC_NEG
431	TRANS-CINNAMALDEHYDE	C9H8O	14371-10-9	HMDB0003441	C00903	O=C\C=C\C1=CC=CC=C1	KJPRLNWUNMBNBZ-QPJJXVBHSA-N	30
432	METHYL ACETOACETATE	C5H8O3	105-45-3	HMDB0000310	CSID13874867	COC(=O)CC(C)=O	WRQNANDWMGAFTP-UHFFFAOYSA-N	30
433	SALSOLINOL	C10H13NO2	27740-96-1	HMDB0042012	C09642	[H][C@@]1(C)NCCC2=CC(O)=C(O)C=C12	IBRKLUSXDYATLG-LURJTMIESA-N	30	RPLC_POS,HILIC_POS,HILIC_NEG
434	SALICYLAMIDE	C7H7NO2	65-45-2	HMDB0015687	CSID4963	NC(=O)C1=CC=CC=C1O	SKZKKFZAGNVIMN-UHFFFAOYSA-N	30	RPLC_POS,RPLC_NEG,HILIC_NEG
435	OXOGLUTARATE	C5H6O5	328-50-7	HMDB0000208	C00026	OC(=O)CCC(=O)C(O)=O	KPGXRSRHYNQIFN-UHFFFAOYSA-N	30	RPLC_NEG,HILIC_NEG
436	PYRIDOXAL	C8H9NO3	66-72-8	HMDB0001545	C00250	CC1=NC=C(CO)C(C=O)=C1O	RADKZDMFGJYCBB-UHFFFAOYSA-N	30	RPLC_POS,RPLC_NEG,HILIC_POS,HILIC_NEG
437	SEBACATE	C10H18O4	111-20-6	HMDB0000792	C08277	OC(=O)CCCCCCCCC(O)=O	CXMXRPHRNRROMY-UHFFFAOYSA-N	30	RPLC_NEG,HILIC_NEG
438	3,4-DIHYDROXYPHENYLACETATE	C8H8O4	102-32-9	HMDB0001336	C01161	OC(=O)CC1=CC=C(O)C(O)=C1	CFFZDZCDUFSOFZ-UHFFFAOYSA-N	31	RPLC_NEG,HILIC_NEG
439	3-HYDROXYANTHRANILATE	C7H7NO3	548-93-6	HMDB0001476	C00632	NC1=C(O)C=CC=C1C(O)=O	WJXSWCUQABXPFS-UHFFFAOYSA-N	31	RPLC_NEG,HILIC_NEG
440	3-(4-HYDROXYPHENYL)PYRUVATE	C9H8O4	156-39-8	HMDB0000707	C01179	OC(=O)C(=O)CC1=CC=C(O)C=C1	KKADPXVIOXHVKN-UHFFFAOYSA-N	31
441	CORTISOL 21-ACETATE	C23H32O6	50-03-3	-	C02821	CC(=O)OCC(=O)C1(CCC2C1(CC(C3C2CCC4=CC(=O)CCC34C)O)C)O	ALEXXDVDDISNDU-UHFFFAOYSA-N	31	RPLC_POS
442	2-METHYLGLUTARATE	C6H10O4	18069-17-5	HMDB0000422	CSID2497362	CC(CCC(O)=O)C(O)=O	AQYCMVICBNBXNA-UHFFFAOYSA-N	31	RPLC_NEG,HILIC_NEG
443	PHENYLACETALDEHYDE	C8H8O	122-78-1	HMDB0006236	C00601	O=CCC1=CC=CC=C1	DTUQWGWMVIHBKE-UHFFFAOYSA-N	31
444	VANILLIN	C8H8O3	121-33-5	HMDB0012308	C00755	COC1=CC(C=O)=CC=C1O	MWOOGOJBHIARFG-UHFFFAOYSA-N	31	RPLC_NEG,HILIC_NEG
445	INDOLE-3-METHYL ACETATE	C11H11NO2	1912-33-0	HMDB0029738	CSID67279	COC(=O)CC1=CNC2=C1C=CC=C2	KTHADMDGDNYQRX-UHFFFAOYSA-N	31	RPLC_POS
446	N,N-DIMETHYL-1,4-PHENYLENEDIAMINE	C8H12N2	99-98-9	-	C04203	CN(C)C1=CC=C(C=C1)N	BZORFPDSXLZWJF-UHFFFAOYSA-N	31	RPLC_POS,HILIC_POS
447	4-HYDROXY-3-METHOXYPHENYLGLYCOL	C9H12O4	534-82-7	HMDB0001490	C05594	COC1=C(C=CC(=C1)C(CO)O)O	FBWPWWWZWKPJFL-UHFFFAOYSA-N	31
448	3-METHYLADENINE	C6H7N5	5142-23-4	HMDB0011600	C00913	CN1C=NC(N)=C2N=CN=C12	FSASIHFSFGAIJM-UHFFFAOYSA-N	31	RPLC_POS,HILIC_POS
449	ACETOACETATE	C4H6O3	541-50-4	HMDB0000060	C00164	CC(=O)CC(O)=O	WDJHALXBUFZDSR-UHFFFAOYSA-N	31	HILIC_NEG
450	SORBOSE	C6H12O6	87-79-6	HMDB0001266	C00247	OC[C@@]1(O)OC[C@H](O)[C@@H](O)[C@@H]1O	LKDRXBCSQODPBY-BGPJRJDNSA-N	31	RPLC_NEG,HILIC_NEG
451	XYLITOL	C5H12O5	87-99-0	HMDB0002917	C00379	OC[C@H](O)C(O)[C@H](O)CO	HEBKCHPVOIAQTA-NGQZWQHPSA-N	31	RPLC_NEG,HILIC_NEG
452	XYLOSE	C5H10O5	58-86-6	HMDB0000098	C00181	O[C@@H]1COC(O)[C@H](O)[C@H]1O	SRBFZHDQGSBBOR-IOVATXLUSA-N	31	HILIC_NEG
453	BENZALDEHYDE	C7H6O	100-52-7	HMDB0006115	C00261	O=CC1=CC=CC=C1	HUMNYLRZRPPJDN-UHFFFAOYSA-N	32
454	4-HYDROXYBENZALDEHYDE	C7H6O2	123-08-0	HMDB0011718	C00633	OC1=CC=C(C=O)C=C1	RGHHSNMVTDWUBI-UHFFFAOYSA-N	32	RPLC_POS,RPLC_NEG,HILIC_NEG
455	2-QUINOLINECARBOXYLATE	C10H7NO2	93-10-7	HMDB0000842	C06325	OC(=O)C1=NC2=CC=CC=C2C=C1	LOAUVZALPPNFOQ-UHFFFAOYSA-N	32	RPLC_POS,HILIC_POS,HILIC_NEG
456	3-AMINO-4-HYDROXYBENZOATE	C7H7NO3	1571-72-8	-	C12115	C1=CC(=C(C=C1C(=O)O)N)O	MRBKRZAPGUCWOS-UHFFFAOYSA-N	32	RPLC_NEG,HILIC_NEG
457	N-ACETYLSEROTONIN	C12H14N2O2	1210-83-9	HMDB0001238	C00978	CC(=O)NCCC1=CNC2=C1C=C(O)C=C2	MVAWJSIDNICKHF-UHFFFAOYSA-N	32	RPLC_POS,RPLC_NEG,HILIC_POS,HILIC_NEG
458	AZELATE	C9H16O4	123-99-9	HMDB0000784	C08261	OC(=O)CCCCCCCC(O)=O	BDJRBEYXGGNYIS-UHFFFAOYSA-N	32	RPLC_NEG,HILIC_NEG
459	DIACETYL	C4H6O2	431-03-8	HMDB0003407	C00741	CC(=O)C(C)=O	QSJXEFYPDANLFS-UHFFFAOYSA-N	32	RPLC_POS
460	RIBITOL	C5H12O5	488-81-3	HMDB0000508	C00474	OC[C@H](O)[C@H](O)[C@H](O)CO	HEBKCHPVOIAQTA-ZXFHETKHSA-N	32	RPLC_NEG,HILIC_NEG
461	MYOINOSITOL	C6H12O6	87-89-8	HMDB0000211	C00137	O[C@H]1[C@H](O)[C@@H](O)[C@H](O)[C@H](O)[C@@H]1O	CDAISMWEOUEBRE-GPIVLXJGSA-N	32	RPLC_NEG,HILIC_NEG
462	SUCROSE	C12H22O11	57-50-1	HMDB0000258	C00089	OC[C@H]1O[C@@](CO)(O[C@H]2O[C@H](CO)[C@@H](O)[C@H](O)[C@H]2O)[C@@H](O)[C@@H]1O	CZMRCDWAGMRECN-UGDNZRGBSA-N	32	HILIC_NEG
463	VITAMIN D2	C28H44O	50-14-6	HMDB0000900	C05441	[H][C@@]1(CC[C@@]2([H])\C(CCC[C@]12C)=C\C=C1\C[C@@H](O)CCC1=C)[C@H](C)\C=C\[C@H](C)C(C)C	MECHNRXZTMCUDQ-RKHKHRCZSA-N	32
464	SQUALENE	C30H50	111-02-4	HMDB0000256	C00751	CC(C)=CCC\C(C)=C/CC\C(C)=C\CC\C=C(/C)CC\C=C(/C)CCC=C(C)C	YYGNTYWPHWGJRM-FLHYQJCXSA-N	32
465	NONANOATE	C9H18O2	112-05-0	HMDB0000847	C01601	CCCCCCCCC(O)=O	FBUKVWPVBMHYJY-UHFFFAOYSA-N	32
466	ESTRADIOL-17ALPHA	C18H24O2	57-91-0	HMDB0000429	C02537	[H][C@@]12CC[C@@H](O)[C@@]1(C)CC[C@]1([H])C3=C(CC[C@@]21[H])C=C(O)C=C3	VOXZDWNPVJITMN-SFFUCWETSA-N	32
467	CAPRYLATE	C8H16O2	124-07-2	HMDB0000482	C06423	CCCCCCCC(O)=O	WWZKQHOCKIZLMA-UHFFFAOYSA-N	32
468	3-(2-HYDROXYPHENYL)PROPANOATE	C9H10O3	495-78-3	HMDB0033752	C01198	OC(=O)CCC1=CC=CC=C1O	CJBDUOMQLFKVQC-UHFFFAOYSA-N	33	RPLC_NEG,HILIC_NEG
469	BUTANOATE	C4H8O2	107-92-6	HMDB0000039	C00246	CCCC(O)=O	FERIUCNNQQJTOY-UHFFFAOYSA-N	33
470	HYDROQUINONE	C6H6O2	123-31-9	HMDB0002434	C00530	OC1=CC=C(O)C=C1	QIGBRXMKCJKVMJ-UHFFFAOYSA-N	33	RPLC_NEG,HILIC_NEG
471	DETHIOBIOTIN	C10H18N2O3	533-48-2	HMDB0003581	C01909	C[C@@H]1NC(=O)N[C@@H]1CCCCCC(O)=O	AUTOLBMXDDTRRT-JGVFFNPUSA-N	33	RPLC_POS,RPLC_NEG,HILIC_POS,HILIC_NEG
472	ITACONATE	C5H6O4	97-65-4	HMDB0002092	C00490	OC(=O)CC(=C)C(O)=O	LVHBHZANLOWSRM-UHFFFAOYSA-N	33	RPLC_NEG,HILIC_NEG
473	ADIPATE	C6H10O4	124-04-9	HMDB0000448	C06104	OC(=O)CCCCC(O)=O	WNLRTRBMVRJNCN-UHFFFAOYSA-N	33	RPLC_NEG,HILIC_NEG
474	2',4'-DIHYDROXYACETOPHENONE	C8H8O3	89-84-9	HMDB0029659	C03663	CC(=O)C1=C(O)C=C(O)C=C1	SULYEHHGGXARJS-UHFFFAOYSA-N	33	RPLC_POS,RPLC_NEG,HILIC_NEG
475	3-METHOXY-4-HYDROXYMANDELATE	C9H10O5	55-10-7	HMDB0000291	C05584	COC1=C(O)C=CC(=C1)[C@H](O)C(O)=O	CGQCWMIAEPEHNQ-QMMMGPOBSA-N	33	RPLC_NEG,HILIC_NEG
476	HOMOVANILLATE	C9H10O4	306-08-1	HMDB0000118	C05582	COC1=CC(CC(O)=O)=CC=C1O	QRMZSPFSDQBLIX-UHFFFAOYSA-N	33	HILIC_NEG
477	4-METHYLCATECHOL	C7H8O2	452-86-8	HMDB0000873	C06730	CC1=CC=C(O)C(O)=C1	ZBCATMYQYDCTIZ-UHFFFAOYSA-N	33	RPLC_POS,HILIC_NEG
478	MANNOSE	C6H12O6	3458-28-4	HMDB0000169	C00159	OC[C@H]1OC(O)[C@@H](O)[C@@H](O)[C@@H]1O	WQZGKKKJIJFFOK-QTVWNMPRSA-N	33	HILIC_NEG
479	MANNITOL	C6H14O6	69-65-8	HMDB0000765	C00392	OC[C@@H](O)[C@@H](O)[C@H](O)[C@H](O)CO	FBPFZTCFMRRESA-KVTDHHQDSA-N	33	RPLC_NEG,HILIC_NEG
480	MELIBIOSE	C12H22O11	585-99-9	HMDB0000048	C05402	OC[C@H]1O[C@H](OC[C@H]2OC(O)[C@H](O)[C@@H](O)[C@@H]2O)[C@H](O)[C@@H](O)[C@H]1O	DLRVVLDZNNYCBX-ABXHMFFYSA-N	33	RPLC_NEG,HILIC_NEG
481	L-GULONOLACTONE	C6H10O6	02.07.6322	-	C05410	C(C(C1C(C(C(=O)O1)O)O)O)O	SXZYCXMUPBBULW-UHFFFAOYSA-N	33	RPLC_NEG,HILIC_NEG
482	ARABITOL	C5H12O5	7643-75-6	HMDB0001851	CSID388391	OC[C@H](O)C(O)[C@@H](O)CO	HEBKCHPVOIAQTA-IMJSIDKUSA-N	33	RPLC_NEG,HILIC_NEG
483	6-CARBOXYHEXANOATE	C7H12O4	111-16-0	HMDB0000857	C02656	OC(=O)CCCCCC(O)=O	WLJVNTCWHIRURA-UHFFFAOYSA-N	34	RPLC_NEG,HILIC_NEG
484	4-QUINOLINECARBOXYLATE	C10H7NO2	486-74-8	-	C06414	C1=CC=C2C(=C1)C(=CC=N2)C(=O)O	VQMSRUREDGBWKT-UHFFFAOYSA-N	34	RPLC_POS,RPLC_NEG,HILIC_POS,HILIC_NEG
485	2-METHYLBUTANAL	C5H10O	96-17-3	HMDB0031526	C02223	CCC(C)C=O	BYGQBDHUGHBGMD-UHFFFAOYSA-N	34
486	OXOADIPATE	C6H8O5	3184-35-8	HMDB0000225	C00322	OC(=O)CCCC(=O)C(O)=O	FGSBNBBHOZHUBO-UHFFFAOYSA-N	34	RPLC_NEG
487	GERANYL-PP	C10H20O7P2	763-10-0	HMDB0001285	C00341	CC(C)=CCC\C(C)=C\COP(O)(=O)OP(O)(O)=O	GVVPGTZRZFNKDS-JXMROGBWSA-N	34	HILIC_NEG
488	2-METHYLMALEATE	C5H6O4	498-23-7	HMDB0000634	C02226	C\C(=C\C(O)=O)C(O)=O	HNEGQIOMVPPMNR-IHWYPQMZSA-N	34	HILIC_NEG
489	3-ALPHA,11-BETA,17,21-TETRAHYDROXY- 5-BETA-PREGNAN-20-ONE	C21H34O5	53-02-1	HMDB0000949	C05472	C[C@]12C[C@H](O)C3C(CCC4C[C@H](O)CC[C@]34C)C1CC[C@]2(O)C(=O)CO	AODPIQQILQLWGS-OBRSLYEHSA-N	34
490	HYDROXYPHENYLLACTATE	C9H10O4	306-23-0	HMDB0000755	C03672	OC(CC1=CC=C(O)C=C1)C(O)=O	JVGVDSSUAVXRDY-UHFFFAOYSA-N	34	RPLC_NEG,HILIC_NEG
491	PYRUVIC ALDEHYDE	C3H4O2	78-98-8	HMDB0001167	C00546	CC(=O)C=O	AIJULSRZWUXGPQ-UHFFFAOYSA-N	34
492	GALACTOSE	C6H12O6	59-23-4	HMDB0000143	C00124	OC[C@H]1O[C@H](O)[C@H](O)[C@@H](O)[C@H]1O	WQZGKKKJIJFFOK-PHYPRBDBSA-N	34	HILIC_NEG
493	SORBITOL	C6H14O6	50-70-4	HMDB0000247	C00749	OC[C@H](O)[C@@H](O)[C@H](O)[C@H](O)CO	FBPFZTCFMRRESA-JGWLITMVSA-N	34	RPLC_NEG,HILIC_NEG
494	MALTOSE	C12H22O11	69-79-4	HMDB0000163	C00208	OC[C@H]1O[C@H](O[C@H]2[C@H](O)[C@H](O)[C@@H](O)O[C@@H]2CO)[C@H](O)[C@@H](O)[C@@H]1O	GUBGYTABKSRVRQ-DKBJLJRDSA-N	34	RPLC_NEG,HILIC_NEG
495	RIBOSE	C5H10O5	50-69-1	-	C00121	OC[C@H]1OC(O)[C@H](O)[C@@H]1O	HMFHBZSHGGEWLO-SOOFDHNKSA-N	34	HILIC_NEG
496	D-PINITOL	C7H14O6	10284-63-6	HMDB0034219	C03844	CO[C@@H]1[C@@H](O)[C@@H](O)[C@H](O)[C@H](O)[C@H]1O	DSCFFEYYQKSRSV-KLJZZCKASA-N	34	HILIC_NEG
497	4-COUMARATE	C9H8O3	501-98-4	HMDB0002035	C00811	OC(=O)\C=C\C1=CC=C(O)C=C1	NGSWKAQJJWESNS-ZZXKWVIFSA-N	34	RPLC_NEG,HILIC_NEG
498	HYDROPHENYLLACTIC ACID	C9H10O4	306-23-0	HMDB0000755	C03672	OC(CC1=CC=C(O)C=C1)C(O)=O	JVGVDSSUAVXRDY-UHFFFAOYSA-N	35	RPLC_NEG,HILIC_NEG
499	3-METHYL-2-OXOVALERATE	C6H10O3	1460-34-0	HMDB0000491	C03465	CCC(C)C(=O)C(O)=O	JVQYSWDUAOAHFM-UHFFFAOYSA-N	35	RPLC_NEG,HILIC_NEG
500	SUBERATE	C8H14O4	505-48-6	HMDB0000893	C08278	OC(=O)CCCCCCC(O)=O	TYFQFVWCELRYAO-UHFFFAOYSA-N	35	RPLC_NEG,HILIC_NEG
501	N-ACETYLLEUCINE	C8H15NO3	1188-21-2	HMDB0011756	C02710	CC(C)C[C@H](NC(C)=O)C(O)=O	WXNXCEHXYPACJF-ZETCQYMHSA-N	35	RPLC_POS,RPLC_NEG,HILIC_NEG
502	MONOMETHYLGLUTARATE	C6H10O4	1501-27-5	HMDB0000858	CSID66550	COC(=O)CCCC(=O)O	IBMRTYCHDPMBFN-UHFFFAOYSA-N	35	HILIC_NEG
503	HOMOGENTISATE	C8H8O4	451-13-8	HMDB0000130	C00544	OC(=O)CC1=C(O)C=CC(O)=C1	IGMNYECMUMZDDF-UHFFFAOYSA-N	35	RPLC_NEG,HILIC_NEG
504	MERCAPTOPYRUVATE	C3H4O3S	2464-23-5	HMDB0001368	C00957	OC(=O)C(=O)CS	OJOLFAIGOXZBCI-UHFFFAOYSA-N	35
505	ALPHA-D-GLUCOSE	C6H12O6	492-62-6	HMDB0003345	C00267	OC[C@H]1O[C@H](O)[C@H](O)[C@@H](O)[C@@H]1O	WQZGKKKJIJFFOK-DVKNGEFBSA-N	35	RPLC_NEG,HILIC_NEG
506	CELLOBIOSE	C12H22O11	528-50-7	HMDB0000055	C06422	OC[C@H]1O[C@@H](O[C@H]2[C@H](O)[C@@H](O)[C@H](O)O[C@@H]2CO)[C@H](O)[C@@H](O)[C@@H]1O	GUBGYTABKSRVRQ-QRZGKKJRSA-N	35	RPLC_NEG,HILIC_NEG
507	URSODEOXYCHOLATE	C24H40O4	128-13-2	HMDB0000946	C07880	[H][C@@]1(CC[C@@]2([H])[C@]3([H])[C@@H](O)C[C@]4([H])C[C@H](O)CC[C@]4(C)[C@@]3([H])CC[C@]12C)[C@H](C)CCC(O)=O	RUDATBOHQWOJDD-UZVSRGJWSA-N	35	RPLC_NEG,HILIC_NEG
508	PETROSELINATE	C18H34O2	593-39-5	HMDB0002080	C08363	CCCCCCCCCCC/C=C\CCCCC(O)=O	CNVZJPUDSLNTQU-SEYXRHQNSA-N	35	HILIC_NEG
509	DIPALMITOYLGLYCEROL	C35H68O5	30334-71-5	HMDB0007098	C00165	[H][C@](CO)(COC(=O)CCCCCCCCCCCCCCC)OC(=O)CCCCCCCCCCCCCCC	JEJLGIQLPYYGEE-XIFFEERXSA-N	35
510	CORTICOSTERONE	C21H30O4	50-22-6	HMDB0001547	C02140	[H][C@@]1(CC[C@@]2([H])[C@]3([H])CCC4=CC(=O)CC[C@]4(C)[C@@]3([H])[C@@]([H])(O)C[C@]12C)C(=O)CO	OMFXVFTZEKFJBZ-HJTSIMOOSA-N	35	RPLC_POS,HILIC_POS
511	LITHOCHOLATE	C24H40O3	434-13-9	HMDB0000761	C03990	[H][C@@]12CC[C@H]([C@H](C)CCC(O)=O)[C@@]1(C)CC[C@@]1([H])[C@@]2([H])CCC2C[C@H](O)CC[C@]12C	SMEROWZSTRWXGI-YPLGJCPNSA-N	35	RPLC_NEG,HILIC_NEG
512	PROTOPORPHYRIN	C34H34N4O4	553-12-8	HMDB0000241	C02191	CC1=C(CCC(O)=O)/C2=C/C3=N/C(=C\C4=C(C)C(C=C)=C(N4)/C=C4\N=C(\C=C\1/N\2)C(C=C)=C4C)/C(C)=C3CCC(O)=O	KSFOVUSSGSKXFI-UHFFFAOYSA-N	35	RPLC_POS,RPLC_NEG,HILIC_POS
513	1-PHENYLETHANOL	C8H10O	98-85-1	HMDB0032619	C07112	CC(O)C1=CC=CC=C1	WAPNOHKVXSQRPX-UHFFFAOYSA-N	36
514	3-HYDROXYPHENYLACETATE	C8H8O3	621-37-4	HMDB0000440	C05593	OC(=O)CC1=CC=CC(O)=C1	FVMDYYGIDFPZAX-UHFFFAOYSA-N	36	RPLC_NEG,HILIC_NEG
515	PYRROLE-2-CARBOXYLATE	C5H5NO2	634-97-9	HMDB0004230	C05942	OC(=O)C1=CC=CN1	WRHZVMBBRYBTKZ-UHFFFAOYSA-N	36	RPLC_NEG,HILIC_NEG
516	3-METHYLGLUTACONATE	C6H8O4	5746-90-7	HMDB0000522	CID1267861	C\C(CC(O)=O)=C/C(O)=O	WKRBKYFIJPGYQC-DUXPYHPUSA-N	36	HILIC_NEG
517	ALLOSE	C6H12O6	2595-97-3	HMDB0001151	C01487	[H][C@@]1(CO)OC(O)[C@@]([H])(O)[C@@]([H])(O)[C@@]1([H])O	WQZGKKKJIJFFOK-HOWGCPQDSA-N	36	RPLC_NEG,HILIC_NEG
518	PALATINOSE	C12H22O11	13718-94-0	-	C01742	C(C1C(C(C(C(O1)OCC2C(C(C(O2)(CO)O)O)O)O)O)O)O	PVXPPJIGRGXGCY-UHFFFAOYSA-N	36	RPLC_NEG,HILIC_NEG
519	HEPTANOATE	C7H14O2	111-14-8	HMDB0000666	C17714	CCCCCCC(O)=O	MNWFXJYAOYHMED-UHFFFAOYSA-N	36
520	RETINOL	C20H30O	68-26-8	HMDB0000305	C17276	C\C(=C/CO)\C=C\C=C(/C)\C=C\C1=C(C)CCCC1(C)C	FPIPGXGPPPQFEQ-OVSJKPMPSA-N	36
521	MENAQUINONE	C31H40O2	863-61-6	HMDB0030017	C00828	CC(C)=CCC\C(C)=C\CC\C(C)=C\CC\C(C)=C\CC\C(C)=C\CC\C(C)=C\CC1=C(C)C(=O)C2=CC=CC=C2C1=O	PFRQBZFETXBLTP-RCIYGOBDSA-N	36
522	ELAIDATE	C18H34O2	112-79-8	HMDB0000573	C01712	CCCCCCCC\C=C\CCCCCCCC(O)=O	ZQPPMHVWECSIRJ-MDZDMXLPSA-N	36	HILIC_NEG
523	CHENODEOXYCHOLATE	C24H40O4	474-25-9	HMDB0000518	C02528	[H][C@@]1(CC[C@@]2([H])[C@]3([H])[C@H](O)C[C@]4([H])C[C@H](O)CC[C@]4(C)[C@@]3([H])CC[C@]12C)[C@H](C)CCC(O)=O	RUDATBOHQWOJDD-BSWAIDMHSA-N	36	RPLC_NEG,HILIC_NEG
524	MYRISTATE	C14H28O2	544-63-8	HMDB0000806	C06424	CCCCCCCCCCCCCC(O)=O	TUNFSRHWOTWDNC-UHFFFAOYSA-N	36	HILIC_NEG
525	CHOLESTERYL OLEATE	C45H78O2	303-43-5	HMDB0000918	C14641	CCCCCCCC\C=C/CCCCCCCC(=O)O[C@H]1CC[C@@]2(C)C(=CC[C@@]3([H])[C@]4([H])CC[C@]([H])([C@H](C)CCCC(C)C)[C@@]4(C)CC[C@]23[H])C1	RJECHNNFRHZQKU-RMUVNZEASA-N	36
526	ROSMARINATE	C18H16O8	20283-92-5	HMDB0003572	C01850	OC(=O)[C@@H](CC1=CC(O)=C(O)C=C1)OC(=O)\C=C\C1=CC(O)=C(O)C=C1	DOUMFZQKYFQNTF-WUTVXBCWSA-N	36	RPLC_NEG,HILIC_NEG
527	GLYCERYL TRIPALMITATE	C51H98O6	555-44-2	HMDB0005356	CSID10674	[H]C(COC(=O)CCCCCCCCCCCCCCC)(COC(=O)CCCCCCCCCCCCCCC)OC(=O)CCCCCCCCCCCCCCC	PVNIQBQSYATKKL-UHFFFAOYSA-N	36
528	INDOLEACETALDEHYDE	C10H9NO	2591-98-2	HMDB0001190	C00637	O=CCC1=CNC2=CC=CC=C12	WHOOUMGHGSPMGR-UHFFFAOYSA-N	37	RPLC_POS,HILIC_POS,HILIC_NEG
529	5-HYDROXYINDOLEACETATE	C10H9NO3	54-16-0	HMDB0000763	C05635	OC(=O)CC1=CNC2=CC=C(O)C=C12	DUUGKQCEGZLZNO-UHFFFAOYSA-N	37	RPLC_POS,HILIC_NEG
530	TAGATOSE	C6H12O6	87-81-0	HMDB0003418	C00795	C1[C@H]([C@@H]([C@@H](C(O1)(CO)O)O)O)O	LKDRXBCSQODPBY-OEXCPVAWSA-N	37	RPLC_NEG,HILIC_NEG
531	ARABINOSE	C5H10O5	10323-20-3	HMDB0029942	C00216	[H][C@@](O)(CO)[C@@]([H])(O)[C@]([H])(O)C=O	PYMYPHUHKUWMLA-WDCZJNDASA-N	37	HILIC_NEG
532	DESMOSTEROL	C27H44O	313-04-2	HMDB0002719	C01802	[H][C@@]12CC[C@H]([C@H](C)CCC=C(C)C)[C@@]1(C)CC[C@@]1([H])[C@@]2([H])CC=C2C[C@@H](O)CC[C@]12C	AVSXSVCZWQODGV-DPAQBDIFSA-N	37
533	LITHOCHOLYLTAURINE	C26H45NO5S	516-90-5	HMDB0000722	C02592	[H][C@@]1(CC[C@@]2([H])[C@]3([H])CC[C@]4([H])C[C@H](O)CC[C@]4(C)[C@@]3([H])CC[C@]12C)[C@H](C)CCC(=O)NCCS(O)(=O)=O	QBYUNVOYXHFVKC-GBURMNQMSA-N	37	RPLC_POS,RPLC_NEG,HILIC_POS,HILIC_NEG
534	PALMITOLEATE	C16H30O2	373-49-9	HMDB0003229	C08362	CCCCCC\C=C/CCCCCCCC(O)=O	SECPZKHBENQXJG-FPLPWBNLSA-N	37	HILIC_NEG
535	PALMITATE	C16H32O2	57-10-3	HMDB0000220	C00249	CCCCCCCCCCCCCCCC(O)=O	IPCSVZSSVZVIGE-UHFFFAOYSA-N	37	HILIC_NEG
536	LIOTHYRONINE	C15H12I3NO4	03.02.6893	HMDB0000265	C02465	N[C@@H](CC1=CC(I)=C(OC2=CC=C(O)C(I)=C2)C(I)=C1)C(O)=O	AUYYCJSJGJYCDS-LBPRGKRZSA-N	37	RPLC_POS,RPLC_NEG,HILIC_POS,HILIC_NEG
537	SPHINGANINE	C18H39NO2	764-22-7	HMDB0000269	C00836	CCCCCCCCCCCCCCC[C@@H](O)[C@@H](N)CO	OTKJDMGTUTTYMP-ZWKOTPCHSA-N	37	RPLC_POS,HILIC_POS
538	LANOSTEROL	C30H50O	79-63-0	HMDB0001251	C01724	[H][C@@]1(CC[C@@]2(C)C3=C(CC[C@]12C)[C@@]1(C)CC[C@H](O)C(C)(C)[C@]1([H])CC3)[C@H](C)CCC=C(C)C	CAHGCLMLTWQZNJ-BQNIITSRSA-N	37
539	LAURATE	C12H24O2	143-07-7	HMDB0000638	C02679	CCCCCCCCCCCC(O)=O	POULHZVOKOAJMA-UHFFFAOYSA-N	37
540	ARACHIDATE	C20H40O2	506-30-9	HMDB0002212	C06425	CCCCCCCCCCCCCCCCCCCC(O)=O	VKOBVWXKNCXXDE-UHFFFAOYSA-N	37
541	ERUCATE	C22H42O2	112-86-7	HMDB0002068	C08316	CCCCCCCC\C=C/CCCCCCCCCCCC(O)=O	DPUOLQHDNGRHBS-KTKRTIGZSA-N	37	HILIC_NEG
542	DEOXYCHOLATE	C24H40O4	83-44-3	HMDB0000626	C04483	[H][C@@]12CC[C@H]([C@H](C)CCC(O)=O)[C@@]1(C)[C@@H](O)C[C@@]1([H])[C@@]2([H])CC[C@]2([H])C[C@H](O)CC[C@]12C	KXGVEGMKQFWNSR-LLQZFEROSA-N	37	RPLC_NEG,HILIC_NEG
543	SALICYLATE	C7H6O3	69-72-7	HMDB0001895	C00805	OC(=O)C1=CC=CC=C1O	YGSDEFSMJLZEOE-UHFFFAOYSA-N	38	RPLC_NEG,HILIC_NEG
544	RESORCINOL MONOACETATE	C8H8O3	102-29-4	-	C12064	CC(=O)OC1=CC=CC(=C1)O	ZZPKZRHERLGEKA-UHFFFAOYSA-N	38	RPLC_NEG,HILIC_NEG
545	PSICOSE	C6H12O6	551-68-8	-	C06468	C1C(C(C(C(O1)(CO)O)O)O)O	LKDRXBCSQODPBY-UHFFFAOYSA-N	38	RPLC_NEG,HILIC_NEG
546	EICOSAPENTAENOATE	C20H30O2	10417-94-4	HMDB0001999	C06428	CC\C=C/C\C=C/C\C=C/C\C=C/C\C=C/CCCC(O)=O	JAZBEHYOTPTENJ-JLNKQSITSA-N	38
547	HEPTADECANOATE	C17H34O2	506-12-7	HMDB0002259	CSID10033	CCCCCCCCCCCCCCCCC(O)=O	KEMQGTRYUADPNZ-UHFFFAOYSA-N	38	HILIC_NEG
548	GLYCERYL TRIMYRISTATE	C45H86O6	555-45-3	HMDB0042061	CSID10675	[H]C(COC(=O)CCCCCCCCCCCCC)(COC(=O)CCCCCCCCCCCCC)OC(=O)CCCCCCCCCCCCC	DUXYWXYOBMKGIN-UHFFFAOYSA-N	38
549	LINOLEATE	C18H32O2	60-33-3	HMDB0000673	C01595	CCCCC\C=C/C\C=C/CCCCCCCC(O)=O	OYHQOLUKZRVURQ-HZJYTTRNSA-N	38
550	SPHINGOMYELIN	C41H83N2O6P	85187-10-6	HMDB0001348	C00550	CCCCCCCCCCCCCCCCCC(=O)N[C@@H]([C@@H](/C=C/CCCCCCCCCCCCC)O)C(O)OOP(=O)(O)OCC[N+](C)(C)C	FNTDHZPGGKYWES-UPGBQNGXSA-O	38	HILIC_POS
551	THYROXINE	C15H11I4NO4	51-48-9	HMDB0000248	C01829	N[C@@H](CC1=CC(I)=C(OC2=CC(I)=C(O)C(I)=C2)C(I)=C1)C(O)=O	XUIIKFGFIJCVMT-LBPRGKRZSA-N	38	RPLC_POS,RPLC_NEG,HILIC_POS,HILIC_NEG
552	BIS(2-ETHYLHEXYL)PHTHALATE	C24H38O4	117-81-7	-	C03690	CCCCC(CC)COC(=O)C1=CC=CC=C1C(=O)OCC(CC)CCCC	BJQHLKABXJIVAM-UHFFFAOYSA-N	38
553	GAMMA-LINOLENATE	C18H30O2	506-26-3	HMDB0003073	C06426	CCCCC\C=C/C\C=C/C\C=C/CCCCC(O)=O	VZCCETWTMQHEPK-QNEBEIHSSA-N	38
554	OMEGA-HYDROXYDODECANOATE	C12H24O3	505-95-3	HMDB0002059	C08317	OCCCCCCCCCCCC(O)=O	ZDHCZVWCTKTBRY-UHFFFAOYSA-N	38	RPLC_NEG,HILIC_NEG
555	METHYL JASMONATE	C13H20O3	39924-52-2	HMDB0036583	C11512	CC\C=C/C[C@@H]1[C@@H](CC(=O)OC)CCC1=O	GEWDNTWNSAZUDX-WQMVXFAESA-N	38
556	DIPALMITOYL-PHOSPHATIDYLCHOLINE	C40H80NO8P	8002-43-5	HMDB0000564	C00157	CCCCCCCCCCCCCCCC(=O)OC[C@H](COP([O-])(=O)OCC[N+](C)(C)C)OC(=O)CCCCCCCCCCCCCCC	KILNVBDSWZSGLL-KXQOOQHDSA-N	38
557	CORTISONE	C21H28O5	53-06-5	HMDB0002802	C00762	[H][C@@]12CC[C@](O)(C(=O)CO)[C@@]1(C)CC(=O)[C@@]1([H])[C@@]2([H])CCC2=CC(=O)CC[C@]12C	MFYSYFVPBJMHGN-ZPOLXVRWSA-N	38	RPLC_POS,RPLC_NEG,HILIC_POS,HILIC_NEG
558	3-METHYL-2-OXINDOLE	C9H9NO	1504-06-9	-	C02366	CC1C2=CC=CC=C2NC1=O	BBZCPUCZKLTAJQ-UHFFFAOYSA-N	39	RPLC_POS,HILIC_POS
559	LYXOSE	C5H10O5	1114-34-7	-	C00476	O[C@@H]1O[C@@H]([C@H](O)[C@H](O)[C@H]1O)C(O)=O	AEMOLEFTQBMNLQ-DTEWXJGMSA-N	39	RPLC_NEG,HILIC_NEG
560	KETOLEUCINE	C6H10O3	816-66-0	HMDB0000695	C00233	CC(C)CC(=O)C(=O)O	BKAJNAXTPSGJCU-UHFFFAOYSA-N	39	RPLC_NEG,HILIC_NEG
561	7-DEHYDROCHOLESTEROL	C27H44O	434-16-2	HMDB0000032	C01164	[H][C@@]1(CC[C@@]2([H])C3=CC=C4C[C@@H](O)CC[C@]4(C)[C@@]3([H])CC[C@]12C)[C@H](C)CCCC(C)C	UCTLRSWJYQTBFZ-DDPQNLDTSA-N	39
562	HEXADECANOL	C16H34O	36653-82-4	HMDB0003424	C00823	CCCCCCCCCCCCCCCCO	BXWNKGSJHAJOGX-UHFFFAOYSA-N	39
563	INDOLE	C8H7N	120-72-9	HMDB0000738	C00463	N1C=CC2=C1C=CC=C2	SIKJAQJRHWYJAI-UHFFFAOYSA-N	39
564	CHOLATE	C24H40O5	81-25-4	HMDB0000619	C00695	C[C@H](CCC(O)=O)[C@H]1CC[C@H]2[C@@H]3[C@H](O)C[C@@H]4C[C@H](O)CC[C@]4(C)[C@H]3C[C@H](O)[C@]12C	BHQCQFFYRZLCQQ-OELDTZBJSA-N	39	RPLC_NEG,HILIC_NEG
565	PHYLLOQUINONE	C31H46O2	84-80-0	HMDB0015157	C02059	CC(C)CCC[C@@H](C)CCC[C@@H](C)CCC\C(C)=C\CC1=C(C)C(=O)C2=C(C=CC=C2)C1=O	MBWXNTAXLNYFJB-NKFFZRIASA-N	39
566	CHOLESTERYL PALMITATE	C43H76O2	601-34-3	HMDB0000885	C11251	[H][C@@]1(CC[C@@]2([H])[C@]3([H])CC=C4C[C@H](CC[C@]4(C)[C@@]3([H])CC[C@]12C)OC(=O)CCCCCCCCCCCCCCC)[C@H](C)CCCC(C)C	BBJQPKLGPMQWBU-JADYGXMDSA-N	39
567	QUINOLINE	C9H7N	91-22-5	HMDB0033731	C06413	C1=CC=C2N=CC=CC2=C1	SMWDFEZZVXVKRB-UHFFFAOYSA-N	39	RPLC_POS
568	DIETHYL 2-METHYL-3-OXOSUCCINATE	C9H14O5	759-65-9	HMDB0032306	C04067	CCOC(=O)C(C)C(=O)C(=O)OCC	OQOCQBJWOCRPQY-UHFFFAOYSA-N	39
569	RETINYL PALMITATE	C36H60O2	79-81-2	HMDB0003648	C02588	CCCCCCCCCCCCCCCC(=O)OC\C=C(/C)\C=C\C=C(/C)\C=C\C1=C(C)CCCC1(C)C	VYGQUTWHTHXGQB-FFHKNEKCSA-N	39
570	2-UNDECANONE	C11H22O	121-12-9	HMDB0033713	C01875	CCCCCCCCCC(=O)C	KYWIYKKSMDLRDC-UHFFFAOYSA-N	39
571	DIPALMITOYL-PHOSPHOETHANOLAMINE	C37H74NO8P	5681-36-7	-	CSID58619	[H][C@@](COC(=O)CCCCCCCCCCCCCCC)(COP(O)(=O)OCCN)OC(=O)CCCCCCCCCCCCCCC	SLKDGVPOSSLUAI-PGUFJCEWSA-N	39
572	OLEOYL-GLYCEROL	C21H40O4	111-03-5	HMDB0011567	CSID4446588	CCCCCCCCC=CCCCCCCCC(=O)OCC(CO)O	RZRNAYUHWVFMIP-UHFFFAOYSA-N	39
573	5,6 DIMETHYLBENZIMIDAZOLE	C9H10N2	582-60-5	HMDB0003701	C03114	CC1=CC2=C(C=C1C)N=CN2	LJUQGASMPRMWIW-UHFFFAOYSA-N	40	RPLC_POS,HILIC_POS,HILIC_NEG
574	DOCOSAHEXAENOATE	C22H32O2	6217-54-5	HMDB0002183	C06429	CC\C=C/C\C=C/C\C=C/C\C=C/C\C=C/C\C=C/CCC(O)=O	MBMBGCFOFBJSGT-KUBAVDMBSA-N	40
575	1-HYDROXY-2-NAPHTHOATE	C11H8O3	86-48-6	-	C03203	C1=CC=C2C(=C1)C=CC(=C2O)C(=O)O	SJJCQDRGABAVBB-UHFFFAOYSA-N	40	RPLC_NEG,HILIC_NEG
576	PHENYLPYRUVATE	C9H8O3	156-06-9	HMDB0000205	C00166	OC(=O)C(=O)CC1=CC=CC=C1	BTNMPGBKDVTSJY-UHFFFAOYSA-N	40	RPLC_NEG,HILIC_NEG
577	TRANS-CINNAMATE	C9H8O2	140-10-3	HMDB0000930	C00423	OC(=O)\C=C\C1=CC=CC=C1	WBYWAXJHAXSJNI-VOTSOKGWSA-N	40
578	BETA-CAROTENE	C40H56	7235-40-7	HMDB0000561	C02094	C\C(\C=C\C=C(/C)\C=C\C1=C(C)CCCC1(C)C)=C/C=C/C=C(\C)/C=C/C=C(\C)/C=C/C1=C(C)CCCC1(C)C	OENHQHLEOONYIE-JLTXGRSLSA-N	40
579	25-HYDROXYCHOLESTEROL	C27H46O2	2140-46-7	HMDB0006247	C15519	[H]C12CC[C@H]([C@H](C)CCCC(C)(C)O)[C@@]1(C)CCC1([H])[C@@]2([H])CC=C2C[C@@H](O)CC[C@]12C	INBGSXNNRGWLJU-POAVOMIWSA-N	40
580	NERVONATE	C24H46O2	506-37-6	HMDB0002368	C08323	CCCCCCCC\C=C/CCCCCCCCCCCCCC(O)=O	GWHCXVQVJPWHRF-KTKRTIGZSA-N	40	HILIC_NEG
581	DEOXYCORTICOSTERONE ACETATE	C23H32O4	56-47-3	-	C14554	CC(=O)OCC(=O)C1CCC2C1(CCC3C2CCC4=CC(=O)CCC34C)C	VPGRYOFKCNULNK-UHFFFAOYSA-N	40	RPLC_POS
582	ALPHA-TOCOPHEROL	C29H50O2	59-02-9	HMDB0001893	C02477	CC(C)CCC[C@@H](C)CCC[C@@H](C)CCC[C@]1(C)CCC2=C(O1)C(C)=C(C)C(O)=C2C	GVJHHUAWPYXKBD-IEOSBIPESA-N	40
583	GLYCEROL-MYRISTATE	C17H34O4	589-68-4	-	CSID71382	CCCCCCCCCCCCCC(=O)OCC(CO)O	DCBSHORRWZKAKO-UHFFFAOYSA-N	40
584	COENZYME Q10	C59H90O4	303-98-0	HMDB0001072	C11378	COC1=C(OC)C(=O)C(C\C=C(/C)CC\C=C(/C)CC\C=C(/C)CC\C=C(/C)CC\C=C(/C)CC\C=C(/C)CC\C=C(/C)CC\C=C(/C)CC\C=C(/C)CCC=C(C)C)=C(C)C1=O	ACTIUHUUMQJHFO-UPTCCGCDSA-N	40
585	DECANOATE	C10H20O2	334-48-5	HMDB0000511	C01571	CCCCCCCCCC(O)=O	GHVNFZFCNZKVNT-UHFFFAOYSA-N	40
586	STEARATE	C18H36O2	57-11-4	HMDB0000827	C01530	CCCCCCCCCCCCCCCCCC(O)=O	QIQXTHQIDYTFRH-UHFFFAOYSA-N	40	HILIC_NEG
587	RETINOATE	C20H28O2	302-79-4	HMDB0001852	C00777	C\C(\C=C\C1=C(C)CCCC1(C)C)=C/C=C/C(/C)=C/C(O)=O	SHGAZHPCJJPHSC-YCNIQYBTSA-N	40	RPLC_POS
588	TRICOSANOATE	C23H46O2	2433-96-7	HMDB0001160	CSID16170	CCCCCCCCCCCCCCCCCCCCCCC(O)=O	XEZVDURJDFGERA-UHFFFAOYSA-N	41	HILIC_NEG
589	OLEATE	C18H34O2	112-80-1	HMDB0000207	C00712	CCCCCCCC\C=C/CCCCCCCC(O)=O	ZQPPMHVWECSIRJ-KTKRTIGZSA-N	41	HILIC_NEG
590	CORTEXOLONE	C21H30O4	152-58-9	HMDB0000015	C05488	[H][C@@]12CC[C@](O)(C(=O)CO)[C@@]1(C)CC[C@@]1([H])[C@@]2([H])CCC2=CC(=O)CC[C@]12C	WHBHBVVOGNECLV-OBQKJFGGSA-N	41	HILIC_POS,HILIC_NEG
591	BETA-NICOTINAMIDE ADENINE DINUCLEOTIDE	C21H27N7O14P2	53-84-9	HMDB0000902	C00003	NC(C1=C[N+]([C@@H]2O[C@@H]([C@H]([C@H]2O)O)COP([O-])(OP(O)(OC[C@H]3O[C@@H](N4C=NC5=C4N=CN=C5N)[C@@H]([C@@H]3O)O)=O)=O)=CC=C1)=O	BAWFJGJZGIEFAR-NNYOXOHSSA-N	42	RPLC_POS,RPLC_NEG
592	GLUTAMINE	C5H10N2O3	56-85-9	HMDB0000641	C00064	N[C@@H](CCC(N)=O)C(O)=O	ZDXPYRJPNDTMRX-VKHMYHEASA-N	42	HILIC_POS
593	HYPOTAURINE	C2H7NO2S	300-84-5	HMDB0000965	C00519	NCCS(O)=O	VVIUBCNYACGLLV-UHFFFAOYSA-N	42
594	N-METYL-ALANINE	C4H9NO2	NA	HMDB0094692	C02721	[H][C@@](C)(NC)C(O)=O	GDFAOVXKHJXLEI-VKHMYHEASA-N	42	RPLC_POS
595	CITRATE	C6H8O7	77-92-9	HMDB0000094	C00158	OC(=O)CC(O)(CC(O)=O)C(O)=O	KRKNYBCHXYNGOX-UHFFFAOYSA-N	42	RPLC_NEG,HILIC_NEG
596	THREONINE	C4H9NO3	72-19-5	HMDB0000167	C00188	C[C@@H](O)[C@H](N)C(O)=O	AYFVYJQAPQTCCC-GBXIJSLDSA-N	42	RPLC_POS,RPLC_NEG,HILIC_POS,HILIC_NEG
597	PURINE	C5H4N4	120-73-0	HMDB0001366	C15587	N1C=NC2=C1C=NC=N2	KDCGOANMDULRCW-UHFFFAOYSA-N	42	RPLC_POS,RPLC_NEG,HILIC_POS,HILIC_NEG
598	N-ACETYLNEURAMINATE	C11H19NO9	131-48-6	HMDB0000230	C19910	CC(=O)N[C@@H]1[C@@H](O)C[C@](O)(O[C@H]1[C@H](O)[C@H](O)CO)C(O)=O	SQVRNKJHWKZAKO-PFQGKNLYSA-N	42	RPLC_POS,RPLC_NEG,HILIC_POS,HILIC_NEG
599	N-ACETYLMANNOSAMINE	C8H15NO6	7772-94-3	HMDB0001129	C00645	[H][C@@]1(O)O[C@H](CO)[C@@H](O)[C@H](O)[C@@H]1NC(C)=O	OVRNDRQMDRJTHS-OZRXBMAMSA-N	42	RPLC_NEG,HILIC_NEG
600	PYRIMIDINE	C4H4N2	25247-63-6	HMDB0003361	C00396	C1=CN=CN=C1	CZPWVGJYEJSRLH-UHFFFAOYSA-N	42
601	TRANS-ACONITATE	C6H6O6	4023-65-8	HMDB0000958	C02341	OC(=O)C\C(=C/C(O)=O)C(O)=O	GTZCVFVGUGFEME-HNQUOIGGSA-N	42	RPLC_NEG,HILIC_NEG
602	URATE	C5H4N4O3	69-93-2	HMDB0000289	C00366	O=C1NC2=C(N1)C(=O)NC(=O)N2	LEHOTFFKMJEONL-UHFFFAOYSA-N	42	RPLC_NEG,HILIC_NEG
