# Supplementary material for: Practical Workflow for Building Local Mass Spectral Libraries for Untargeted Metabolomics
Source: Metabolites. 2026 Jun 12;16(6):412. doi: 10.3390/metabo16060412 (PMC13303250; doi:10.3390/metabo16060412)
Supplement: Supplementary file 1 [file metabolites-16-00412-s001.zip › SI_1_2_RPLC_NEG.csv]

TraceFinder Compound Database Export									Schema Version 1
									PEAK 1										PEAK 1 CONFIRMINGS
CompoundName	ExperimentType	Compound Type	ChemicalFormula	Category	CAS	Ionization	ResponseThreshold	Internal Standard	Internal Standard Concentration	PrecursorMass	ExtractedMass	Adduct	Polarity	ChargeState	RT	Window	CollisionEnergy	Lens	EnergyRamp	Confirm Precursor	Confirm Extracted	Confirm Energy	Target Ratio	Window Type	Ratio Window	Ion Coelution	Confirm Precursor	Confirm Extracted	Confirm Energy	Target Ratio	Window Type	Ratio Window	Ion Coelution	Confirm Precursor	Confirm Extracted	Confirm Energy	Target Ratio	Window Type	Ratio Window	Ion Coelution	Confirm Precursor	Confirm Extracted	Confirm Energy	Target Ratio	Window Type	Ratio Window	Ion Coelution	Confirm Precursor	Confirm Extracted
CYTIDINE	XIC	eTargetCompound	C9H13N3O5		65-46-3	ESI	5000		0		242.0775299		-	1	1.007060806	60	35			242.0775299	109.0407362	35	100	eAbsolute	10	0.1	242.0775299	81.04582155	35	24.42411002	eAbsolute	10	0.1	242.0775299	242.0782438	35	12.44121207	eAbsolute	10	0.1	242.0775299	110.0359851	35	8.884978405	eAbsolute	10	0.1	242.0775299	152.0465498
SERINE	XIC	eTargetCompound	C3H7NO3		56-45-1	ESI	5000		0		104.0351181		-	1	0.972121065	60	35			104.0351181	74.02475172	35	100	eAbsolute	10	0.1	104.0351181	104.0353164	35	35.65588648	eAbsolute	10	0.1	104.0351181	72.00910166	35	5.992986985	eAbsolute	10	0.1	104.0351181	80.28513555	35	1.900214423	eAbsolute	10	0.1	104.0351181	54.6172905
CITRULLINE	XIC	eTargetCompound	C6H13N3O3		372-75-8	ESI	5000		0		174.0880585		-	1	0.961398058	60	35			174.0880585	131.0826009	35	100	eAbsolute	10	0.1	174.0880585	174.0884146	35	0.983692265	eAbsolute	10	0.1	174.0880585	85.94654599	35	0.935782657	eAbsolute	10	0.1	174.0880585	83.06147161	35	0.756456689	eAbsolute	10	0.1	174.0880585	85.07712733
TAURINE	XIC	eTargetCompound	C2H7NO3S		107-35-7	ESI	5000		0		124.0071411		-	1	0.956946012	60	35			124.0071411	79.9573629	35	100	eAbsolute	10	0.1	124.0071411	124.0073871	35	65.92857066	eAbsolute	10	0.1	124.0071411	79.95921694	35	3.51074045	eAbsolute	10	0.1	124.0071411	64.97027333	35	1.147728347	eAbsolute	10	0.1	124.0071411	80.96518793
NICOTINATE	XIC	eTargetCompound	C6H5NO2		59-67-6	ESI	5000		0		122.0244522		-	1	1.155917801	60	35			122.0244522	122.0247517	35	100	eAbsolute	10	0.1	122.0244522	78.03492252	35	86.98080476	eAbsolute	10	0.1	122.0244522	0	35	8.451364014	eAbsolute	10	0.1	122.0244522	94.02983712	35	3.318746631	eAbsolute	10	0.1	122.0244522	95.0251258
INOSINE	XIC	eTargetCompound	C10H12N4O5		58-63-9	ESI	5000		0		267.0726318		-	1	1.328395458	60	35			267.0726318	135.0312341	35	100	eAbsolute	10	0.1	267.0726318	267.0734927	35	31.24637494	eAbsolute	10	0.1	267.0726318	92.02542046	35	3.901098475	eAbsolute	10	0.1	267.0726318	108.0203351	35	2.917736421	eAbsolute	10	0.1	267.0726318	126.0309402
GLUTAMATE	XIC	eTargetCompound	C5H9NO4		56-86-0	ESI	5000		0		146.0455933		-	1	0.965150221	60	35			146.0455933	102.0560518	35	100	eAbsolute	10	0.1	146.0455933	128.0353164	35	43.395288	eAbsolute	10	0.1	146.0455933	146.045881	35	34.32553702	eAbsolute	10	0.1	146.0455933	74.02475172	35	1.394542972	eAbsolute	10	0.1	146.0455933	85.02950275
ASCORBATE	XIC	eTargetCompound	C6H8O6		50-81-7	ESI	5000		0		175.0243378		-	1	1.08288241	60	35			175.0243378	87.00876729	35	100	eAbsolute	10	0.1	175.0243378	115.0036819	35	79.09608925	eAbsolute	10	0.1	175.0243378	59.01385269	35	41.64816888	eAbsolute	10	0.1	175.0243378	71.01385269	35	29.21047839	eAbsolute	10	0.1	175.0243378	175.0248112
N-ACETYLTRYPTOPHAN	XIC	eTargetCompound	C13H14N2O3		1218-34-4	ESI	5000		0		245.0921478		-	1	4.691815715	60	35			245.0921478	74.02475172	35	100	eAbsolute	10	0.1	245.0921478	203.0826009	35	80.32100506	eAbsolute	10	0.1	245.0921478	245.0931656	35	55.3368341	eAbsolute	10	0.1	245.0921478	116.0505726	35	38.23438823	eAbsolute	10	0.1	245.0921478	58.02983712
QUINATE	XIC	eTargetCompound	C7H12O6		77-95-2	ESI	5000		0		191.0557556		-	1	1.005057336	60	35			191.0557556	191.0561113	35	100	eAbsolute	10	0.1	191.0557556	85.02950275	35	33.12158827	eAbsolute	10	0.1	191.0557556	102.9488005	35	10.65440244	eAbsolute	10	0.1	191.0557556	93.03458815	35	10.6016061	eAbsolute	10	0.1	191.0557556	59.01385269
DIHYDROOROTATE	XIC	eTargetCompound	C5H6N2O4		5988-19-2	ESI	5000		0		157.0249634		-	1	1.046361287	60	35			157.0249634	113.0356508	35	100	eAbsolute	10	0.1	157.0249634	70.02983712	35	58.25870673	eAbsolute	10	0.1	157.0249634	114.0196663	35	17.88364667	eAbsolute	10	0.1	157.0249634	157.02548	35	9.248985114	eAbsolute	10	0.1	157.0249634	71.02508609
MALONATE	XIC	eTargetCompound	C3H4O4		141-82-2	ESI	5000		0		103.0034103		-	1	1.092306799	60	35			103.0034103	59.01385269	35	100	eAbsolute	10	0.1	103.0034103	59.01507339	35	6.972035862	eAbsolute	10	0.1	103.0034103	103.0036819	35	5.565918676	eAbsolute	10	0.1	103.0034103	59.01561127	35	3.370723749	eAbsolute	10	0.1	103.0034103	102.931996
GUANIDINOACETATE	XIC	eTargetCompound	C3H7N3O2		352-97-6	ESI	5000		0		116.0461731		-	1	0.972334684	60	35			116.0461731	74.02475172	35	100	eAbsolute	10	0.1	116.0461731	0	35	12.92886629	eAbsolute	10	0.1	116.0461731	74.02649123	35	6.02734438	eAbsolute	10	0.1	116.0461731	89.01452316	35	3.31789613	eAbsolute	10	0.1	116.0461731	74.02719313
2-PHOSPHOGLYCERATE	XIC	eTargetCompound	C3H7O7P		2553-59-5	ESI	5000		0		184.9850006		-	1	0.983592478	60	35			184.9850006	78.9590537	35	100	eAbsolute	10	0.1	184.9850006	96.96961836	35	33.55854793	eAbsolute	10	0.1	184.9850006	184.9856623	35	6.724965385	eAbsolute	10	0.1	184.9850006	78.96090002	35	4.367948981	eAbsolute	10	0.1	184.9850006	78.96173163
XANTHINE	XIC	eTargetCompound	C5H4N4O2		69-89-6	ESI	5000		0		151.0256653		-	1	1.262934985	60	35			151.0256653	151.0261487	35	100	eAbsolute	10	0.1	151.0256653	108.0203351	35	64.1604168	eAbsolute	10	0.1	151.0256653	126.0308997	35	4.809503967	eAbsolute	10	0.1	151.0256653	65.998537	35	2.826990995	eAbsolute	10	0.1	151.0256653	133.015584
CYSTINE	XIC	eTargetCompound	C6H12N2O4S2		56-89-3	ESI	5000		0		239.0155792		-	1	0.930959403	60	35			239.0155792	120.0124725	35	100	eAbsolute	10	0.1	239.0155792	74.00699322	35	76.48260497	eAbsolute	10	0.1	239.0155792	151.9845432	35	13.86161117	eAbsolute	10	0.1	239.0155792	64.95251483	35	12.96937741	eAbsolute	10	0.1	239.0155792	86.02475172
URIDINE MONOPHOSPHATE	XIC	eTargetCompound	C9H13N2O9P		58-97-9	ESI	5000		0		323.0275574		-	1	0.981353795	60	35			323.0275574	78.9590537	35	100	eAbsolute	10	0.1	323.0275574	96.96961836	35	66.87887519	eAbsolute	10	0.1	323.0275574	323.0285897	35	50.44549582	eAbsolute	10	0.1	323.0275574	111.0200007	35	18.06935892	eAbsolute	10	0.1	323.0275574	210.9996591
THYMINE	XIC	eTargetCompound	C5H6N2O2		65-71-4	ESI	5000		0		125.0352478		-	1	1.412354963	60	35			125.0352478	125.0356508	35	100	eAbsolute	10	0.1	125.0352478	0	35	29.73624292	eAbsolute	10	0.1	125.0352478	82.04115441	35	15.56346532	eAbsolute	10	0.1	125.0352478	97.0833489	35	13.63724251	eAbsolute	10	0.1	125.0352478	94.28499981
LACTATE	XIC	eTargetCompound	C3H6O3		79-33-4	ESI	5000		0		89.02425385		-	1	9.118016535	60	35			89.02425385	89.02441735	35	100	eAbsolute	10	0.1	89.02425385	57.7718919	35	4.062160356	eAbsolute	10	0.1	89.02425385	95.72260613	35	3.990273737	eAbsolute	10	0.1	89.02425385	67.75860474	35	3.804848596	eAbsolute	10	0.1	89.02425385	55.76703811
CARNOSINE	XIC	eTargetCompound	C9H14N4O3		305-84-0	ESI	5000		0		225.098526		-	1	0.880808961	60	35			225.098526	110.0723706	35	100	eAbsolute	10	0.1	225.098526	154.0621998	35	65.09071376	eAbsolute	10	0.1	225.098526	225.0993136	35	32.2757065	eAbsolute	10	0.1	225.098526	81.04582155	35	12.3839593	eAbsolute	10	0.1	225.098526	93.04582155
SHIKIMATE	XIC	eTargetCompound	C7H10O5		138-59-0	ESI	5000		0		173.0449677		-	1	1.067108753	60	35			173.0449677	93.03458815	35	100	eAbsolute	10	0.1	173.0449677	73.02950275	35	37.42814849	eAbsolute	10	0.1	173.0449677	111.0451528	35	24.10343811	eAbsolute	10	0.1	173.0449677	137.0244174	35	22.64211333	eAbsolute	10	0.1	173.0449677	83.05023821
ASPARTATE	XIC	eTargetCompound	C4H7NO4		56-84-8	ESI	5000		0		132.0297546		-	1	0.953006613	60	35			132.0297546	88.04040178	35	100	eAbsolute	10	0.1	132.0297546	132.030231	35	42.52681557	eAbsolute	10	0.1	132.0297546	115.0036819	35	25.16755272	eAbsolute	10	0.1	132.0297546	71.01385269	35	21.56066395	eAbsolute	10	0.1	132.0297546	114.0196663
THYMIDINE	XIC	eTargetCompound	C10H14N2O5		50-89-5	ESI	5000		0		241.0822754		-	1	1.488354757	60	35			241.0822754	241.0829948	35	100	eAbsolute	10	0.1	241.0822754	151.0513008	35	27.86748062	eAbsolute	10	0.1	241.0822754	125.0356508	35	13.57571466	eAbsolute	10	0.1	241.0822754	204.6365351	35	7.751572085	eAbsolute	10	0.1	241.0822754	184.966284
URIDINE	XIC	eTargetCompound	C9H12N2O6		58-96-8	ESI	5000		0		243.0614014		-	1	1.284135102	60	35			243.0614014	110.0247517	35	100	eAbsolute	10	0.1	243.0614014	82.02983712	35	33.91082753	eAbsolute	10	0.1	243.0614014	200.0564457	35	27.39262916	eAbsolute	10	0.1	243.0614014	152.0353164	35	17.60912813	eAbsolute	10	0.1	243.0614014	243.0622593
SUCCINATE	XIC	eTargetCompound	C4H6O4		110-15-6	ESI	5000		0		117.0191727		-	1	1.355	60	35			117.0191727	73.02950275	35	100	eAbsolute	10	0.1	117.0191727	117.019332	35	20.96568132	eAbsolute	10	0.1	117.0191727	99.00876729	35	8.862723855	eAbsolute	10	0.1	117.0191727	99.92579106	35	4.954712318	eAbsolute	10	0.1	117.0191727	116.9285497
URACIL	XIC	eTargetCompound	C4H4N2O2		66-22-8	ESI	5000		0		111.019722		-	1	1.149993267	60	35			111.019722	111.0200007	35	100	eAbsolute	10	0.1	111.019722	68.01393788	35	1.94319387	eAbsolute	10	0.1	111.019722	75.66307195	35	1.815436088	eAbsolute	10	0.1	111.019722	59.90543036	35	1.77754673	eAbsolute	10	0.1	111.019722	95.63820526
DEOXYCYTIDINE MONOPHOSPHATE	XIC	eTargetCompound	C9H14N3O7P		1032-65-1	ESI	5000		0		306.0486145		-	1	0.974782427	60	35			306.0486145	78.9590537	35	100	eAbsolute	10	0.1	306.0486145	96.96961836	35	42.27581164	eAbsolute	10	0.1	306.0486145	306.0496595	35	36.99734304	eAbsolute	10	0.1	306.0486145	195.0050551	35	28.12777795	eAbsolute	10	0.1	306.0486145	110.0359851
HYPOXANTHINE	XIC	eTargetCompound	C5H4N4O		68-94-0	ESI	5000		0		135.030838		-	1	1.113064824	60	35			135.030838	92.02542046	35	100	eAbsolute	10	0.1	135.030838	135.0312341	35	80.83662988	eAbsolute	10	0.1	135.030838	134.8946642	35	28.14250781	eAbsolute	10	0.1	135.030838	65.01452143	35	20.39501146	eAbsolute	10	0.1	135.030838	66.0097704
HOMOSERINE	XIC	eTargetCompound	C4H9NO3		672-15-1	ESI	5000		0		118.0506058		-	1	0.963423994	60	35			118.0506058	118.0509664	35	100	eAbsolute	10	0.1	118.0506058	100.0404018	35	38.19958148	eAbsolute	10	0.1	118.0506058	55.01893809	35	30.99727808	eAbsolute	10	0.1	118.0506058	72.04548718	35	26.02038859	eAbsolute	10	0.1	118.0506058	100.9259369
DEOXYADENOSINE MONOPHOSPHATE	XIC	eTargetCompound	C10H14N5O6P		653-63-4	ESI	5000		0		330.0596924		-	1	1.032363	60	35			330.0596924	78.9590537	35	100	eAbsolute	10	0.1	330.0596924	96.96961836	35	77.06723194	eAbsolute	10	0.1	330.0596924	134.0472185	35	65.84553893	eAbsolute	10	0.1	330.0596924	330.0608929	35	47.77184047	eAbsolute	10	0.1	330.0596924	195.0050551
CREATINE	XIC	eTargetCompound	C4H9N3O2		57-00-1	ESI	5000		0		130.0618286		-	1	0.994126034	60	35			130.0618286	88.04040178	35	100	eAbsolute	10	0.1	130.0618286	88.04264482	35	3.752939179	eAbsolute	10	0.1	130.0618286	130.0408901	35	3.029370923	eAbsolute	10	0.1	130.0618286	61.98810284	35	2.852820866	eAbsolute	10	0.1	130.0618286	88.0435985
L-DOPA	XIC	eTargetCompound	C9H11NO4		59-92-7	ESI	5000		0		196.0610809		-	1	1.086	60	35			196.0610809	135.0451528	35	100	eAbsolute	10	0.1	196.0610809	122.0373278	35	33.71619955	eAbsolute	10	0.1	196.0610809	196.0615311	35	29.0630106	eAbsolute	10	0.1	196.0610809	109.0295028	35	26.61960231	eAbsolute	10	0.1	196.0610809	179.034982
ASPARAGINE	XIC	eTargetCompound	C4H8N2O3		70-47-3	ESI	5000		0		131.0458679		-	1	0.95434705	60	35			131.0458679	114.0196663	35	100	eAbsolute	10	0.1	131.0458679	113.0356508	35	81.88575417	eAbsolute	10	0.1	131.0458679	70.02983712	35	62.71218513	eAbsolute	10	0.1	131.0458679	72.00910166	35	33.51120426	eAbsolute	10	0.1	131.0458679	131.0462154
PYRIDOXINE	XIC	eTargetCompound	C8H11NO3		65-23-6	ESI	5000		0		168.0660858		-	1	1.23497259	60	35			168.0660858	150.0560518	35	100	eAbsolute	10	0.1	168.0660858	122.0611372	35	86.29041127	eAbsolute	10	0.1	168.0660858	108.0454872	35	48.28010554	eAbsolute	10	0.1	168.0660858	138.0560518	35	29.41254252	eAbsolute	10	0.1	168.0660858	168.0666165
FOLATE	XIC	eTargetCompound	C19H19N7O6		59-30-3	ESI	5000		0		440.1308289		-	1	2.381885883	60	35			440.1308289	440.1324045	35	100	eAbsolute	10	0.1	440.1308289	311.0871314	35	44.1116917	eAbsolute	10	0.1	440.1308289	175.0486207	35	35.52378382	eAbsolute	10	0.1	440.1308289	396.1425753	35	25.11652523	eAbsolute	10	0.1	440.1308289	132.0441445
3-METHYL-L-HISTIDINE	XIC	eTargetCompound	C7H11N3O2		368-16-1	ESI	5000		0		168.077301		-	1	0.899103024	60	35			168.077301	168.0778499	35	100	eAbsolute	10	0.1	168.077301	151.0513008	35	57.62579422	eAbsolute	10	0.1	168.077301	72.00910166	35	25.91501582	eAbsolute	10	0.1	168.077301	107.0614716	35	9.885725663	eAbsolute	10	0.1	168.077301	150.0672852
DIAMINOPIMELATE	XIC	eTargetCompound	C7H14N2O4		583-93-7	ESI	5000		0		189.0876312		-	1	0.921179054	60	35			189.0876312	189.0880802	35	100	eAbsolute	10	0.1	189.0876312	128.0717019	35	65.85200377	eAbsolute	10	0.1	189.0876312	111.0451528	35	20.95911819	eAbsolute	10	0.1	189.0876312	72.00910166	35	18.92295716	eAbsolute	10	0.1	189.0876312	171.0775155
MALATE	XIC	eTargetCompound	C4H6O5		636-61-3	ESI	5000		0		133.0139465		-	1	1.083418061	60	35			133.0139465	115.0036819	35	100	eAbsolute	10	0.1	133.0139465	71.01385269	35	76.5103094	eAbsolute	10	0.1	133.0139465	133.0142466	35	35.43535679	eAbsolute	10	0.1	133.0139465	72.99311723	35	21.0336898	eAbsolute	10	0.1	133.0139465	89.02441735
GLUCOSAMINE 6-PHOSPHATE	XIC	eTargetCompound	C6H14NO8P		3616-42-0	ESI	5000		0		258.0375977		-	1	0.913439351	60	35			258.0375977	96.96961836	35	100	eAbsolute	10	0.1	258.0375977	78.9590537	35	60.02792426	eAbsolute	10	0.1	258.0375977	258.0384261	35	10.0498905	eAbsolute	10	0.1	258.0375977	199.0013123	35	9.190758618	eAbsolute	10	0.1	258.0375977	240.0278614
TARTRATE	XIC	eTargetCompound	C4H6O6		147-71-7	ESI	5000		0		149.008667		-	1	1.004971645	60	35			149.008667	87.00876729	35	100	eAbsolute	10	0.1	149.008667	72.99311723	35	99.39542177	eAbsolute	10	0.1	149.008667	149.0091612	35	98.77613934	eAbsolute	10	0.1	149.008667	59.01385269	35	49.12790432	eAbsolute	10	0.1	149.008667	103.0036819
3-DEHYDROSHIKIMATE	XIC	eTargetCompound	C7H8O5		27655-56-7	ESI	5000		0		171.0295105		-	1	1.07966882	60	35			171.0295105	109.0295028	35	100	eAbsolute	10	0.1	171.0295105	127.0400674	35	65.78263492	eAbsolute	10	0.1	171.0295105	81.03458815	35	21.36858605	eAbsolute	10	0.1	171.0295105	108.0216777	35	21.06895277	eAbsolute	10	0.1	171.0295105	171.0298966
THEOPHYLLINE	XIC	eTargetCompound	C7H8N4O2		58-55-9	ESI	5000		0		179.0569763		-	1	2.268157573	60	35			179.0569763	179.0574488	35	100	eAbsolute	10	0.1	179.0569763	164.0339737	35	51.29705689	eAbsolute	10	0.1	179.0569763	122.0359851	35	35.52205298	eAbsolute	10	0.1	179.0569763	94.04107052	35	10.01583784	eAbsolute	10	0.1	179.0569763	135.0074246
3-SULFINOALANINE	XIC	eTargetCompound	C3H7NO4S		1115-65-7	ESI	5000		0		152.0019073		-	1	0.953363415	60	35			152.0019073	88.04040178	35	100	eAbsolute	10	0.1	152.0019073	88.04259905	35	4.260661358	eAbsolute	10	0.1	152.0019073	152.0023017	35	3.522747705	eAbsolute	10	0.1	152.0019073	88.04359088	35	2.899325768	eAbsolute	10	0.1	152.0019073	63.9624483
ALLANTOIN	XIC	eTargetCompound	C4H6N4O3		97-59-6	ESI	5000		0		157.036377		-	1	1.027461549	60	35			157.036377	97.00435063	35	100	eAbsolute	10	0.1	157.036377	114.0308997	35	68.73671717	eAbsolute	10	0.1	157.036377	71.02508609	35	17.70578209	eAbsolute	10	0.1	157.036377	59.02508609	35	12.34151545	eAbsolute	10	0.1	157.036377	157.0367134
GLYCERALDEHYDE	XIC	eTargetCompound	C3H6O3		56-82-6	ESI	5000		0		89.0241394		-	1	4.552351942	60	35			89.0241394	89.02441735	35	100	eAbsolute	10	0.1	89.0241394	71.01385269	35	5.449343566	eAbsolute	10	0.1	89.0241394	55.63726628	35	5.093728521	eAbsolute	10	0.1	89.0241394	50.84846115	35	4.987813896	eAbsolute	10	0.1	89.0241394	56.3339378
AMINOADIPATE	XIC	eTargetCompound	C6H11NO4		542-32-5	ESI	5000		0		160.0613708		-	1	1.001609853	60	35			160.0613708	116.0717019	35	100	eAbsolute	10	0.1	160.0613708	142.0509664	35	64.31091665	eAbsolute	10	0.1	160.0613708	160.0615311	35	60.13350875	eAbsolute	10	0.1	160.0613708	98.06113724	35	29.77171903	eAbsolute	10	0.1	160.0613708	96.04548718
NORADRENALINE	XIC	eTargetCompound	C8H11NO3		51-41-2	ESI	5000		0		168.0661621		-	1	1.030670455	60	35			168.0661621	123.0451528	35	100	eAbsolute	10	0.1	168.0661621	150.0560518	35	62.83509642	eAbsolute	10	0.1	168.0661621	132.8679416	35	27.16238135	eAbsolute	10	0.1	168.0661621	168.0666165	35	11.10129947	eAbsolute	10	0.1	168.0661621	122.0373278
GALACTITOL	XIC	eTargetCompound	C6H14O6		608-66-2	ESI	5000		0		181.0716553		-	1	0.983351541	60	35			181.0716553	59.01385269	35	100	eAbsolute	10	0.1	181.0716553	71.01385269	35	88.09013538	eAbsolute	10	0.1	181.0716553	101.0244174	35	85.43419834	eAbsolute	10	0.1	181.0716553	181.0717614	35	64.79096504	eAbsolute	10	0.1	181.0716553	89.02441735
OXOPROLINE	XIC	eTargetCompound	C5H7NO3		4042-36-8	ESI	5000		0		128.0350647		-	1	1.296495056	60	35			128.0350647	128.0353164	35	100	eAbsolute	10	0.1	128.0350647	82.02983712	35	2.056576558	eAbsolute	10	0.1	128.0350647	127.8703224	35	1.353539997	eAbsolute	10	0.1	128.0350647	84.04548718	35	0.574888645	eAbsolute	10	0.1	128.0350647	52.01894212
QUINOLINATE	XIC	eTargetCompound	C7H5NO4		89-00-9	ESI	5000		0		166.0141754		-	1	1.111041333	60	35			166.0141754	122.0247517	35	100	eAbsolute	10	0.1	166.0141754	78.03492252	35	9.841570478	eAbsolute	10	0.1	166.0141754	166.0145809	35	4.682978518	eAbsolute	10	0.1	166.0141754	121.9046495	35	4.334623581	eAbsolute	10	0.1	166.0141754	94.03003525
DEOXYURIDINE	XIC	eTargetCompound	C9H12N2O5		951-78-0	ESI	5000		0		227.0668488		-	1	1.345714267	60	35			227.0668488	184.0615311	35	100	eAbsolute	10	0.1	227.0668488	94.02983712	35	94.75933179	eAbsolute	10	0.1	227.0668488	66.03492252	35	26.52136045	eAbsolute	10	0.1	227.0668488	227.0673447	35	24.02226933	eAbsolute	10	0.1	227.0668488	136.0404018
DOPAMINE	XIC	eTargetCompound	C8H11NO2		62-31-7	ESI	5000		0		152.0713654		-	1	1.284689401	60	35			152.0713654	152.0717019	35	100	eAbsolute	10	0.1	152.0713654	122.0373278	35	78.27646819	eAbsolute	10	0.1	152.0713654	151.8742828	35	8.684487637	eAbsolute	10	0.1	152.0713654	152.067643	35	5.840471615	eAbsolute	10	0.1	152.0713654	51.19762039
(2-AMINOETHYL)PHOSPHONATE	XIC	eTargetCompound	C2H8NO3P		2041-14-7	ESI	5000		0		124.0165558		-	1	0.937360319	60	35			124.0165558	78.9590537	35	100	eAbsolute	10	0.1	124.0165558	124.0169029	35	44.38933462	eAbsolute	10	0.1	124.0165558	106.9903538	35	5.782959637	eAbsolute	10	0.1	124.0165558	78.96093055	35	4.866766577	eAbsolute	10	0.1	124.0165558	79.96687873
4-PYRIDOXATE	XIC	eTargetCompound	C8H9NO4		82-82-6	ESI	5000		0		182.0454559		-	1	1.337940788	60	35			182.0454559	138.0560518	35	100	eAbsolute	10	0.1	182.0454559	108.0454872	35	92.36183325	eAbsolute	10	0.1	182.0454559	182.045881	35	20.35932694	eAbsolute	10	0.1	182.0454559	120.0454872	35	8.624331307	eAbsolute	10	0.1	182.0454559	92.05057258
GLUCURONATE	XIC	eTargetCompound	C6H10O7		03.12.6556	ESI	5000		0		193.0348053		-	1	0.963259423	60	35			193.0348053	59.01385269	35	100	eAbsolute	10	0.1	193.0348053	72.99311723	35	59.92000947	eAbsolute	10	0.1	193.0348053	113.0244174	35	51.75610461	eAbsolute	10	0.1	193.0348053	71.01385269	35	45.0677623	eAbsolute	10	0.1	193.0348053	85.02950275
PHOSPHOSERINE	XIC	eTargetCompound	C3H8NO6P		407-41-0	ESI	5000		0		184.0011139		-	1	0.944339722	60	35			184.0011139	96.96961836	35	100	eAbsolute	10	0.1	184.0011139	78.9590537	35	72.7591662	eAbsolute	10	0.1	184.0011139	78.96093054	35	3.106108514	eAbsolute	10	0.1	184.0011139	96.9721971	35	3.088943223	eAbsolute	10	0.1	184.0011139	78.96171637
CYSTATHIONINE	XIC	eTargetCompound	C7H14N2O4S		56-88-2	ESI	5000		0		221.0595093		-	1	0.926085342	60	35			221.0595093	134.0281225	35	100	eAbsolute	10	0.1	221.0595093	120.0124725	35	60.56722026	eAbsolute	10	0.1	221.0595093	221.0601509	35	21.85969064	eAbsolute	10	0.1	221.0595093	86.02475172	35	4.137762799	eAbsolute	10	0.1	221.0595093	92.99417983
PHOSPHONOACETATE	XIC	eTargetCompound	C2H5O5P		4408-78-0	ESI	5000		0		138.9798889		-	1	0.979252165	60	35			138.9798889	78.9590537	35	100	eAbsolute	10	0.1	138.9798889	94.99035382	35	34.03261341	eAbsolute	10	0.1	138.9798889	138.980183	35	9.82865301	eAbsolute	10	0.1	138.9798889	76.97978916	35	5.587071695	eAbsolute	10	0.1	138.9798889	120.9696184
GLUCONATE	XIC	eTargetCompound	C6H12O7		526-95-4	ESI	5000		0		195.0507507		-	1	0.979856154	60	35			195.0507507	75.00876729	35	100	eAbsolute	10	0.1	195.0507507	195.0510259	35	53.47288866	eAbsolute	10	0.1	195.0507507	129.019332	35	35.8577529	eAbsolute	10	0.1	195.0507507	59.01385269	35	33.37095109	eAbsolute	10	0.1	195.0507507	99.00876729
UROCANATE	XIC	eTargetCompound	C6H6N2O2		104-98-3	ESI	5000		0		137.0353546		-	1	1.041398544	60	35			137.0353546	93.04582155	35	100	eAbsolute	10	0.1	137.0353546	66.03492252	35	10.97470006	eAbsolute	10	0.1	137.0353546	137.0356508	35	7.409759063	eAbsolute	10	0.1	137.0353546	136.8917906	35	1.644591193	eAbsolute	10	0.1	137.0353546	65.01452143
ADENOSINE-MONOPHOSPHATE	XIC	eTargetCompound	C10H14N5O7P		61-19-8	ESI	5000		0		346.0549622		-	1	1.008695012	60	35			346.0549622	78.9590537	35	100	eAbsolute	10	0.1	346.0549622	346.0558075	35	42.32804157	eAbsolute	10	0.1	346.0549622	96.96961836	35	34.19475852	eAbsolute	10	0.1	346.0549622	134.0472185	35	18.60571692	eAbsolute	10	0.1	346.0549622	211.0013123
GLUTARYLCARNITINE	XIC	eTargetCompound	C12H21NO6		102636-82-8	ESI	5000		0		274.1289978		-	1	1.335278037	60	35			274.1289978	131.034982	35	100	eAbsolute	10	0.1	274.1289978	87.04515281	35	77.9732173	eAbsolute	10	0.1	274.1289978	69.03458815	35	25.36577271	eAbsolute	10	0.1	274.1289978	113.0244174	35	22.77446717	eAbsolute	10	0.1	274.1289978	87.04728142
ARGININE	XIC	eTargetCompound	C6H14N4O2		74-79-3	ESI	5000		0		173.1039124		-	1	0.903599675	60	35			173.1039124	131.0826009	35	100	eAbsolute	10	0.1	173.1039124	173.104399	35	6.013656955	eAbsolute	10	0.1	173.1039124	156.0778499	35	2.795845068	eAbsolute	10	0.1	173.1039124	114.0560347	35	1.387509606	eAbsolute	10	0.1	173.1039124	58.04071762
HOMOCYSTINE	XIC	eTargetCompound	C8H16N2O4S2		870-93-9	ESI	5000		0		267.0472412		-	1	1.004940895	60	35			267.0472412	72.00910166	35	100	eAbsolute	10	0.1	267.0472412	132.0124725	35	81.93775908	eAbsolute	10	0.1	267.0472412	114.9859234	35	66.15526589	eAbsolute	10	0.1	267.0472412	134.0281225	35	48.52993766	eAbsolute	10	0.1	267.0472412	70.99609419
N-METHYLGLUTAMATE	XIC	eTargetCompound	C6H11NO4		6753-62-4	ESI	5000		0		160.0612183		-	1	0.994755913	60	35			160.0612183	142.0509664	35	100	eAbsolute	10	0.1	160.0612183	116.0717019	35	95.20694668	eAbsolute	10	0.1	160.0612183	160.0615311	35	26.70467872	eAbsolute	10	0.1	160.0612183	159.8939282	35	4.13198811	eAbsolute	10	0.1	160.0612183	114.0560518
XANTHOSINE	XIC	eTargetCompound	C10H12N4O6		146-80-5	ESI	5000		0		283.067688		-	1	1.339579872	60	35			283.067688	151.0248112	35	100	eAbsolute	10	0.1	283.067688	283.0684073	35	11.71906525	eAbsolute	10	0.1	283.067688	108.0203351	35	7.261342423	eAbsolute	10	0.1	283.067688	126.0303745	35	0.235969341	eAbsolute	10	0.1	283.067688	133.0149701
THYROTROPIN RELEASING HORMONE	XIC	eTargetCompound	C16H22N6O4		NA	ESI	5000		0		361.1621094		-	1	1.276916398	60	35			361.1621094	203.0938343	35	100	eAbsolute	10	0.1	361.1621094	167.0462154	35	47.06872522	eAbsolute	10	0.1	361.1621094	247.0836635	35	41.80860395	eAbsolute	10	0.1	361.1621094	132.0567206	35	28.24323514	eAbsolute	10	0.1	361.1621094	263.1149637
4-ACETAMIDOBUTANOATE	XIC	eTargetCompound	C6H11NO3		3025-96-5	ESI	5000		0		144.0661621		-	1	1.360196489	60	35			144.0661621	102.0560518	35	100	eAbsolute	10	0.1	144.0661621	100.0767873	35	71.81165341	eAbsolute	10	0.1	144.0661621	58.02983712	35	56.11484537	eAbsolute	10	0.1	144.0661621	144.0666165	35	41.44082852	eAbsolute	10	0.1	144.0661621	54.03492252
CYSTEATE	XIC	eTargetCompound	C3H7NO5S		498-40-8	ESI	5000		0		167.9969635		-	1	0.941715077	60	35			167.9969635	80.96518793	35	100	eAbsolute	10	0.1	167.9969635	71.01385269	35	44.07937275	eAbsolute	10	0.1	167.9969635	167.9972163	35	38.54701918	eAbsolute	10	0.1	167.9969635	150.9706672	35	19.65683975	eAbsolute	10	0.1	167.9969635	86.02475172
N-METHYLASPARTATE	XIC	eTargetCompound	C5H9NO4		6384-92-5	ESI	5000		0		146.0455627		-	1	0.969172399	60	35			146.0455627	115.0036819	35	100	eAbsolute	10	0.1	146.0455627	102.0560518	35	93.97862681	eAbsolute	10	0.1	146.0455627	71.01385269	35	49.50498714	eAbsolute	10	0.1	146.0455627	146.045881	35	41.17431833	eAbsolute	10	0.1	146.0455627	101.933775
GALACTARATE	XIC	eTargetCompound	C6H10O8		526-99-8	ESI	5000		0		209.0297699		-	1	0.969385791	60	35			209.0297699	85.02950275	35	100	eAbsolute	10	0.1	209.0297699	71.01385269	35	42.79780497	eAbsolute	10	0.1	209.0297699	59.01385269	35	28.96910628	eAbsolute	10	0.1	209.0297699	209.0302905	35	26.71546648	eAbsolute	10	0.1	209.0297699	57.03458815
N-ACETYLASPARAGINE	XIC	eTargetCompound	C6H10N2O4		4033-40-3	ESI	5000		0		173.0564423		-	1	1.064409685	60	35			173.0564423	58.02983712	35	100	eAbsolute	10	0.1	173.0564423	155.0462154	35	59.39058328	eAbsolute	10	0.1	173.0564423	70.02983712	35	23.07217807	eAbsolute	10	0.1	173.0564423	114.0196663	35	22.52914853	eAbsolute	10	0.1	173.0564423	96.00910166
6-PHOSPHOGLUCONATE	XIC	eTargetCompound	C6H13O10P		921-62-0	ESI	5000		0		275.0167236		-	1	0.956212342	60	35			275.0167236	96.96961836	35	100	eAbsolute	10	0.1	275.0167236	78.9590537	35	70.33452482	eAbsolute	10	0.1	275.0167236	275.0173563	35	23.30858285	eAbsolute	10	0.1	275.0167236	99.00876729	35	10.35094395	eAbsolute	10	0.1	275.0167236	177.0404613
N-ACETYLGLYCINE	XIC	eTargetCompound	C4H7NO3		543-24-8	ESI	5000		0		116.0350571		-	1	1.113815042	60	35			116.0350571	74.02475172	35	100	eAbsolute	10	0.1	116.0350571	72.04548718	35	11.8365357	eAbsolute	10	0.1	116.0350571	116.0353164	35	9.035850113	eAbsolute	10	0.1	116.0350571	74.02642256	35	3.891953127	eAbsolute	10	0.1	116.0350571	74.02717787
3-HYDROXYMETHYLGLUTARATE	XIC	eTargetCompound	C6H10O5		503-49-1	ESI	5000		0		161.0450897		-	1	1.331781729	60	35			161.0450897	57.03458815	35	100	eAbsolute	10	0.1	161.0450897	99.04515281	35	51.0153514	eAbsolute	10	0.1	161.0450897	59.01385269	35	23.64965074	eAbsolute	10	0.1	161.0450897	101.0244174	35	17.10151856	eAbsolute	10	0.1	161.0450897	161.0455467
GLUCOSE 6-PHOSPHATE	XIC	eTargetCompound	C6H13O9P		56-73-5	ESI	5000		0		259.0218506		-	1	0.933036233	60	35			259.0218506	96.96961836	35	100	eAbsolute	10	0.1	259.0218506	78.9590537	35	43.74746574	eAbsolute	10	0.1	259.0218506	138.980183	35	5.383266868	eAbsolute	10	0.1	259.0218506	259.0224417	35	3.718810775	eAbsolute	10	0.1	259.0218506	96.97215133
N-ACETYLASPARTATE	XIC	eTargetCompound	C6H9NO5		997-55-7	ESI	5000		0		174.0402222		-	1	1.123036446	60	35			174.0402222	88.04040178	35	100	eAbsolute	10	0.1	174.0402222	58.02983712	35	59.68789052	eAbsolute	10	0.1	174.0402222	130.0509664	35	18.12578002	eAbsolute	10	0.1	174.0402222	59.01385269	35	17.28442013	eAbsolute	10	0.1	174.0402222	174.0407956
2-KETO-3-DEOXY-D-GLUCONIC ACID	XIC	eTargetCompound	C6H10O6		17510-99-5	ESI	5000		0		177.0399933		-	1	1.014105918	60	35			177.0399933	87.00876729	35	100	eAbsolute	10	0.1	177.0399933	59.01385269	35	11.01179945	eAbsolute	10	0.1	177.0399933	57.03458815	35	10.69710821	eAbsolute	10	0.1	177.0399933	129.019332	35	9.586546528	eAbsolute	10	0.1	177.0399933	177.0404613
ADENOSINE 2'.3'-CYCLIC PHOSPHATE	XIC	eTargetCompound	C10H12N5O6P		634-01-5	ESI	5000		0		328.0439148		-	1	1.065512167	60	35			328.0439148	134.0472185	35	100	eAbsolute	10	0.1	328.0439148	328.0452428	35	2.604929506	eAbsolute	10	0.1	328.0439148	107.0363195	35	1.503582363	eAbsolute	10	0.1	328.0439148	92.02542046	35	0.395308106	eAbsolute	10	0.1	328.0439148	192.989405
GALACTOSE 1-PHOSPHATE	XIC	eTargetCompound	C6H13O9P		2255-14-3	ESI	5000		0		259.0213928		-	1	0.947602391	60	35			259.0213928	78.9590537	35	100	eAbsolute	10	0.1	259.0213928	96.96961836	35	32.67765992	eAbsolute	10	0.1	259.0213928	259.0224417	35	22.59765886	eAbsolute	10	0.1	259.0213928	138.980183	35	5.93263137	eAbsolute	10	0.1	259.0213928	241.011877
GLYCERATE	XIC	eTargetCompound	C3H6O4		473-81-4	ESI	5000		0		105.0190353		-	1	1.038177871	60	35			105.0190353	105.019332	35	100	eAbsolute	10	0.1	105.0190353	75.00876729	35	43.39861585	eAbsolute	10	0.1	105.0190353	59.01385269	35	32.13971011	eAbsolute	10	0.1	105.0190353	72.99311723	35	9.486227373	eAbsolute	10	0.1	105.0190353	56.99820263
CYTIDINE 2'.3'-CYCLIC PHOSPHATE	XIC	eTargetCompound	C9H12N3O7P		15718-51-1	ESI	5000		0		304.0332947		-	1	0.964804957	60	35			304.0332947	110.0359851	35	100	eAbsolute	10	0.1	304.0332947	67.03017149	35	6.717965115	eAbsolute	10	0.1	304.0332947	304.0340094	35	3.143120263	eAbsolute	10	0.1	304.0332947	192.989405	35	1.099268718	eAbsolute	10	0.1	304.0332947	78.9590537
URIDINE DIPHOSPHATE GLUCOSE	XIC	eTargetCompound	C15H24N2O17P2		133-89-1	ESI	5000		0		565.0465088		-	1	0.894665601	60	35			565.0465088	323.0282791	35	100	eAbsolute	10	0.1	565.0465088	565.0477433	35	72.75763206	eAbsolute	10	0.1	565.0465088	78.9590537	35	46.81603893	eAbsolute	10	0.1	565.0465088	96.96961836	35	28.02439823	eAbsolute	10	0.1	565.0465088	241.0102238
PYRIDOXAL-PHOSPHATE	XIC	eTargetCompound	C8H10NO6P		54-47-7	ESI	5000		0		246.016449		-	1	1.287621859	60	35			246.016449	96.96961836	35	100	eAbsolute	10	0.1	246.016449	78.9590537	35	74.66486285	eAbsolute	10	0.1	246.016449	96.97212844	35	3.790764399	eAbsolute	10	0.1	246.016449	78.96090002	35	3.758711978	eAbsolute	10	0.1	246.016449	96.97322708
O-PHOSPHOETHANOLAMINE	XIC	eTargetCompound	C2H8NO4P		1071-23-4	ESI	5000		0		140.0116425		-	1	0.945728951	60	35			140.0116425	78.9590537	35	100	eAbsolute	10	0.1	140.0116425	78.96089239	35	3.58602405	eAbsolute	10	0.1	140.0116425	140.0118175	35	2.971732397	eAbsolute	10	0.1	140.0116425	78.96170874	35	2.906530136	eAbsolute	10	0.1	140.0116425	96.96972927
3-NITRO-L-TYROSINE	XIC	eTargetCompound	C9H10N2O5		621-44-3	ESI	5000		0		225.0508881		-	1	1.720946494	60	35			225.0508881	163.0513008	35	100	eAbsolute	10	0.1	225.0508881	136.0404018	35	36.91380101	eAbsolute	10	0.1	225.0508881	181.0618655	35	27.55218626	eAbsolute	10	0.1	225.0508881	151.0274914	35	24.84479954	eAbsolute	10	0.1	225.0508881	164.0353164
N-ALPHA-ACETYLLYSINE	XIC	eTargetCompound	C8H16N2O3		1946-82-3	ESI	5000		0		187.1087189		-	1	0.998283174	60	35			187.1087189	145.098251	35	100	eAbsolute	10	0.1	187.1087189	187.1088157	35	16.2581498	eAbsolute	10	0.1	187.1087189	143.1189865	35	9.881524841	eAbsolute	10	0.1	187.1087189	58.02983712	35	8.88002	eAbsolute	10	0.1	187.1087189	97.07712167
MANNOSE 6-PHOSPHATE	XIC	eTargetCompound	C6H13O9P		3672-15-9	ESI	5000		0		259.0216675		-	1	0.939929001	60	35			259.0216675	96.96961836	35	100	eAbsolute	10	0.1	259.0216675	78.9590537	35	45.91631559	eAbsolute	10	0.1	259.0216675	259.0224417	35	6.017487407	eAbsolute	10	0.1	259.0216675	138.980183	35	5.905886022	eAbsolute	10	0.1	259.0216675	199.0013123
3-PHOSPHOGLYCERATE	XIC	eTargetCompound	C3H7O7P		820-11-1	ESI	5000		0		184.9852295		-	1	0.977421563	60	35			184.9852295	96.96961836	35	100	eAbsolute	10	0.1	184.9852295	78.9590537	35	85.15376135	eAbsolute	10	0.1	184.9852295	184.9856623	35	5.523800262	eAbsolute	10	0.1	184.9852295	78.96086187	35	2.808047701	eAbsolute	10	0.1	184.9852295	78.9617774
URIDINE DIPHOSPHATEGALACTOSE	XIC	eTargetCompound	C15H24N2O17P2		2956-16-3	ESI	5000		0		565.0465698		-	1	0.897056439	60	35			565.0465698	565.0477433	35	100	eAbsolute	10	0.1	565.0465698	323.0282791	35	96.28384037	eAbsolute	10	0.1	565.0465698	0	35	56.9928157	eAbsolute	10	0.1	565.0465698	96.96961836	35	32.25633542	eAbsolute	10	0.1	565.0465698	158.925384
DEOXYGUANOSINE	XIC	eTargetCompound	C10H13N5O4		961-07-9	ESI	5000		0		266.0887451		-	1	1.332916195	60	35			266.0887451	150.0421331	35	100	eAbsolute	10	0.1	266.0887451	266.0894772	35	43.39723149	eAbsolute	10	0.1	266.0887451	133.015584	35	29.10371517	eAbsolute	10	0.1	266.0887451	176.0577832	35	13.11320923	eAbsolute	10	0.1	266.0887451	108.0203351
N-ACETYLMETHIONINE	XIC	eTargetCompound	C7H13NO3S		65-82-7	ESI	5000		0		190.0537109		-	1	2.782780852	60	35			190.0537109	148.0437726	35	100	eAbsolute	10	0.1	190.0537109	142.0509664	35	75.50375766	eAbsolute	10	0.1	190.0537109	84.04548718	35	46.35146023	eAbsolute	10	0.1	190.0537109	190.0543373	35	41.93849844	eAbsolute	10	0.1	190.0537109	98.06113724
CYTIDINE MONOPHOSPHATE	XIC	eTargetCompound	C9H14N3O8P		63-37-6	ESI	5000		0		322.0438538		-	1	0.959829742	60	35			322.0438538	78.9590537	35	100	eAbsolute	10	0.1	322.0438538	96.96961836	35	51.21417484	eAbsolute	10	0.1	322.0438538	322.0445741	35	38.56956683	eAbsolute	10	0.1	322.0438538	138.980183	35	7.394168365	eAbsolute	10	0.1	322.0438538	110.0359851
DEOXYURIDINE-MONOPHOSPHATE	XIC	eTargetCompound	C9H13N2O8P		964-26-1	ESI	5000		0		307.032959		-	1	1.016416382	60	35			307.032959	78.9590537	35	100	eAbsolute	10	0.1	307.032959	111.0200007	35	77.69166105	eAbsolute	10	0.1	307.032959	195.0063977	35	62.25792534	eAbsolute	10	0.1	307.032959	307.0336751	35	34.42294204	eAbsolute	10	0.1	307.032959	96.96961836
OROTATE	XIC	eTargetCompound	C5H4N2O4		65-86-1	ESI	5000		0		155.009552		-	1	1.021710774	60	35			155.009552	111.0200007	35	100	eAbsolute	10	0.1	155.009552	67.03017149	35	2.545990939	eAbsolute	10	0.1	155.009552	68.01420537	35	1.221575481	eAbsolute	10	0.1	155.009552	154.8686488	35	1.020100766	eAbsolute	10	0.1	155.009552	66.9945491
URIDINE DIPHOSPHATE-N-ACETYLGALACTOSAMINE	XIC	eTargetCompound	C17H27N3O17P2		7277-98-7	ESI	5000		0		606.0737305		-	1	0.916418041	60	35			606.0737305	606.0742924	35	100	eAbsolute	10	0.1	606.0737305	0	35	35.10104557	eAbsolute	10	0.1	606.0737305	158.925384	35	32.90933554	eAbsolute	10	0.1	606.0737305	384.9823915	35	28.8714396	eAbsolute	10	0.1	606.0737305	272.9557354
CYCLIC GMP	XIC	eTargetCompound	C10H12N5O7P		7665-99-8	ESI	5000		0		344.0391235		-	1	1.231255545	60	35			344.0391235	150.0421331	35	100	eAbsolute	10	0.1	344.0391235	344.0401574	35	96.22543335	eAbsolute	10	0.1	344.0391235	78.9590537	35	41.330349	eAbsolute	10	0.1	344.0391235	133.015584	35	28.68068907	eAbsolute	10	0.1	344.0391235	96.96961836
O-PHOSPHOSERINE	XIC	eTargetCompound	C3H8NO6P		17885-08-4	ESI	5000		0		184.0013428		-	1	0.947481487	60	35			184.0013428	96.96961836	35	100	eAbsolute	10	0.1	184.0013428	78.9590537	35	75.7756577	eAbsolute	10	0.1	184.0013428	184.0016467	35	1.535985742	eAbsolute	10	0.1	184.0013428	95.91829243	35	1.1310622	eAbsolute	10	0.1	184.0013428	146.8687005
S-ADENOSYLHOMOCYSTEINE	XIC	eTargetCompound	C14H20N6O5S		979-92-0	ESI	5000		0		383.1131592		-	1	1.15503746	60	35			383.1131592	134.0472185	35	100	eAbsolute	10	0.1	383.1131592	383.1143117	35	19.28321674	eAbsolute	10	0.1	383.1131592	188.0379965	35	3.189975712	eAbsolute	10	0.1	383.1131592	248.0584739	35	2.918367665	eAbsolute	10	0.1	383.1131592	86.99100879
ADENINE	XIC	eTargetCompound	C5H5N5		73-24-5	ESI	5000		0		134.046936		-	1	1.037782951	60	35			134.046936	134.0472185	35	100	eAbsolute	10	0.1	134.046936	107.0363195	35	37.93626247	eAbsolute	10	0.1	134.046936	92.02542046	35	11.53132311	eAbsolute	10	0.1	134.046936	65.01452143	35	3.352912313	eAbsolute	10	0.1	134.046936	68.02542046
N.N-DIMETHYLARGININE	XIC	eTargetCompound	C8H18N4O2		30315-93-6	ESI	5000		0		201.1353912		-	1	0.943728225	60	35			201.1353912	156.0778499	35	100	eAbsolute	10	0.1	201.1353912	114.0560518	35	43.64558757	eAbsolute	10	0.1	201.1353912	201.1356991	35	40.56555691	eAbsolute	10	0.1	201.1353912	163.8396286	35	18.42397984	eAbsolute	10	0.1	201.1353912	165.8366455
FRUCTOSE 6-PHOSPHATE	XIC	eTargetCompound	C6H13O9P		643-13-0	ESI	5000		0		259.0219116		-	1	0.942703731	60	35			259.0219116	96.96961836	35	100	eAbsolute	10	0.1	259.0219116	78.9590537	35	48.07666946	eAbsolute	10	0.1	259.0219116	138.980183	35	6.99658731	eAbsolute	10	0.1	259.0219116	96.97216659	35	3.890460412	eAbsolute	10	0.1	259.0219116	168.9907477
URIDINE DIPHOSPHATE-N-ACETYLGLUCOSAMINE	XIC	eTargetCompound	C17H27N3O17P2		528-04-1	ESI	5000		0		606.0736694		-	1	0.920950647	60	35			606.0736694	606.0742924	35	100	eAbsolute	10	0.1	606.0736694	0	35	35.59811936	eAbsolute	10	0.1	606.0736694	384.9823915	35	30.9044255	eAbsolute	10	0.1	606.0736694	158.925384	35	27.82926619	eAbsolute	10	0.1	606.0736694	272.9557354
URACIL 5-CARBOXYLATE	XIC	eTargetCompound	C5H4N2O4		23945-44-0	ESI	5000		0		155.0093994		-	1	1.330822595	60	35			155.0093994	68.01418706	35	100	eAbsolute	10	0.1	155.0093994	155.0098299	35	56.24783215	eAbsolute	10	0.1	155.0093994	111.0200007	35	15.46652926	eAbsolute	10	0.1	155.0093994	154.8687317	35	2.325043284	eAbsolute	10	0.1	155.0093994	112.0040163
GUANOSINE MONOPHOSPHATE	XIC	eTargetCompound	C10H14N5O8P		85-32-5	ESI	5000		0		362.0502625		-	1	1.00218275	60	35			362.0502625	78.9590537	35	100	eAbsolute	10	0.1	362.0502625	362.0507221	35	33.73394145	eAbsolute	10	0.1	362.0502625	210.9999697	35	11.73766364	eAbsolute	10	0.1	362.0502625	96.96961836	35	10.41116427	eAbsolute	10	0.1	362.0502625	150.0421331
4-GUANIDINOBUTANOATE	XIC	eTargetCompound	C5H11N3O2		463-00-3	ESI	5000		0		144.0774384		-	1	1.060008793	60	35			144.0774384	102.0560518	35	100	eAbsolute	10	0.1	144.0774384	83.06147161	35	15.83908913	eAbsolute	10	0.1	144.0774384	84.04548718	35	2.570549026	eAbsolute	10	0.1	144.0774384	144.0778499	35	1.985302867	eAbsolute	10	0.1	144.0774384	58.04107052
N-ACETYLALANINE	XIC	eTargetCompound	C5H9NO3		97-69-8	ESI	5000		0		130.0507507		-	1	1.350077753	60	35			130.0507507	88.04040178	35	100	eAbsolute	10	0.1	130.0507507	130.0509664	35	7.975398526	eAbsolute	10	0.1	130.0507507	88.04257616	35	3.477772526	eAbsolute	10	0.1	130.0507507	88.04358325	35	2.935555787	eAbsolute	10	0.1	130.0507507	130.0411398
6-HYDROXYNICOTINATE	XIC	eTargetCompound	C6H5NO3		5006-66-6	ESI	5000		0		138.019455		-	1	1.358152656	60	35			138.019455	94.02983712	35	100	eAbsolute	10	0.1	138.019455	138.0196663	35	7.713560144	eAbsolute	10	0.1	138.019455	137.8917972	35	4.877916376	eAbsolute	10	0.1	138.019455	94.03227853	35	3.935362207	eAbsolute	10	0.1	138.019455	119.9076119
INOSINE-MONOPHOSPHATE	XIC	eTargetCompound	C10H13N4O8P		131-99-7	ESI	5000		0		347.0391846		-	1	1.022121206	60	35			347.0391846	78.9590537	35	100	eAbsolute	10	0.1	347.0391846	347.0398231	35	48.4260845	eAbsolute	10	0.1	347.0391846	96.96961836	35	45.0089782	eAbsolute	10	0.1	347.0391846	135.0312341	35	25.05609313	eAbsolute	10	0.1	347.0391846	211.0013123
ANILINE-2-SULFONATE	XIC	eTargetCompound	C6H7NO3S		88-21-1	ESI	5000		0		172.0070496		-	1	1.446140923	60	35			172.0070496	172.0073871	35	100	eAbsolute	10	0.1	172.0070496	79.9573629	35	77.42810213	eAbsolute	10	0.1	172.0070496	108.0454872	35	13.77545606	eAbsolute	10	0.1	172.0070496	79.95928551	35	3.828856499	eAbsolute	10	0.1	172.0070496	79.96007897
N-ACETYLGLUTAMATE	XIC	eTargetCompound	C7H11NO5		1188-37-0	ESI	5000		0		188.0559235		-	1	1.33476341	60	35			188.0559235	102.0560518	35	100	eAbsolute	10	0.1	188.0559235	128.0353164	35	83.9089486	eAbsolute	10	0.1	188.0559235	59.01385269	35	45.13610917	eAbsolute	10	0.1	188.0559235	144.0666165	35	26.74892011	eAbsolute	10	0.1	188.0559235	100.0767873
N-ACETYLCYSTEINE	XIC	eTargetCompound	C5H9NO3S		616-91-1	ESI	5000		0		162.0225525		-	1	1.530045693	60	35			162.0225525	84.04548718	35	100	eAbsolute	10	0.1	162.0225525	57.03458815	35	16.45095644	eAbsolute	10	0.1	162.0225525	162.0230371	35	9.822409494	eAbsolute	10	0.1	162.0225525	84.04760053	35	4.456228865	eAbsolute	10	0.1	162.0225525	117.9131483
THYMIDINE-MONOPHOSPHATE	XIC	eTargetCompound	C10H15N2O8P		365-07-1	ESI	5000		0		321.0484924		-	1	1.063697394	60	35			321.0484924	78.9590537	35	100	eAbsolute	10	0.1	321.0484924	195.0063977	35	46.88556909	eAbsolute	10	0.1	321.0484924	125.0356508	35	46.71646772	eAbsolute	10	0.1	321.0484924	321.0493251	35	37.73397434	eAbsolute	10	0.1	321.0484924	96.96961836
UREIDOPROPIONATE	XIC	eTargetCompound	C4H8N2O3		462-88-4	ESI	5000		0		131.045929		-	1	1.12	60	35			131.045929	88.04040178	35	100	eAbsolute	10	0.1	131.045929	59.02508609	35	6.281722772	eAbsolute	10	0.1	131.045929	59.01385269	35	6.005873456	eAbsolute	10	0.1	131.045929	71.01386693	35	0.712840099	eAbsolute	10	0.1	131.045929	60.00911776
SACCHARATE	XIC	eTargetCompound	C6H10O8		87-73-0	ESI	5000		0		209.0297241		-	1	0.994507469	60	35			209.0297241	85.02950275	35	100	eAbsolute	10	0.1	209.0297241	71.01385269	35	37.51654315	eAbsolute	10	0.1	209.0297241	59.01385269	35	25.00813435	eAbsolute	10	0.1	209.0297241	57.03458815	35	22.44346198	eAbsolute	10	0.1	209.0297241	209.0302905
GALACTURONATE	XIC	eTargetCompound	C6H10O7		685-73-4	ESI	5000		0		193.0350037		-	1	0.971007628	60	35			193.0350037	59.01385269	35	100	eAbsolute	10	0.1	193.0350037	72.99311723	35	61.82535773	eAbsolute	10	0.1	193.0350037	71.01385269	35	56.84000331	eAbsolute	10	0.1	193.0350037	113.0244174	35	40.25427772	eAbsolute	10	0.1	193.0350037	85.02950275
GLUTATHIONE REDUCED	XIC	eTargetCompound	C10H17N3O6S		70-18-8	ESI	5000		0		306.0757446		-	1	1.093514529	60	35			306.0757446	143.0462154	35	100	eAbsolute	10	0.1	306.0757446	128.0353164	35	66.01964202	eAbsolute	10	0.1	306.0757446	306.0765292	35	33.9520696	eAbsolute	10	0.1	306.0757446	272.0888084	35	29.04400608	eAbsolute	10	0.1	306.0757446	160.0073871
PANTOTHENATE	XIC	eTargetCompound	C9H17NO5		79-83-4	ESI	5000		0		218.1027069		-	1	1.692225105	60	35			218.1027069	88.04040178	35	100	eAbsolute	10	0.1	218.1027069	146.0822666	35	57.4016764	eAbsolute	10	0.1	218.1027069	71.05023821	35	32.31432699	eAbsolute	10	0.1	218.1027069	218.1033959	35	21.82770193	eAbsolute	10	0.1	218.1027069	71.01385269
S-CARBOXYMETHYLCYSTEINE	XIC	eTargetCompound	C5H9NO4S		638-23-3	ESI	5000		0		178.0175171		-	1	1.020083518	60	35			178.0175171	90.98592339	35	100	eAbsolute	10	0.1	178.0175171	141.8679577	35	7.501914045	eAbsolute	10	0.1	178.0175171	90.98825036	35	3.950275056	eAbsolute	10	0.1	178.0175171	86.02475172	35	1.964708784	eAbsolute	10	0.1	178.0175171	177.8445965
CIS-4-HYDROXY-D-PROLINE	XIC	eTargetCompound	C5H9NO3		2584-71-6	ESI	5000		0		130.0508881		-	1	0.975854717	60	35			130.0508881	130.0509664	35	100	eAbsolute	10	0.1	130.0508881	84.04548718	35	9.02199022	eAbsolute	10	0.1	130.0508881	112.0404018	35	7.87948843	eAbsolute	10	0.1	130.0508881	71.01385269	35	4.008404369	eAbsolute	10	0.1	130.0508881	66.03492252
GLUCOSAMINE 6-SULFATE	XIC	eTargetCompound	C6H13NO8S		91674-26-9	ESI	5000		0		258.0281372		-	1	0.940117518	60	35			258.0281372	198.9917965	35	100	eAbsolute	10	0.1	258.0281372	138.9706672	35	99.00363296	eAbsolute	10	0.1	258.0281372	96.96010253	35	80.14157242	eAbsolute	10	0.1	258.0281372	258.0289103	35	79.10568659	eAbsolute	10	0.1	258.0281372	80.96518793
N-FORMYL-L-METHIONINE	XIC	eTargetCompound	C6H11NO3S		4289-98-9	ESI	5000		0		176.0381317		-	1	2.384603497	60	35			176.0381317	98.02475172	35	100	eAbsolute	10	0.1	176.0381317	128.0353164	35	55.16014839	eAbsolute	10	0.1	176.0381317	84.04548718	35	34.28549999	eAbsolute	10	0.1	176.0381317	176.0386872	35	31.91534656	eAbsolute	10	0.1	176.0381317	70.02983712
CYTIDINE DIPHOSPHATE	XIC	eTargetCompound	C9H15N3O11P2		63-38-7	ESI	5000		0		402.0102234		-	1	0.987713533	60	35			402.0102234	78.9590537	35	100	eAbsolute	10	0.1	402.0102234	158.925384	35	55.70349827	eAbsolute	10	0.1	402.0102234	402.0109044	35	54.21851066	eAbsolute	10	0.1	402.0102234	110.0359851	35	13.75358352	eAbsolute	10	0.1	402.0102234	384.0003398
N-FORMYLGLYCINE	XIC	eTargetCompound	C3H5NO3		2491-15-8	ESI	5000		0		102.0195389		-	1	1.103598174	60	35			102.0195389	102.0196663	35	100	eAbsolute	10	0.1	102.0195389	58.02983712	35	70.30968034	eAbsolute	10	0.1	102.0195389	74.02475172	35	43.109025	eAbsolute	10	0.1	102.0195389	101.9337958	35	5.857346323	eAbsolute	10	0.1	102.0195389	100.0040163
CYCLIC AMP	XIC	eTargetCompound	C10H12N5O6P		60-92-4	ESI	5000		0		328.0447693		-	1	1.333045025	60	35			328.0447693	134.0472185	35	100	eAbsolute	10	0.1	328.0447693	328.0452428	35	49.64120726	eAbsolute	10	0.1	328.0447693	78.9590537	35	25.61970184	eAbsolute	10	0.1	328.0447693	107.0363195	35	2.03956112	eAbsolute	10	0.1	328.0447693	96.96961836
HISTIDINE	XIC	eTargetCompound	C6H9N3O2		71-00-1	ESI	5000		0		154.0618134		-	1	0.940178069	60	35			154.0618134	93.04582155	35	100	eAbsolute	10	0.1	154.0618134	154.0621998	35	82.84940903	eAbsolute	10	0.1	154.0618134	137.0356508	35	37.35709915	eAbsolute	10	0.1	154.0618134	80.03799652	35	19.06810937	eAbsolute	10	0.1	154.0618134	110.0723706
ADENOSINE DIPHOSPHATE RIBOSE	XIC	eTargetCompound	C15H23N5O14P2		20762-30-5	ESI	5000		0		558.0639038		-	1	0.98420393	60	35			558.0639038	346.0554969	35	100	eAbsolute	10	0.1	558.0639038	558.0643965	35	94.22887419	eAbsolute	10	0.1	558.0639038	0	35	79.4881621	eAbsolute	10	0.1	558.0639038	96.96961836	35	35.03826649	eAbsolute	10	0.1	558.0639038	158.925384
ANSERINE	XIC	eTargetCompound	C10H16N4O3		584-85-0	ESI	5000		0		239.1142883		-	1	0.931608383	60	35			239.1142883	168.0778499	35	100	eAbsolute	10	0.1	239.1142883	0	35	57.10811533	eAbsolute	10	0.1	239.1142883	239.1149637	35	32.75140264	eAbsolute	10	0.1	239.1142883	166.0985854	35	23.99535424	eAbsolute	10	0.1	239.1142883	151.0513008
5-HYDROXYTRYPTOPHAN	XIC	eTargetCompound	C11H12N2O3		08.09.4350	ESI	5000		0		219.0772552		-	1	1.395350192	60	35			219.0772552	144.0454872	35	100	eAbsolute	10	0.1	219.0772552	132.0454872	35	73.84478161	eAbsolute	10	0.1	219.0772552	74.02475172	35	45.87393146	eAbsolute	10	0.1	219.0772552	219.0775155	35	31.63766969	eAbsolute	10	0.1	219.0772552	158.0611372
CITRAMALATE	XIC	eTargetCompound	C5H8O5		597-44-4	ESI	5000		0		147.0297241		-	1	1.382707485	60	35			147.0297241	87.00876729	35	100	eAbsolute	10	0.1	147.0297241	85.02950275	35	63.77099614	eAbsolute	10	0.1	147.0297241	147.0298966	35	39.40521309	eAbsolute	10	0.1	147.0297241	57.03458815	35	35.03836703	eAbsolute	10	0.1	147.0297241	129.019332
5-HYDROXYLYSINE	XIC	eTargetCompound	C6H14N2O3		1190-94-9	ESI	5000		0		161.0928192		-	1	0.935	60	35			161.0928192	161.0931656	35	100	eAbsolute	10	0.1	161.0928192	143.0826009	35	15.58340458	eAbsolute	10	0.1	161.0928192	115.0876863	35	13.85505801	eAbsolute	10	0.1	161.0928192	125.0720363	35	5.551613912	eAbsolute	10	0.1	161.0928192	141.0669509
OPHTHALMATE	XIC	eTargetCompound	C11H19N3O6		495-27-2	ESI	5000		0		288.1194763		-	1	1.134201195	60	35			288.1194763	288.1201085	35	100	eAbsolute	10	0.1	288.1194763	195.0775155	35	94.76816991	eAbsolute	10	0.1	288.1194763	115.0876863	35	91.58223267	eAbsolute	10	0.1	288.1194763	74.02475172	35	90.19680282	eAbsolute	10	0.1	288.1194763	270.1095439
EPINEPHRINE	XIC	eTargetCompound	C9H13NO3		51-43-4	ESI	5000		0		182.0817719		-	1	1.09218028	60	35			182.0817719	164.0717019	35	100	eAbsolute	10	0.1	182.0817719	122.0373278	35	67.60850152	eAbsolute	10	0.1	182.0817719	149.0482268	35	22.81133509	eAbsolute	10	0.1	182.0817719	148.0404018	35	6.253576103	eAbsolute	10	0.1	182.0817719	182.0822666
3.4-DIHYDROXYPHENYLGLYCOL	XIC	eTargetCompound	C8H10O4		28822-73-3	ESI	5000		0		169.050293		-	1	1.344113237	60	35			169.050293	123.0451528	35	100	eAbsolute	10	0.1	169.050293	151.0400674	35	88.10818403	eAbsolute	10	0.1	169.050293	122.0373278	35	46.68044726	eAbsolute	10	0.1	169.050293	108.0216777	35	6.461529609	eAbsolute	10	0.1	169.050293	95.05023821
METHIONINE SULFOXIMINE	XIC	eTargetCompound	C5H12N2O3S		15985-39-4	ESI	5000		0		179.0493011		-	1	0.990482087	60	35			179.0493011	78.00190782	35	100	eAbsolute	10	0.1	179.0493011	61.9706077	35	34.98616149	eAbsolute	10	0.1	179.0493011	62.97843273	35	19.83924762	eAbsolute	10	0.1	179.0493011	78.00373887	35	4.016227365	eAbsolute	10	0.1	179.0493011	78.00451707
GUANIDINOSUCCINATE	XIC	eTargetCompound	C5H9N3O4		6133-30-8	ESI	5000		0		174.0518188		-	1	1.020612672	60	35			174.0518188	88.04040178	35	100	eAbsolute	10	0.1	174.0518188	132.030231	35	46.91451028	eAbsolute	10	0.1	174.0518188	114.0196663	35	10.50013572	eAbsolute	10	0.1	174.0518188	71.01385269	35	9.611975425	eAbsolute	10	0.1	174.0518188	115.0036819
2-HYDROXYBUTYRATE	XIC	eTargetCompound	C4H8O3		3347-90-8	ESI	5000		0		103.0397644		-	1	1.609328827	60	35			103.0397644	57.03458815	35	100	eAbsolute	10	0.1	103.0397644	103.0400674	35	52.05312615	eAbsolute	10	0.1	103.0397644	57.03574019	35	5.767215465	eAbsolute	10	0.1	103.0397644	57.03624373	35	3.270758193	eAbsolute	10	0.1	103.0397644	85.02954478
D-RIBOSE 5-PHOSPHATE	XIC	eTargetCompound	C5H11O8P		3615-55-2	ESI	5000		0		229.0113678		-	1	0.997981582	60	35			229.0113678	96.96961836	35	100	eAbsolute	10	0.1	229.0113678	78.9590537	35	80.48418532	eAbsolute	10	0.1	229.0113678	138.980183	35	11.8446401	eAbsolute	10	0.1	229.0113678	96.97213607	35	3.582217639	eAbsolute	10	0.1	229.0113678	78.96095342
URIDINE 5'-DIPHOSPHATE	XIC	eTargetCompound	C9H14N2O12P2		58-98-0	ESI	5000		0		402.9942322		-	1	1.176829236	60	35			402.9942322	78.9590537	35	100	eAbsolute	10	0.1	402.9942322	158.925384	35	94.09080957	eAbsolute	10	0.1	402.9942322	402.99492	35	65.68155341	eAbsolute	10	0.1	402.9942322	111.0200007	35	42.91480225	eAbsolute	10	0.1	402.9942322	305.018025
ALLOTHREONINE	XIC	eTargetCompound	C4H9NO3		24830-94-2	ESI	5000		0		118.0507126		-	1	1.007883293	60	35			118.0507126	74.02475172	35	100	eAbsolute	10	0.1	118.0507126	118.0509664	35	14.14613778	eAbsolute	10	0.1	118.0507126	100.9259579	35	2.776544986	eAbsolute	10	0.1	118.0507126	72.00910166	35	2.000677758	eAbsolute	10	0.1	118.0507126	118.029833
CDP-ETHANOLAMINE	XIC	eTargetCompound	C11H20N4O11P2		3036-18-8	ESI	5000		0		445.0524292		-	1	0.958259907	60	35			445.0524292	78.9590537	35	100	eAbsolute	10	0.1	445.0524292	445.0531036	35	74.31205248	eAbsolute	10	0.1	445.0524292	201.9672726	35	21.15754764	eAbsolute	10	0.1	445.0524292	158.925384	35	18.12885391	eAbsolute	10	0.1	445.0524292	384.0003398
N-ACETYLSERINE	XIC	eTargetCompound	C5H9NO4		16354-58-8	ESI	5000		0		146.0455933		-	1	1.108552933	60	35			146.0455933	74.02475172	35	100	eAbsolute	10	0.1	146.0455933	84.04548718	35	44.84841118	eAbsolute	10	0.1	146.0455933	98.02475172	35	33.71246874	eAbsolute	10	0.1	146.0455933	116.0353164	35	23.38843376	eAbsolute	10	0.1	146.0455933	57.03458815
METHYGLUTARATE	XIC	eTargetCompound	C6H10O4		626-51-7	ESI	5000		0		145.0503082		-	1	2.434460849	60	35			145.0503082	101.0608029	35	100	eAbsolute	10	0.1	145.0503082	145.0506321	35	19.86925991	eAbsolute	10	0.1	145.0503082	100.9336815	35	13.0177796	eAbsolute	10	0.1	145.0503082	83.05023821	35	6.979392627	eAbsolute	10	0.1	145.0503082	127.0400674
GLUCONOLACTONE	XIC	eTargetCompound	C6H10O6		90-80-2	ESI	5000		0		177.0401154		-	1	1.113104836	60	35			177.0401154	71.01385269	35	100	eAbsolute	10	0.1	177.0401154	99.00876729	35	86.63057567	eAbsolute	10	0.1	177.0401154	59.01385269	35	65.60342223	eAbsolute	10	0.1	177.0401154	57.03458815	35	55.4332649	eAbsolute	10	0.1	177.0401154	129.019332
4-HYDROXYBENZOATE	XIC	eTargetCompound	C7H6O3		99-96-7	ESI	5000		0		137.0240631		-	1	3.119326031	60	35			137.0240631	93.03458815	35	100	eAbsolute	10	0.1	137.0240631	137.0244174	35	5.392818696	eAbsolute	10	0.1	137.0240631	65.03967355	35	3.06788447	eAbsolute	10	0.1	137.0240631	136.8918182	35	1.604090685	eAbsolute	10	0.1	137.0240631	99.92582007
INDOXYL β-GLUCOSIDE	XIC	eTargetCompound	C14H17NO6		487-60-5	ESI	5000		0		294.0975037		-	1	3.246346818	60	35			294.0975037	131.0376622	35	100	eAbsolute	10	0.1	294.0975037	132.0454872	35	46.0806748	eAbsolute	10	0.1	294.0975037	174.0560518	35	11.32933619	eAbsolute	10	0.1	294.0975037	71.01385269	35	9.997631164	eAbsolute	10	0.1	294.0975037	144.0454872
MALEATE	XIC	eTargetCompound	C4H4O4		110-16-7	ESI	5000		0		115.0034027		-	1	1.162107089	60	35			115.0034027	71.01385269	35	100	eAbsolute	10	0.1	115.0034027	115.0036819	35	7.753333063	eAbsolute	10	0.1	115.0034027	71.01544724	35	3.553345897	eAbsolute	10	0.1	115.0034027	71.01615677	35	3.170795931	eAbsolute	10	0.1	115.0034027	97.93137001
GLYCEROL 3-PHOSPHATE	XIC	eTargetCompound	C3H9O6P		57-03-4	ESI	5000		0		171.0060272		-	1	0.99019916	60	35			171.0060272	78.9590537	35	100	eAbsolute	10	0.1	171.0060272	96.96961836	35	6.540579135	eAbsolute	10	0.1	171.0060272	171.0063977	35	5.710309805	eAbsolute	10	0.1	171.0060272	78.96097631	35	4.086892326	eAbsolute	10	0.1	171.0060272	170.8332101
XANTHURENATE	XIC	eTargetCompound	C10H7NO4		59-00-7	ESI	5000		0		204.0296173		-	1	1.747832974	60	35			204.0296173	160.0404018	35	100	eAbsolute	10	0.1	204.0296173	116.0505726	35	28.39300408	eAbsolute	10	0.1	204.0296173	204.030231	35	5.956847718	eAbsolute	10	0.1	204.0296173	159.0325768	35	5.041112237	eAbsolute	10	0.1	204.0296173	132.0454872
KYNURENATE	XIC	eTargetCompound	C10H7NO3		492-27-3	ESI	5000		0		188.0350037		-	1	2.355413687	60	35			188.0350037	144.0454872	35	100	eAbsolute	10	0.1	188.0350037	102.0349225	35	1.593124697	eAbsolute	10	0.1	188.0350037	188.0353164	35	1.186707426	eAbsolute	10	0.1	188.0350037	116.0505726	35	0.980977582	eAbsolute	10	0.1	188.0350037	65.998537
ISOBUTYRATE	XIC	eTargetCompound	C4H8O2		79-31-2	ESI	5000		0		87.04499817		-	1	1.629997884	60	35			87.04499817	87.04515281	35	100	eAbsolute	10	0.1	87.04499817	69.61527202	35	4.365983026	eAbsolute	10	0.1	87.04499817	88.26799979	35	4.265372792	eAbsolute	10	0.1	87.04499817	80.24015762	35	4.053273365	eAbsolute	10	0.1	87.04499817	66.27384067
3.5-DIIODO-L-TYROSINE	XIC	eTargetCompound	C9H9I2NO3		300-39-0	ESI	5000		0		431.8591309		-	1	3.501819828	60	35			431.8591309	126.9050164	35	100	eAbsolute	10	0.1	431.8591309	431.8599024	35	20.9960595	eAbsolute	10	0.1	431.8591309	370.8435242	35	11.54410663	eAbsolute	10	0.1	431.8591309	259.9577802	35	6.976236171	eAbsolute	10	0.1	431.8591309	244.9468812
GLUTARATE	XIC	eTargetCompound	C5H8O4		110-94-1	ESI	5000		0		131.034729		-	1	1.587820415	60	35			131.034729	87.04515281	35	100	eAbsolute	10	0.1	131.034729	131.034982	35	17.33716886	eAbsolute	10	0.1	131.034729	69.03458815	35	13.91441066	eAbsolute	10	0.1	131.034729	113.0244174	35	8.056306823	eAbsolute	10	0.1	131.034729	59.01385269
CAFFEATE	XIC	eTargetCompound	C9H8O4		331-39-5	ESI	5000		0		179.0345917		-	1	3.3891521	60	35			179.0345917	135.0451528	35	100	eAbsolute	10	0.1	179.0345917	134.0373278	35	14.96029136	eAbsolute	10	0.1	179.0345917	179.034982	35	11.80334629	eAbsolute	10	0.1	179.0345917	107.0502382	35	3.277613736	eAbsolute	10	0.1	179.0345917	89.03967355
3-HYDROXYBENZALDEHYDE	XIC	eTargetCompound	C7H6O2		100-83-4	ESI	5000		0		121.029213		-	1	4.398516557	60	35			121.029213	121.0295028	35	100	eAbsolute	10	0.1	121.029213	93.03458815	35	20.73634745	eAbsolute	10	0.1	121.029213	92.02676312	35	14.73393266	eAbsolute	10	0.1	121.029213	65.03967355	35	3.00100834	eAbsolute	10	0.1	121.029213	120.0216777
N-ACETYLPROLINE	XIC	eTargetCompound	C7H11NO3		68-95-1	ESI	5000		0		156.0662537		-	1	1.867479735	60	35			156.0662537	114.0560518	35	100	eAbsolute	10	0.1	156.0662537	156.0666165	35	5.460616471	eAbsolute	10	0.1	156.0662537	155.8659169	35	1.077401817	eAbsolute	10	0.1	156.0662537	68.05042323	35	0.553588674	eAbsolute	10	0.1	156.0662537	66.03482342
2.3-DIHYDROXYBENZOATE	XIC	eTargetCompound	C7H6O4		303-38-8	ESI	5000		0		153.0189209		-	1	3.237330801	60	35			153.0189209	109.0295028	35	100	eAbsolute	10	0.1	153.0189209	108.0216777	35	29.01477877	eAbsolute	10	0.1	153.0189209	153.019332	35	28.3226471	eAbsolute	10	0.1	153.0189209	91.01893809	35	5.456958986	eAbsolute	10	0.1	153.0189209	81.03458815
GLYCOCHOLATE	XIC	eTargetCompound	C26H43NO6		475-31-0	ESI	5000		0		464.3014832		-	1	7.697710073	60	35			464.3014832	464.3017613	35	100	eAbsolute	10	0.1	464.3014832	74.02475172	35	32.25989185	eAbsolute	10	0.1	464.3014832	402.3013674	35	4.525913709	eAbsolute	10	0.1	464.3014832	400.2857173	35	1.619371708	eAbsolute	10	0.1	464.3014832	74.02646834
2-HYDROXY-4-(METHYLTHIO)BUTANOATE	XIC	eTargetCompound	C5H10O3S		120-91-2	ESI	5000		0		149.0276337		-	1	2.587644547	60	35			149.0276337	149.0277882	35	100	eAbsolute	10	0.1	149.0276337	101.0244174	35	38.02291636	eAbsolute	10	0.1	149.0276337	57.03458815	35	22.54582741	eAbsolute	10	0.1	149.0276337	72.99311723	35	4.646923602	eAbsolute	10	0.1	149.0276337	74.99100879
MANDELATE	XIC	eTargetCompound	C8H8O3		90-64-2	ESI	5000		0		151.0397034		-	1	3.264471799	60	35			151.0397034	107.0502382	35	100	eAbsolute	10	0.1	151.0397034	151.0400674	35	53.01626137	eAbsolute	10	0.1	151.0397034	107.0531908	35	3.265223038	eAbsolute	10	0.1	151.0397034	125.0607755	35	1.030118823	eAbsolute	10	0.1	151.0397034	105.0346053
GLYCOCHENODEOXYCHOLATE	XIC	eTargetCompound	C26H43NO5		640-79-9	ESI	5000		0		448.3063965		-	1	8.918298926	60	35			448.3063965	448.3068467	35	100	eAbsolute	10	0.1	448.3063965	74.02475172	35	42.98466378	eAbsolute	10	0.1	448.3063965	386.3064528	35	4.672634927	eAbsolute	10	0.1	448.3063965	74.02643019	35	1.447485474	eAbsolute	10	0.1	448.3063965	384.2908027
3.4-DIHYDROXYBENZOATE	XIC	eTargetCompound	C7H6O4		99-50-3	ESI	5000		0		153.0189972		-	1	2.194033762	60	35			153.0189972	109.0295028	35	100	eAbsolute	10	0.1	153.0189972	108.0216777	35	21.84853208	eAbsolute	10	0.1	153.0189972	153.019332	35	11.54193216	eAbsolute	10	0.1	153.0189972	91.01893809	35	3.914511607	eAbsolute	10	0.1	153.0189972	81.03458815
10-HYDROXYDECANOATE	XIC	eTargetCompound	C10H20O3		1679-53-4	ESI	5000		0		187.133728		-	1	6.422955674	60	35			187.133728	187.1339678	35	100	eAbsolute	10	0.1	187.133728	141.1284885	35	8.640318207	eAbsolute	10	0.1	187.133728	186.9823713	35	2.461149199	eAbsolute	10	0.1	187.133728	125.0970315	35	2.060587538	eAbsolute	10	0.1	187.133728	169.1233358
METHYLMALONATE	XIC	eTargetCompound	C4H6O4		516-05-2	ESI	5000		0		117.0190277		-	1	1.373962677	60	35			117.0190277	73.02950275	35	100	eAbsolute	10	0.1	117.0190277	55.01893809	35	22.23929876	eAbsolute	10	0.1	117.0190277	99.92580226	35	6.537494907	eAbsolute	10	0.1	117.0190277	116.9285497	35	4.54280321	eAbsolute	10	0.1	117.0190277	73.03117359
ETHYLMALONATE	XIC	eTargetCompound	C5H8O4		601-75-2	ESI	5000		0		131.0348053		-	1	1.861006161	60	35			131.0348053	87.04515281	35	100	eAbsolute	10	0.1	131.0348053	69.03458815	35	11.38005297	eAbsolute	10	0.1	131.0348053	131.034982	35	1.009217975	eAbsolute	10	0.1	131.0348053	0	35	0.493250898	eAbsolute	10	0.1	131.0348053	69.03613692
FUMARATE	XIC	eTargetCompound	C4H4O4		110-17-8	ESI	5000		0		115.003418		-	1	1.286	60	35			115.003418	71.01385269	35	100	eAbsolute	10	0.1	115.003418	115.0036819	35	12.10492745	eAbsolute	10	0.1	115.003418	71.01541672	35	3.636267945	eAbsolute	10	0.1	115.003418	71.01613388	35	2.997148262	eAbsolute	10	0.1	115.003418	97.93135349
PREGNENOLONE SULFATE	XIC	eTargetCompound	C21H32O5S		1247-64-9	ESI	5000		0		395.1891174		-	1	7.909678812	60	35			395.1891174	395.189768	35	100	eAbsolute	10	0.1	395.1891174	96.96010253	35	93.19254808	eAbsolute	10	0.1	395.1891174	79.9573629	35	0.59211863	eAbsolute	10	0.1	395.1891174	330.9801083	35	0.240556961	eAbsolute	10	0.1	395.1891174	180.9893812
N-ACETYLPHENYLALANINE	XIC	eTargetCompound	C11H13NO3		2018-61-3	ESI	5000		0		206.0816803		-	1	4.473599503	60	35			206.0816803	164.0717019	35	100	eAbsolute	10	0.1	206.0816803	58.02983712	35	71.39048141	eAbsolute	10	0.1	206.0816803	91.05532361	35	47.93239167	eAbsolute	10	0.1	206.0816803	147.0451528	35	44.23521217	eAbsolute	10	0.1	206.0816803	206.0822666
3.5-DIIODO-L-THYRONINE	XIC	eTargetCompound	C15H13I2NO4		534-51-0	ESI	5000		0		523.885437		-	1	5.415189521	60	35			523.885437	126.9050164	35	100	eAbsolute	10	0.1	523.885437	523.8861172	35	12.02058099	eAbsolute	10	0.1	523.885437	506.8595681	35	10.94816802	eAbsolute	10	0.1	523.885437	0	35	5.160045562	eAbsolute	10	0.1	523.885437	322.9574458
3.4 DIHYDROXYMANDELATE	XIC	eTargetCompound	C8H8O5		775-01-9	ESI	5000		0		183.0293884		-	1	1.38981108	60	35			183.0293884	137.0244174	35	100	eAbsolute	10	0.1	183.0293884	183.0298966	35	4.983387811	eAbsolute	10	0.1	183.0293884	136.0165923	35	3.295917539	eAbsolute	10	0.1	183.0293884	139.0400674	35	2.731756071	eAbsolute	10	0.1	183.0293884	108.0216777
BETA-GLYCEROPHOSPHATE	XIC	eTargetCompound	C3H9O6P		17181-54-3	ESI	5000		0		171.0059967		-	1	0.997555579	60	35			171.0059967	78.9590537	35	100	eAbsolute	10	0.1	171.0059967	171.0063977	35	6.081508555	eAbsolute	10	0.1	171.0059967	96.96961836	35	2.850606526	eAbsolute	10	0.1	171.0059967	170.8332257	35	0.969792113	eAbsolute	10	0.1	171.0059967	152.9957725
GLUCOSE 1-PHOSPHATE	XIC	eTargetCompound	C6H13O9P		59-56-3	ESI	5000		0		259.021698		-	1	0.967539835	60	35			259.021698	78.9590537	35	100	eAbsolute	10	0.1	259.021698	96.96961836	35	16.60758286	eAbsolute	10	0.1	259.021698	259.0224417	35	10.44263366	eAbsolute	10	0.1	259.021698	241.011877	35	7.403296096	eAbsolute	10	0.1	259.021698	138.980183
THIOPURINE S-METHYLETHER	XIC	eTargetCompound	C6H6N4S		50-66-8	ESI	5000		0		165.0235901		-	1	3.173432863	60	35			165.0235901	150.0005652	35	100	eAbsolute	10	0.1	165.0235901	165.0240403	35	57.56563346	eAbsolute	10	0.1	165.0235901	117.0206694	35	12.92660913	eAbsolute	10	0.1	165.0235901	119.0363195	35	9.630452754	eAbsolute	10	0.1	165.0235901	122.9896661
2.6-DIHYDROXYPYRIDINE	XIC	eTargetCompound	C5H5NO2		626-06-2	ESI	5000		0		110.0245743		-	1	1.395488341	60	35			110.0245743	66.03492252	35	100	eAbsolute	10	0.1	110.0245743	110.0247517	35	90.76317301	eAbsolute	10	0.1	110.0245743	66.03702823	35	2.518256697	eAbsolute	10	0.1	110.0245743	0	35	1.132218637	eAbsolute	10	0.1	110.0245743	64.01927888
MEVALONATE	XIC	eTargetCompound	C6H12O4		150-97-0	ESI	5000		0		147.0659485		-	1	1.4	60	35			147.0659485	59.01385269	35	100	eAbsolute	10	0.1	147.0659485	0	35	12.95040011	eAbsolute	10	0.1	147.0659485	147.0662821	35	8.945846391	eAbsolute	10	0.1	147.0659485	61.98837743	35	6.93626052	eAbsolute	10	0.1	147.0659485	59.01504288
BIOTIN	XIC	eTargetCompound	C10H16N2O3S		58-85-5	ESI	5000		0		243.0803833		-	1	3.593316396	60	35			243.0803833	243.0808864	35	100	eAbsolute	10	0.1	243.0803833	200.0750727	35	47.54024053	eAbsolute	10	0.1	243.0803833	166.087352	35	36.29440095	eAbsolute	10	0.1	243.0803833	122.0975228	35	14.35343176	eAbsolute	10	0.1	243.0803833	156.0852435
2-HYDROXYPHENYLACETATE	XIC	eTargetCompound	C8H8O3		611-71-2	ESI	5000		0		151.0396729		-	1	3.261520528	60	35			151.0396729	107.0502382	35	100	eAbsolute	10	0.1	151.0396729	151.0400674	35	48.23894391	eAbsolute	10	0.1	151.0396729	107.0531755	35	3.38555675	eAbsolute	10	0.1	151.0396729	105.03465	35	0.693834016	eAbsolute	10	0.1	151.0396729	121.0298144
HIPPURATE	XIC	eTargetCompound	C9H9NO3		495-69-2	ESI	5000		0		178.0506287		-	1	3.452585805	60	35			178.0506287	134.0611372	35	100	eAbsolute	10	0.1	178.0506287	178.0509664	35	46.15551764	eAbsolute	10	0.1	178.0506287	132.0454872	35	6.914553413	eAbsolute	10	0.1	178.0506287	56.01418706	35	4.609432319	eAbsolute	10	0.1	178.0506287	160.0405224
2.5-DIHYDROXYBENZOATE	XIC	eTargetCompound	C7H6O4		490-79-9	ESI	5000		0		153.019043		-	1	2.760965594	60	35			153.019043	108.0216777	35	100	eAbsolute	10	0.1	153.019043	109.0295028	35	69.92231704	eAbsolute	10	0.1	153.019043	153.019332	35	18.05697094	eAbsolute	10	0.1	153.019043	81.03458815	35	4.228608317	eAbsolute	10	0.1	153.019043	81.03644209
SALICYLAMIDE	XIC	eTargetCompound	C7H7NO2		65-45-2	ESI	5000		0		136.0401306		-	1	4.257	60	35			136.0401306	136.0404018	35	100	eAbsolute	10	0.1	136.0401306	93.03458815	35	76.87215646	eAbsolute	10	0.1	136.0401306	118.0298371	35	64.78447914	eAbsolute	10	0.1	136.0401306	91.01893809	35	25.11378075	eAbsolute	10	0.1	136.0401306	135.8948474
PYRIDOXAL	XIC	eTargetCompound	C8H9NO3		66-72-8	ESI	5000		0		166.0505066		-	1	1.114363063	60	35			166.0505066	108.0454872	35	100	eAbsolute	10	0.1	166.0505066	138.0560518	35	63.44236177	eAbsolute	10	0.1	166.0505066	166.0509664	35	28.00879124	eAbsolute	10	0.1	166.0505066	136.0404018	35	7.342601295	eAbsolute	10	0.1	166.0505066	120.0454872
SEBACATE	XIC	eTargetCompound	C10H18O4		111-20-6	ESI	5000		0		201.112854		-	1	6.12323539	60	35			201.112854	139.1128385	35	100	eAbsolute	10	0.1	201.112854	201.1132323	35	64.44812579	eAbsolute	10	0.1	201.112854	183.1026677	35	29.39473503	eAbsolute	10	0.1	201.112854	57.03458815	35	8.48915027	eAbsolute	10	0.1	201.112854	111.0815383
3.4-DIHYDROXYPHENYLACETATE	XIC	eTargetCompound	C8H8O4		102-32-9	ESI	5000		0		167.0346985		-	1	2.493031238	60	35			167.0346985	123.0451528	35	100	eAbsolute	10	0.1	167.0346985	122.0373278	35	6.149084966	eAbsolute	10	0.1	167.0346985	95.05023821	35	4.420651056	eAbsolute	10	0.1	167.0346985	93.03458815	35	3.002336445	eAbsolute	10	0.1	167.0346985	81.03458815
3-HYDROXYANTHRANILATE	XIC	eTargetCompound	C7H7NO3		548-93-6	ESI	5000		0		152.0349426		-	1	2.66843931	60	35			152.0349426	108.0454872	35	100	eAbsolute	10	0.1	152.0349426	107.0376622	35	31.1736104	eAbsolute	10	0.1	152.0349426	91.01893809	35	14.62053073	eAbsolute	10	0.1	152.0349426	152.0353164	35	9.079088548	eAbsolute	10	0.1	152.0349426	65.00328803
2-METHYLGLUTARATE	XIC	eTargetCompound	C6H10O4		18069-17-5	ESI	5000		0		145.050415		-	1	2.53513323	60	35			145.050415	101.0608029	35	100	eAbsolute	10	0.1	145.050415	100.9336663	35	24.10547242	eAbsolute	10	0.1	145.050415	145.0506321	35	21.69545832	eAbsolute	10	0.1	145.050415	83.05023821	35	17.33263997	eAbsolute	10	0.1	145.050415	127.0400674
SORBOSE	XIC	eTargetCompound	C6H12O6		87-79-6	ESI	5000		0		179.0557556		-	1	1.027795783	60	35			179.0557556	59.01385269	35	100	eAbsolute	10	0.1	179.0557556	71.01385269	35	48.84218142	eAbsolute	10	0.1	179.0557556	89.02441735	35	13.36765578	eAbsolute	10	0.1	179.0557556	134.9878878	35	7.562398485	eAbsolute	10	0.1	179.0557556	85.02950275
XYLITOL	XIC	eTargetCompound	C5H12O5		87-99-0	ESI	5000		0		151.0608673		-	1	1.019777662	60	35			151.0608673	59.01385269	35	100	eAbsolute	10	0.1	151.0608673	71.01385269	35	60.45005333	eAbsolute	10	0.1	151.0608673	89.02441735	35	25.95555201	eAbsolute	10	0.1	151.0608673	151.0611967	35	22.33536593	eAbsolute	10	0.1	151.0608673	101.0244174
4-HYDROXYBENZALDEHYDE	XIC	eTargetCompound	C7H6O2		123-08-0	ESI	5000		0		121.0292664		-	1	3.988498062	60	35			121.0292664	121.0295028	35	100	eAbsolute	10	0.1	121.0292664	92.02676312	35	41.76133624	eAbsolute	10	0.1	121.0292664	120.0216777	35	7.533877355	eAbsolute	10	0.1	121.0292664	93.03458815	35	6.413895599	eAbsolute	10	0.1	121.0292664	91.01893809
3-AMINO-4-HYDROXYBENZOATE	XIC	eTargetCompound	C7H7NO3		1571-72-8	ESI	5000		0		152.0350189		-	1	1.3761449	60	35			152.0350189	108.0454872	35	100	eAbsolute	10	0.1	152.0350189	107.0376622	35	19.48067549	eAbsolute	10	0.1	152.0350189	152.0353164	35	8.743861367	eAbsolute	10	0.1	152.0350189	91.01893809	35	0.89615303	eAbsolute	10	0.1	152.0350189	81.03458815
N-ACETYLSEROTONIN	XIC	eTargetCompound	C12H14N2O2		1210-83-9	ESI	5000		0		217.0977631		-	1	3.308	60	35			217.0977631	217.098251	35	100	eAbsolute	10	0.1	217.0977631	158.0611372	35	74.3418771	eAbsolute	10	0.1	217.0977631	58.02983712	35	70.48698256	eAbsolute	10	0.1	217.0977631	131.0376622	35	11.94143348	eAbsolute	10	0.1	217.0977631	157.0533122
AZELATE	XIC	eTargetCompound	C9H16O4		123-99-9	ESI	5000		0		187.0971985		-	1	5.240724561	60	35			187.0971985	125.0971884	35	100	eAbsolute	10	0.1	187.0971985	187.0975823	35	33.5346568	eAbsolute	10	0.1	187.0971985	97.06588827	35	14.67971804	eAbsolute	10	0.1	187.0971985	123.0815383	35	7.624364028	eAbsolute	10	0.1	187.0971985	57.03458815
RIBITOL	XIC	eTargetCompound	C5H12O5		488-81-3	ESI	5000		0		151.0608215		-	1	1.045290436	60	35			151.0608215	71.01385269	35	100	eAbsolute	10	0.1	151.0608215	59.01385269	35	89.08508437	eAbsolute	10	0.1	151.0608215	101.0244174	35	46.02424541	eAbsolute	10	0.1	151.0608215	89.02441735	35	31.75778219	eAbsolute	10	0.1	151.0608215	55.01893809
MYOINOSITOL	XIC	eTargetCompound	C6H12O6		87-89-8	ESI	5000		0		179.0556488		-	1	1.01	60	35			179.0556488	87.00876729	35	100	eAbsolute	10	0.1	179.0556488	179.0561113	35	61.00205027	eAbsolute	10	0.1	179.0556488	161.0455467	35	46.9912354	eAbsolute	10	0.1	179.0556488	59.01385269	35	34.00372745	eAbsolute	10	0.1	179.0556488	71.01385269
3-(2-HYDROXYPHENYL)PROPANOATE	XIC	eTargetCompound	C9H10O3		495-78-3	ESI	5000		0		165.0554352		-	1	4.961060016	60	35			165.0554352	121.0658883	35	100	eAbsolute	10	0.1	165.0554352	106.0424132	35	39.3244239	eAbsolute	10	0.1	165.0554352	165.0557175	35	9.395352774	eAbsolute	10	0.1	165.0554352	147.0451528	35	6.053297214	eAbsolute	10	0.1	165.0554352	119.0502382
DETHIOBIOTIN	XIC	eTargetCompound	C10H18N2O3		533-48-2	ESI	5000		0		213.124054		-	1	4.179122494	60	35			213.124054	213.1244657	35	100	eAbsolute	10	0.1	213.124054	170.1186521	35	30.27381631	eAbsolute	10	0.1	213.124054	169.1346365	35	18.1267964	eAbsolute	10	0.1	213.124054	96.0818727	35	7.33137718	eAbsolute	10	0.1	213.124054	118.9241523
ITACONATE	XIC	eTargetCompound	C5H6O4		97-65-4	ESI	5000		0		129.019043		-	1	1.751869397	60	35			129.019043	85.02950275	35	100	eAbsolute	10	0.1	129.019043	129.019332	35	5.751717767	eAbsolute	10	0.1	129.019043	85.03256214	35	2.630586996	eAbsolute	10	0.1	129.019043	84.93874265	35	0.449720588	eAbsolute	10	0.1	129.019043	126.6501656
ADIPATE	XIC	eTargetCompound	C6H10O4		124-04-9	ESI	5000		0		145.0502777		-	1	2.250150894	60	35			145.0502777	83.05023821	35	100	eAbsolute	10	0.1	145.0502777	101.0608029	35	86.16512409	eAbsolute	10	0.1	145.0502777	100.9336435	35	59.01150483	eAbsolute	10	0.1	145.0502777	81.03458815	35	39.85795793	eAbsolute	10	0.1	145.0502777	145.0506321
2'.4'-DIHYDROXYACETOPHENONE	XIC	eTargetCompound	C8H8O3		89-84-9	ESI	5000		0		151.0398865		-	1	5.389700637	60	35			151.0398865	151.0400674	35	100	eAbsolute	10	0.1	151.0398865	91.01893809	35	47.27607741	eAbsolute	10	0.1	151.0398865	65.03967355	35	45.84447876	eAbsolute	10	0.1	151.0398865	109.0295028	35	41.12442447	eAbsolute	10	0.1	151.0398865	135.0087673
3-METHOXY-4-HYDROXYMANDELATE	XIC	eTargetCompound	C9H10O5		55-10-7	ESI	5000		0		197.0450592		-	1	1.647699325	60	35			197.0450592	137.0244174	35	100	eAbsolute	10	0.1	197.0450592	138.0322424	35	27.38947086	eAbsolute	10	0.1	197.0450592	197.0455467	35	8.460861232	eAbsolute	10	0.1	197.0450592	136.0165923	35	1.593431483	eAbsolute	10	0.1	197.0450592	151.0401037
MANNITOL	XIC	eTargetCompound	C6H14O6		69-65-8	ESI	5000		0		181.0713959		-	1	1.018887781	60	35			181.0713959	59.01385269	35	100	eAbsolute	10	0.1	181.0713959	71.01385269	35	80.36710491	eAbsolute	10	0.1	181.0713959	101.0244174	35	45.03348273	eAbsolute	10	0.1	181.0713959	89.02441735	35	34.6811809	eAbsolute	10	0.1	181.0713959	181.0717614
L-GULONOLACTONE	XIC	eTargetCompound	C6H10O6		02.07.6322	ESI	5000		0		177.0402527		-	1	1.048302944	60	35			177.0402527	59.01385269	35	100	eAbsolute	10	0.1	177.0402527	71.01385269	35	28.65333638	eAbsolute	10	0.1	177.0402527	89.02441735	35	19.62960465	eAbsolute	10	0.1	177.0402527	57.03458815	35	16.8390669	eAbsolute	10	0.1	177.0402527	129.019332
ARABITOL	XIC	eTargetCompound	C5H12O5		7643-75-6	ESI	5000		0		151.0610504		-	1	1.06	60	35			151.0610504	71.01385269	35	100	eAbsolute	10	0.1	151.0610504	59.01385269	35	97.08526676	eAbsolute	10	0.1	151.0610504	101.0244174	35	36.33615615	eAbsolute	10	0.1	151.0610504	89.02441735	35	33.71118061	eAbsolute	10	0.1	151.0610504	151.0611967
6-CARBOXYHEXANOATE	XIC	eTargetCompound	C7H12O4		111-16-0	ESI	5000		0		159.0660248		-	1	3.329851933	60	35			159.0660248	97.06588827	35	100	eAbsolute	10	0.1	159.0660248	95.05023821	35	33.56890577	eAbsolute	10	0.1	159.0660248	115.0764529	35	27.38516052	eAbsolute	10	0.1	159.0660248	159.0662821	35	26.11323251	eAbsolute	10	0.1	159.0660248	69.03458815
4-QUINOLINECARBOXYLATE	XIC	eTargetCompound	C10H7NO2		486-74-8	ESI	5000		0		172.0400696		-	1	1.390539709	60	35			172.0400696	128.0505726	35	100	eAbsolute	10	0.1	172.0400696	172.0404018	35	2.111663177	eAbsolute	10	0.1	172.0400696	146.0611372	35	1.353653493	eAbsolute	10	0.1	172.0400696	83.93079179	35	0.277298279	eAbsolute	10	0.1	172.0400696	127.9572113
OXOADIPATE	XIC	eTargetCompound	C6H8O5		3184-35-8	ESI	5000		0		159.0296326		-	1	1.343358954	60	35			159.0296326	59.01385269	35	100	eAbsolute	10	0.1	159.0296326	115.0400674	35	18.6872742	eAbsolute	10	0.1	159.0296326	87.04515281	35	7.405337986	eAbsolute	10	0.1	159.0296326	159.0298966	35	5.238666711	eAbsolute	10	0.1	159.0296326	59.015596
HYDROXYPHENYLLACTATE	XIC	eTargetCompound	C9H10O4		306-23-0	ESI	5000		0		181.0502319		-	1	2.47068894	60	35			181.0502319	135.0451528	35	100	eAbsolute	10	0.1	181.0502319	163.0400674	35	76.47962567	eAbsolute	10	0.1	181.0502319	119.0502382	35	61.1902127	eAbsolute	10	0.1	181.0502319	181.0506321	35	45.05254032	eAbsolute	10	0.1	181.0502319	72.99311723
SORBITOL	XIC	eTargetCompound	C6H14O6		50-70-4	ESI	5000		0		181.0714569		-	1	1.01443024	60	35			181.0714569	59.01385269	35	100	eAbsolute	10	0.1	181.0714569	71.01385269	35	77.68151298	eAbsolute	10	0.1	181.0714569	101.0244174	35	37.2892614	eAbsolute	10	0.1	181.0714569	181.0717614	35	36.88237928	eAbsolute	10	0.1	181.0714569	89.02441735
4-COUMARATE	XIC	eTargetCompound	C9H8O3		501-98-4	ESI	5000		0		163.0399017		-	1	4.211555693	60	35			163.0399017	119.0502382	35	100	eAbsolute	10	0.1	163.0399017	93.03458815	35	4.9000938	eAbsolute	10	0.1	163.0399017	163.0400674	35	4.774251743	eAbsolute	10	0.1	163.0399017	91.05532361	35	1.261844826	eAbsolute	10	0.1	163.0399017	117.0345882
HYDROPHENYLLACTIC ACID	XIC	eTargetCompound	C9H10O4		306-23-0	ESI	5000		0		181.050293		-	1	2.462607499	60	35			181.050293	135.0451528	35	100	eAbsolute	10	0.1	181.050293	163.0400674	35	76.50978297	eAbsolute	10	0.1	181.050293	119.0502382	35	60.83888583	eAbsolute	10	0.1	181.050293	181.0506321	35	45.85829804	eAbsolute	10	0.1	181.050293	72.99311723
3-METHYL-2-OXOVALERATE	XIC	eTargetCompound	C6H10O3		1460-34-0	ESI	5000		0		129.0554504		-	1	2.7345184	60	35			129.0554504	129.0557175	35	100	eAbsolute	10	0.1	129.0554504	84.93872758	35	3.866895761	eAbsolute	10	0.1	129.0554504	85.06588827	35	2.492345198	eAbsolute	10	0.1	129.0554504	101.0608029	35	1.425111693	eAbsolute	10	0.1	129.0554504	91.36864756
SUBERATE	XIC	eTargetCompound	C8H14O4		505-48-6	ESI	5000		0		173.0815277		-	1	4.31377969	60	35			173.0815277	111.0815383	35	100	eAbsolute	10	0.1	173.0815277	173.0819322	35	31.47328665	eAbsolute	10	0.1	173.0815277	83.05023821	35	18.05995069	eAbsolute	10	0.1	173.0815277	57.03458815	35	10.32871301	eAbsolute	10	0.1	173.0815277	109.0658883
N-ACETYLLEUCINE	XIC	eTargetCompound	C8H15NO3		1188-21-2	ESI	5000		0		172.09758		-	1	4.144923723	60	35			172.09758	130.087352	35	100	eAbsolute	10	0.1	172.09758	172.0979166	35	10.80292642	eAbsolute	10	0.1	172.09758	128.1080874	35	2.981853166	eAbsolute	10	0.1	172.09758	58.02983712	35	2.895277042	eAbsolute	10	0.1	172.09758	82.06622264
HOMOGENTISATE	XIC	eTargetCompound	C8H8O4		451-13-8	ESI	5000		0		167.0346222		-	1	1.780957813	60	35			167.0346222	123.0451528	35	100	eAbsolute	10	0.1	167.0346222	122.0373278	35	89.76143773	eAbsolute	10	0.1	167.0346222	108.0216777	35	29.84384028	eAbsolute	10	0.1	167.0346222	121.0295028	35	0.989783697	eAbsolute	10	0.1	167.0346222	167.034982
ALPHA-D-GLUCOSE	XIC	eTargetCompound	C6H12O6		492-62-6	ESI	5000		0		179.0558014		-	1	1.03	60	35			179.0558014	59.01385269	35	100	eAbsolute	10	0.1	179.0558014	71.01385269	35	33.24972077	eAbsolute	10	0.1	179.0558014	89.02441735	35	11.69144437	eAbsolute	10	0.1	179.0558014	85.02950275	35	4.256497179	eAbsolute	10	0.1	179.0558014	59.0150505
CELLOBIOSE	XIC	eTargetCompound	C12H22O11		528-50-7	ESI	5000		0		341.1083679		-	1	1.009520429	60	35			341.1083679	101.0244174	35	100	eAbsolute	10	0.1	341.1083679	73.02950275	35	85.22735717	eAbsolute	10	0.1	341.1083679	71.01385269	35	69.39467514	eAbsolute	10	0.1	341.1083679	97.02950275	35	55.63209703	eAbsolute	10	0.1	341.1083679	89.02441735
URSODEOXYCHOLATE	XIC	eTargetCompound	C24H40O4		128-13-2	ESI	5000		0		391.2847595		-	1	9.062	60	35			391.2847595	391.285383	35	100	eAbsolute	10	0.1	391.2847595	304.9880318	35	0.469060402	eAbsolute	10	0.1	391.2847595	266.9903918	35	0.352124053	eAbsolute	10	0.1	391.2847595	370.9762555	35	0.342686902	eAbsolute	10	0.1	391.2847595	373.2759916
3-HYDROXYPHENYLACETATE	XIC	eTargetCompound	C8H8O3		621-37-4	ESI	5000		0		151.0397186		-	1	3.724	60	35			151.0397186	107.0502382	35	100	eAbsolute	10	0.1	151.0397186	65.03967355	35	26.21245512	eAbsolute	10	0.1	151.0397186	151.0400674	35	6.662591287	eAbsolute	10	0.1	151.0397186	79.05532361	35	4.985165024	eAbsolute	10	0.1	151.0397186	93.03458815
PYRROLE-2-CARBOXYLATE	XIC	eTargetCompound	C5H5NO2		634-97-9	ESI	5000		0		110.0244904		-	1	3.13	60	35			110.0244904	66.03492252	35	100	eAbsolute	10	0.1	110.0244904	110.0247517	35	8.341627099	eAbsolute	10	0.1	110.0244904	66.03636448	35	3.336281448	eAbsolute	10	0.1	110.0244904	0	35	0.315457453	eAbsolute	10	0.1	110.0244904	57.89095558
ALLOSE	XIC	eTargetCompound	C6H12O6		2595-97-3	ESI	5000		0		179.0557861		-	1	1.052	60	35			179.0557861	59.01385269	35	100	eAbsolute	10	0.1	179.0557861	71.01385269	35	27.74062065	eAbsolute	10	0.1	179.0557861	89.02441735	35	9.000796119	eAbsolute	10	0.1	179.0557861	134.9878247	35	7.963738859	eAbsolute	10	0.1	179.0557861	92.99579708
PALATINOSE	XIC	eTargetCompound	C12H22O11		13718-94-0	ESI	5000		0		341.1081848		-	1	1.019473907	60	35			341.1081848	89.02441735	35	100	eAbsolute	10	0.1	341.1081848	101.0244174	35	97.98135889	eAbsolute	10	0.1	341.1081848	71.01385269	35	68.3390758	eAbsolute	10	0.1	341.1081848	221.066676	35	47.78192244	eAbsolute	10	0.1	341.1081848	119.034982
CHENODEOXYCHOLATE	XIC	eTargetCompound	C24H40O4		474-25-9	ESI	5000		0		391.2848206		-	1	10.436	60	35			391.2848206	391.285383	35	100	eAbsolute	10	0.1	391.2848206	373.2748183	35	1.067029016	eAbsolute	10	0.1	391.2848206	304.9827928	35	0.26698605	eAbsolute	10	0.1	391.2848206	370.9753736	35	0.17828141	eAbsolute	10	0.1	391.2848206	266.9861074
ROSMARINATE	XIC	eTargetCompound	C18H16O8		20283-92-5	ESI	5000		0		359.0765381		-	1	4.913713372	60	35			359.0765381	161.0244174	35	100	eAbsolute	10	0.1	359.0765381	197.0455467	35	28.05163402	eAbsolute	10	0.1	359.0765381	135.0451528	35	17.14533937	eAbsolute	10	0.1	359.0765381	179.034982	35	16.39348449	eAbsolute	10	0.1	359.0765381	72.99311723
TAGATOSE	XIC	eTargetCompound	C6H12O6		87-81-0	ESI	5000		0		179.0557861		-	1	1.054	60	35			179.0557861	59.01385269	35	100	eAbsolute	10	0.1	179.0557861	71.01385269	35	62.41827854	eAbsolute	10	0.1	179.0557861	89.02441735	35	17.8437053	eAbsolute	10	0.1	179.0557861	110.9757048	35	6.276773301	eAbsolute	10	0.1	179.0557861	134.9878268
LITHOCHOLYLTAURINE	XIC	eTargetCompound	C26H45NO5S		516-90-5	ESI	5000		0		482.2941895		-	1	8.897866273	60	35			482.2941895	482.2945674	35	100	eAbsolute	10	0.1	482.2941895	124.0073871	35	0.587144454	eAbsolute	10	0.1	482.2941895	106.980838	35	0.40691219	eAbsolute	10	0.1	482.2941895	79.9573629	35	0.331921712	eAbsolute	10	0.1	482.2941895	80.96518793
LIOTHYRONINE	XIC	eTargetCompound	C15H12I3NO4		03.02.6893	ESI	5000		0		649.7819824		-	1	6.501014763	60	35			649.7819824	126.9050164	35	100	eAbsolute	10	0.1	649.7819824	649.7827601	35	8.715387468	eAbsolute	10	0.1	649.7819824	632.756211	35	8.382330122	eAbsolute	10	0.1	649.7819824	448.8540888	35	3.340856834	eAbsolute	10	0.1	649.7819824	505.851743
DEOXYCHOLATE	XIC	eTargetCompound	C24H40O4		83-44-3	ESI	5000		0		391.2850647		-	1	10.64854431	60	35			391.2850647	391.285383	35	100	eAbsolute	10	0.1	391.2850647	345.2799037	35	9.470808652	eAbsolute	10	0.1	391.2850647	327.2693391	35	3.035632718	eAbsolute	10	0.1	391.2850647	343.2642537	35	2.557220216	eAbsolute	10	0.1	391.2850647	347.2955538
SALICYLATE	XIC	eTargetCompound	C7H6O3		69-72-7	ESI	5000		0		137.0241089		-	1	5.076783747	60	35			137.0241089	93.03458815	35	100	eAbsolute	10	0.1	137.0241089	137.0244174	35	14.74589622	eAbsolute	10	0.1	137.0241089	136.8917418	35	9.26142005	eAbsolute	10	0.1	137.0241089	65.03967355	35	5.104469539	eAbsolute	10	0.1	137.0241089	93.0369609
RESORCINOL MONOACETATE	XIC	eTargetCompound	C8H8O3		102-29-4	ESI	5000		0		151.0397186		-	1	5.391724805	60	35			151.0397186	151.0400674	35	100	eAbsolute	10	0.1	151.0397186	91.01893809	35	39.16909647	eAbsolute	10	0.1	151.0397186	65.03967355	35	34.39502817	eAbsolute	10	0.1	151.0397186	109.0295028	35	33.71038054	eAbsolute	10	0.1	151.0397186	135.0087673
PSICOSE	XIC	eTargetCompound	C6H12O6		551-68-8	ESI	5000		0		179.0557098		-	1	1.043	60	35			179.0557098	59.01385269	35	100	eAbsolute	10	0.1	179.0557098	71.01385269	35	48.75312433	eAbsolute	10	0.1	179.0557098	89.02441735	35	17.40727245	eAbsolute	10	0.1	179.0557098	92.99575876	35	4.785141613	eAbsolute	10	0.1	179.0557098	59.01505432
THYROXINE	XIC	eTargetCompound	C15H11I4NO4		51-48-9	ESI	5000		0		775.6786499		-	1	7.260622255	60	35			775.6786499	126.9050164	35	100	eAbsolute	10	0.1	775.6786499	775.6794031	35	18.46217833	eAbsolute	10	0.1	775.6786499	574.7507318	35	12.39079262	eAbsolute	10	0.1	775.6786499	758.652854	35	9.995083082	eAbsolute	10	0.1	775.6786499	604.7851059
OMEGA-HYDROXYDODECANOATE	XIC	eTargetCompound	C12H24O3		505-95-3	ESI	5000		0		215.1649628		-	1	8.068197223	60	35			215.1649628	215.1652679	35	100	eAbsolute	10	0.1	215.1649628	169.1597886	35	4.819185745	eAbsolute	10	0.1	215.1649628	197.1547032	35	1.929802774	eAbsolute	10	0.1	215.1649628	213.1496178	35	1.221076695	eAbsolute	10	0.1	215.1649628	214.9940443
CORTISONE	XIC	eTargetCompound	C21H28O5		53-06-5	ESI	5000		0		359.18573		-	1	6.601	60	35			359.18573	329.1758326	35	100	eAbsolute	10	0.1	359.18573	137.0608029	35	41.26393254	eAbsolute	10	0.1	359.18573	301.180918	35	23.5388603	eAbsolute	10	0.1	359.18573	311.1652679	35	13.18736637	eAbsolute	10	0.1	359.18573	109.0658883
LYXOSE	XIC	eTargetCompound	C5H10O5		1114-34-7	ESI	5000		0		149.0452118		-	1	1.044	60	35			149.0452118	59.01385269	35	100	eAbsolute	10	0.1	149.0452118	71.01385269	35	17.4979177	eAbsolute	10	0.1	149.0452118	89.02441735	35	7.27621652	eAbsolute	10	0.1	149.0452118	59.01505432	35	4.35478626	eAbsolute	10	0.1	149.0452118	68.9957768
KETOLEUCINE	XIC	eTargetCompound	C6H10O3		816-66-0	ESI	5000		0		129.0554504		-	1	3.032770189	60	35			129.0554504	129.0557175	35	100	eAbsolute	10	0.1	129.0554504	84.9387365	35	5.635566233	eAbsolute	10	0.1	129.0554504	101.0608029	35	3.261042739	eAbsolute	10	0.1	129.0554504	85.06588827	35	2.565584928	eAbsolute	10	0.1	129.0554504	69.03458815
CHOLATE	XIC	eTargetCompound	C24H40O5		81-25-4	ESI	5000		0		407.2797852		-	1	8.886287833	60	35			407.2797852	407.2802976	35	100	eAbsolute	10	0.1	407.2797852	343.2642537	35	5.758224199	eAbsolute	10	0.1	407.2797852	363.2904684	35	2.577792354	eAbsolute	10	0.1	407.2797852	289.2173035	35	2.426551129	eAbsolute	10	0.1	407.2797852	345.2799037
1-HYDROXY-2-NAPHTHOATE	XIC	eTargetCompound	C11H8O3		86-48-6	ESI	5000		0		187.0397034		-	1	7.960170037	60	35			187.0397034	143.0502382	35	100	eAbsolute	10	0.1	187.0397034	187.0400674	35	17.236924	eAbsolute	10	0.1	187.0397034	115.0553236	35	2.668288263	eAbsolute	10	0.1	187.0397034	142.0424132	35	0.099006417	eAbsolute	10	0.1	187.0397034	143.5120449
PHENYLPYRUVATE	XIC	eTargetCompound	C9H8O3		156-06-9	ESI	5000		0		163.0396423		-	1	3.534663305	60	35			163.0396423	91.05532361	35	100	eAbsolute	10	0.1	163.0396423	118.9925337	35	3.840158274	eAbsolute	10	0.1	163.0396423	118.9241209	35	1.042464778	eAbsolute	10	0.1	163.0396423	117.034564	35	0.905626879	eAbsolute	10	0.1	163.0396423	163.0399733
CITRATE	XIC	eTargetCompound	C6H8O7		77-92-9	ESI	5000		0		191.0192566		-	1	1.097194239	60	35			191.0192566	111.0087673	35	100	eAbsolute	10	0.1	191.0192566	87.00876729	35	58.68213126	eAbsolute	10	0.1	191.0192566	85.02950275	35	31.94789087	eAbsolute	10	0.1	191.0192566	57.03458815	35	12.32560307	eAbsolute	10	0.1	191.0192566	191.0197258
THREONINE	XIC	eTargetCompound	C4H9NO3		72-19-5	ESI	5000		0		118.0507584		-	1	0.966	60	35			118.0507584	74.02475172	35	100	eAbsolute	10	0.1	118.0507584	118.0509664	35	17.9728798	eAbsolute	10	0.1	118.0507584	72.00910166	35	2.533879722	eAbsolute	10	0.1	118.0507584	100.9259579	35	1.610078571	eAbsolute	10	0.1	118.0507584	117.9286671
PURINE	XIC	eTargetCompound	C5H4N4		120-73-0	ESI	5000		0		119.0359802		-	1	1.249840819	60	35			119.0359802	119.0363195	35	100	eAbsolute	10	0.1	119.0359802	92.02542046	35	9.433608484	eAbsolute	10	0.1	119.0359802	65.01452143	35	7.817716727	eAbsolute	10	0.1	119.0359802	67.03017149	35	1.775366776	eAbsolute	10	0.1	119.0359802	68.02542046
N-ACETYLNEURAMINATE	XIC	eTargetCompound	C11H19NO9		131-48-6	ESI	5000		0		308.0982666		-	1	0.986323777	60	35			308.0982666	87.00876729	35	100	eAbsolute	10	0.1	308.0982666	170.045881	35	16.86439497	eAbsolute	10	0.1	308.0982666	98.06113724	35	16.4245341	eAbsolute	10	0.1	308.0982666	308.0987043	35	2.85852753	eAbsolute	10	0.1	308.0982666	119.034982
TRANS-ACONITATE	XIC	eTargetCompound	C6H6O6		4023-65-8	ESI	5000		0		173.0088043		-	1	1.334268915	60	35			173.0088043	85.02950275	35	100	eAbsolute	10	0.1	173.0088043	129.019332	35	11.25806302	eAbsolute	10	0.1	173.0088043	111.0087673	35	0.970296978	eAbsolute	10	0.1	173.0088043	52.13950701	35	0.295028114	eAbsolute	10	0.1	173.0088043	165.9026175
URATE	XIC	eTargetCompound	C5H4N4O3		69-93-2	ESI	5000		0		167.0206146		-	1	1.065115104	60	35			167.0206146	167.0210633	35	100	eAbsolute	10	0.1	167.0206146	124.0152497	35	75.88024945	eAbsolute	10	0.1	167.0206146	96.02033506	35	21.69804457	eAbsolute	10	0.1	167.0206146	69.00943603	35	17.35692535	eAbsolute	10	0.1	167.0206146	97.00435063
MESO-TARTRATE	XIC	eTargetCompound	C4H606		147-73-9	ESI	5000		0		149.0088501		-	1	1.015439634	60	35			149.0088501	87.00836182	35	100	eAbsolute	10	0.1	149.0088501	72.99273682	35	92.25037671	eAbsolute	10	0.1	149.0088501	149.0085602	35	78.12366993	eAbsolute	10	0.1	149.0088501	59.0134697	35	72.50600086	eAbsolute	10	0.1	149.0088501	103.0032425
2-METHYLCITRATE	XIC	eTargetCompound	C7H10O7		6061-96-7	ESI	5000		0		205.0349274		-	1	1.392236218	60	35			205.0349274	125.0233206	35	100	eAbsolute	10	0.1	205.0349274	87.00767049	35	26.55477896	eAbsolute	10	0.1	205.0349274	71.04914141	35	18.41603466	eAbsolute	10	0.1	205.0349274	101.0233206	35	11.92892836	eAbsolute	10	0.1	205.0349274	99.04405601
URIDINE DIPHOSPHATE GLUCURONIC ACID	XIC	eTargetCompound	C15H22N2O18P2		2616-64-0	ESI	5000		0		579.0262451		-	1	0.88	60	35			579.0262451	579.0270078	35	100	eAbsolute	10	0.1	579.0262451	402.9946094	35	89.61150016	eAbsolute	10	0.1	579.0262451	158.925384	35	74.16480867	eAbsolute	10	0.1	579.0262451	78.9590537	35	55.12316103	eAbsolute	10	0.1	579.0262451	323.0282791
DEOXYCYTIDINE-DIPHOSPHATE	XIC	eTargetCompound	C9H15N3O10P2		800-73-7	ESI	5000		0		386.0153503		-	1	0.977737185	60	35			386.0153503	78.9590537	35	100	eAbsolute	10	0.1	386.0153503	386.0159898	35	56.9837546	eAbsolute	10	0.1	386.0153503	158.925384	35	51.95594815	eAbsolute	10	0.1	386.0153503	96.96961836	35	17.01447767	eAbsolute	10	0.1	386.0153503	368.0054252
BENZOATE	XIC	eTargetCompound	C7H6O2		65-85-0	ESI	5000		0		121.0292282		-	1	5.32	60	35			121.0292282	121.0295028	35	100	eAbsolute	10	0.1	121.0292282	92.02672775	35	3.332133342	eAbsolute	10	0.1	121.0292282	113.4427646	35	2.914008574	eAbsolute	10	0.1	121.0292282	73.5382368	35	2.843760262	eAbsolute	10	0.1	121.0292282	52.13007736
HYDROQUINONE	XIC	eTargetCompound	C6H6O2		123-31-9	ESI	5000		0		109.0294876		-	1	5.38	60	35			109.0294876	109.0295028	35	100	eAbsolute	10	0.1	109.0294876	65.03967355	35	36.50588447	eAbsolute	10	0.1	109.0294876	67.01893809	35	32.18951948	eAbsolute	10	0.1	109.0294876	50.43043518	35	8.315672462	eAbsolute	10	0.1	109.0294876	56.60581548
MALTOSE	XIC	eTargetCompound	C12H22O11		69-79-4	ESI	5000		0		341.1080627		-	1	0.98	60	35			341.1080627	101.0244174	35	100	eAbsolute	10	0.1	341.1080627	73.02950275	35	83.46994892	eAbsolute	10	0.1	341.1080627	71.01385269	35	70.41368331	eAbsolute	10	0.1	341.1080627	97.02950275	35	54.72876522	eAbsolute	10	0.1	341.1080627	89.02441735
LITHOCHOLATE	XIC	eTargetCompound	C24H40O3		434-13-9	ESI	5000		0		375.289856		-	1	12.45471771	60	35			375.289856	375.2904684	35	100	eAbsolute	10	0.1	375.289856	354.9801198	35	6.151006243	eAbsolute	10	0.1	375.289856	374.96988	35	2.559008738	eAbsolute	10	0.1	375.289856	92.99546146	35	2.110388082	eAbsolute	10	0.1	375.289856	242.9861226
BETA-NICOTINAMIDE ADENINE DINUCLEOTIDE	XIC	eTargetCompound	C21H27N7O14P2		53-84-9	ESI	5000		0		662.1009521		-	1	0.93	60	35			662.1009521	540.0521786	35	100	eAbsolute	10	0.1	662.1009521	0	35	32.19946982	eAbsolute	10	0.1	662.1009521	272.9557354	35	21.18246996	eAbsolute	10	0.1	662.1009521	158.925384	35	20.75360948	eAbsolute	10	0.1	662.1009521	408.0102357
ISOPENTENYL PYROPHOSPHATE	XIC	eTargetCompound	C5H12O7P2		358-71-4	ESI	5000		0		244.9979401		-	1	1.31	60	35			244.9979401	78.9590537	35	100	eAbsolute	10	0.1	244.9979401	244.9985489	35	4.781838683	eAbsolute	10	0.1	244.9979401	158.925384	35	4.183286635	eAbsolute	10	0.1	244.9979401	226.9879843	35	2.06879229	eAbsolute	10	0.1	244.9979401	99.92581999
DTDP-D-GLUCOSE	XIC	eTargetCompound	C16H26N2O16P2		2196-62-5	ESI	5000		0		563.067627		-	1	0.91	60	35			563.067627	321.0490145	35	100	eAbsolute	10	0.1	563.067627	563.0684788	35	89.49392192	eAbsolute	10	0.1	563.067627	78.9590537	35	58.97505652	eAbsolute	10	0.1	563.067627	241.011877	35	50.92073021	eAbsolute	10	0.1	563.067627	195.0063977
NICOTINAMIDE HYPOXANTHINE DINUCLEOTIDE	XIC	eTargetCompound	C21H26N6O15P2		1851-07-6	ESI	5000		0		663.0845337		-	1	0.94	60	35			663.0845337	541.0361941	35	100	eAbsolute	10	0.1	663.0845337	272.957078	35	24.23140328	eAbsolute	10	0.1	663.0845337	329.0289478	35	23.54359173	eAbsolute	10	0.1	663.0845337	158.925384	35	23.31121236	eAbsolute	10	0.1	663.0845337	135.0312341
D-SEDOHEPTULOSE	XIC	eTargetCompound	C7H14O7		3019-74-7	ESI	5000		0		209.0664215		-	1	0.98	60	35			209.0664215	59.01385269	35	100	eAbsolute	10	0.1	209.0664215	71.01385269	35	34.70384753	eAbsolute	10	0.1	209.0664215	89.02441735	35	17.91895118	eAbsolute	10	0.1	209.0664215	101.0244174	35	15.213362	eAbsolute	10	0.1	209.0664215	173.0098147
DGDP	XIC	eTargetCompound	C10H15N5O10P2		02.09.3493	ESI	5000		0		426.0213623		-	1	1.140550431	60	35			426.0213623	78.9590537	35	100	eAbsolute	10	0.1	426.0213623	158.925384	35	79.46532479	eAbsolute	10	0.1	426.0213623	426.0221378	35	78.53126401	eAbsolute	10	0.1	426.0213623	408.0115732	35	14.45649717	eAbsolute	10	0.1	426.0213623	274.9713854
RIBOFLAVIN	XIC	eTargetCompound	C17H20N4O6		83-88-5	ESI	5000		0		375.1300659		-	1	3.47	60	35			375.1300659	255.0874115	35	100	eAbsolute	10	0.1	375.1300659	212.0829353	35	16.86446541	eAbsolute	10	0.1	375.1300659	241.0717614	35	12.56928755	eAbsolute	10	0.1	375.1300659	375.1310076	35	5.360203017	eAbsolute	10	0.1	375.1300659	300.7756469
PHOSPHOENOLPYRUVATE	XIC	eTargetCompound	C3H5O6P		138-08-9	ESI	5000		0		166.9750214		-	1	0.96	60	35			166.9750214	78.9590537	35	100	eAbsolute	10	0.1	166.9750214	78.9618079	35	2.453751812	eAbsolute	10	0.1	166.9750214	166.9750976	35	0.359651374	eAbsolute	10	0.1	166.9750214	148.964533	35	0.237618504	eAbsolute	10	0.1	166.9750214	96.96961836
ADENOSINE 3'.5'-DIPHOSPHATE	XIC	eTargetCompound	C10H15N5O10P2		1053-73-2	ESI	5000		0		426.0212708		-	1	0.91	60	35			426.0212708	134.0472185	35	100	eAbsolute	10	0.1	426.0212708	78.9590537	35	79.2270765	eAbsolute	10	0.1	426.0212708	426.0221378	35	66.8727305	eAbsolute	10	0.1	426.0212708	158.925384	35	60.35096346	eAbsolute	10	0.1	426.0212708	328.0439054
XANTHOSINE-MONOPHOSPHATE	XIC	eTargetCompound	C10H13N4O9P		523-98-8	ESI	5000		0		363.033844		-	1	0.96	60	35			363.033844	211.0013123	35	100	eAbsolute	10	0.1	363.033844	151.0261487	35	95.39894124	eAbsolute	10	0.1	363.033844	78.9590537	35	81.1500372	eAbsolute	10	0.1	363.033844	96.96961836	35	68.45503221	eAbsolute	10	0.1	363.033844	363.0347377
FAD	XIC	eTargetCompound	C27H33N9O15P2		146-14-5	ESI	5000		0		784.149353		-	1	1.92	60	35			784.149353	784.1498574	35	100	eAbsolute	10	0.1	784.149353	437.0854358	35	55.96182489	eAbsolute	10	0.1	784.149353	346.0547754	35	45.69426085	eAbsolute	10	0.1	784.149353	96.96961836	35	44.00946684	eAbsolute	10	0.1	784.149353	180.9907425
GUANOSINE DIPHOSPHATE	XIC	eTargetCompound	C10H15N5O11P2		146-91-8	ESI	5000		0		442.0164795		-	1	0.93	60	35			442.0164795	442.0170524	35	100	eAbsolute	10	0.1	442.0164795	78.9590537	35	98.54904838	eAbsolute	10	0.1	442.0164795	158.925384	35	96.92227378	eAbsolute	10	0.1	442.0164795	150.0421331	35	62.34315713	eAbsolute	10	0.1	442.0164795	344.03882
THIAMINE PYROPHOSPHATE	XIC	eTargetCompound	C12H18N4O7P2S		154-87-0	ESI	5000		0		423.0293579		-	1	0.91	60	35			423.0293579	301.9651779	35	100	eAbsolute	10	0.1	423.0293579	78.9590537	35	89.77364337	eAbsolute	10	0.1	423.0293579	176.9359487	35	41.28314159	eAbsolute	10	0.1	423.0293579	158.925384	35	31.74337951	eAbsolute	10	0.1	423.0293579	283.9546133
AICAR	XIC	eTargetCompound	C9H15N4O8P		3031-94-5	ESI	5000		0		337.0551758		-	1	0.96	60	35			337.0551758	78.9590537	35	100	eAbsolute	10	0.1	337.0551758	337.0554731	35	47.03465834	eAbsolute	10	0.1	337.0551758	96.96961836	35	40.06398653	eAbsolute	10	0.1	337.0551758	125.0468842	35	16.86759401	eAbsolute	10	0.1	337.0551758	150.980183
HISTIDINOL	XIC	eTargetCompound	C6H11N3O		4836-52-6	ESI	5000		0		140.0826263		-	1	0.84	60	35			140.0826263	140.0829353	35	100	eAbsolute	10	0.1	140.0826263	81.04582155	35	42.76390901	eAbsolute	10	0.1	140.0826263	138.0672852	35	42.3193377	eAbsolute	10	0.1	140.0826263	80.03799652	35	23.4780258	eAbsolute	10	0.1	140.0826263	105.0458216
4-IMIDAZOLEACETATE	XIC	eTargetCompound	C5H6N2O2		645-65-8	ESI	5000		0		125.0356598		-	1	0.96	60	35			125.0356598	81.04582155	35	100	eAbsolute	10	0.1	125.0356598	81.0477289	35	3.192863435	eAbsolute	10	0.1	125.0356598	79.03017149	35	1.497999972	eAbsolute	10	0.1	125.0356598	79.95742438	35	0.800027627	eAbsolute	10	0.1	125.0356598	125.0356897
PROTOPORPHYRIN	XIC	eTargetCompound	C34H34N4O4		553-12-8	ESI	5000		0		561.250061		-	1	14.07737385	60	35			561.250061	561.2507288	35	100	eAbsolute	10	0.1	561.250061	473.2683903	35	82.02818566	eAbsolute	10	0.1	561.250061	458.2462578	35	45.4105839	eAbsolute	10	0.1	561.250061	499.2503349	35	9.302832307	eAbsolute	10	0.1	561.250061	430.2149577
HOMOCYSTEINE	XIC	eTargetCompound	C4H9NO2S		454-29-5	ESI	5000		0		134.0278931		-	1	1.04	60	35			134.0278931	80.9646378	35	100	eAbsolute	10	0.1	134.0278931	134.0460382	35	65.77699238	eAbsolute	10	0.1	134.0278931	107.0356425	35	29.84870637	eAbsolute	10	0.1	134.0278931	134.0270257	35	28.90309426	eAbsolute	10	0.1	134.0278931	133.990817
N-ACETYLMANNOSAMINE	XIC	eTargetCompound	C8H15NO6		7772-94-3	ESI	5000		0		220.0823669		-	1	1.042442535	60	35			220.0823669	59.01275589	35	100	eAbsolute	10	0.1	220.0823669	100.039305	35	31.68803557	eAbsolute	10	0.1	220.0823669	101.0233206	35	11.97867572	eAbsolute	10	0.1	220.0823669	71.01275589	35	7.930022886	eAbsolute	10	0.1	220.0823669	89.02332055
MELIBIOSE	XIC	eTargetCompound	C12H22O11		585-99-9	ESI	5000		0		341.1082458		-	1	1.003	60	35			341.1082458	89.02332055	35	100	eAbsolute	10	0.1	341.1082458	71.01275589	35	74.27405596	eAbsolute	10	0.1	341.1082458	341.1078378	35	52.83919253	eAbsolute	10	0.1	341.1082458	101.0233206	35	41.17265936	eAbsolute	10	0.1	341.1082458	119.0338852
VANILLIN	XIC	eTargetCompound	C8H8O3		121-33-5	ESI	5000		0		151.0399475		-	1	2.749	60	35			151.0399475	107.0491414	35	100	eAbsolute	10	0.1	151.0399475	151.0389706	35	28.51535169	eAbsolute	10	0.1	151.0399475	123.044056	35	12.52590595	eAbsolute	10	0.1	151.0399475	93.03349135	35	9.355665856	eAbsolute	10	0.1	151.0399475	95.04914141
OXOGLUTARATE	XIC	eTargetCompound	C5H6O5		328-50-7	ESI	5000		0		145.0140533		-	1	1.14726023	60	35			145.0140533	101.0233206	35	100	eAbsolute	10	0.1	145.0140533	57.03349135	35	54.02135936	eAbsolute	10	0.1	145.0140533	73.02840595	35	11.3883489	eAbsolute	10	0.1	145.0140533	145.0131498	35	9.543110598	eAbsolute	10	0.1	145.0140533	0
FERULATE	XIC	eTargetCompound	C10H10O4		1135-24-6	ESI	5000		0		193.0503845		-	1	4.610280675	60	35			193.0503845	134.036231	35	100	eAbsolute	10	0.1	193.0503845	178.0260602	35	36.93085234	eAbsolute	10	0.1	193.0503845	193.0495353	35	15.07417025	eAbsolute	10	0.1	193.0503845	149.0597061	35	14.70657635	eAbsolute	10	0.1	193.0503845	133.028406
MESOXALATE	XIC	eTargetCompound	C3H2O5		473-90-5	ESI	5000		0		116.982811		-	1	1.076	60	35			116.982811	99.92459947	35	100	eAbsolute	10	0.1	116.982811	116.9273079	35	82.8496127	eAbsolute	10	0.1	116.982811	73.02835161	35	1.365302906	eAbsolute	10	0.1	116.982811	117.0181587	35	0.299160924	eAbsolute	10	0.1	116.982811	116.9816902
D-ALANINE	XIC	eTargetCompound	C3H7NO2		338-69-2	ESI	5000		0		88.04027557		-	1	1.043299582	60	35			88.04027557	88.03930498	35	100	eAbsolute	10	0.1	88.04027557	88.04143358	35	3.435315064	eAbsolute	10	0.1	88.04027557	72.19320677	35	0.886929477	eAbsolute	10	0.1	88.04027557	71.01275589	35	0.830802534	eAbsolute	10	0.1	88.04027557	91.77366472
[truncated: 10 more columns]
