# Supplementary material for: Practical Workflow for Building Local Mass Spectral Libraries for Untargeted Metabolomics
Source: Metabolites. 2026 Jun 12;16(6):412. doi: 10.3390/metabo16060412 (PMC13303250; doi:10.3390/metabo16060412)
Supplement: Supplementary file 1 [file metabolites-16-00412-s001.zip › SI_1_3_HILIG_POS.csv]

TraceFinder Compound Database Export									Schema Version 1
									PEAK 1										PEAK 1 CONFIRMINGS
CompoundName	ExperimentType	Compound Type	ChemicalFormula	Category	CAS	Ionization	ResponseThreshold	Internal Standard	Internal Standard Concentration	PrecursorMass	ExtractedMass	Adduct	Polarity	ChargeState	RT	Window	CollisionEnergy	Lens	EnergyRamp	Confirm Precursor	Confirm Extracted	Confirm Energy	Target Ratio	Window Type	Ratio Window	Ion Coelution	Confirm Precursor	Confirm Extracted	Confirm Energy	Target Ratio	Window Type	Ratio Window	Ion Coelution	Confirm Precursor	Confirm Extracted	Confirm Energy	Target Ratio	Window Type	Ratio Window	Ion Coelution	Confirm Precursor	Confirm Extracted	Confirm Energy	Target Ratio	Window Type	Ratio Window	Ion Coelution	Confirm Precursor	Confirm Extracted
PROTOPORPHYRIN	XIC	eTargetCompound	C34H34N4O4		553-12-8	ESI	5000		0		563.2650146		+	1	0.972732786	60	35			563.2650146	563.2652821	35	100	eAbsolute	10	0.1	563.2650146	504.2519778	35	12.74553187	eAbsolute	10	0.1	563.2650146	445.2386735	35	3.833671025	eAbsolute	10	0.1	563.2650146	489.2285027	35	3.096577678	eAbsolute	10	0.1	563.2650146	431.2230234
CORTICOSTERONE	XIC	eTargetCompound	C21H30O4		50-22-6	ESI	5000		0		347.2216187		+	1	0.728592311	60	35			347.2216187	347.2216859	35	100	eAbsolute	10	0.1	347.2216187	121.0647915	35	53.45670324	eAbsolute	10	0.1	347.2216187	329.2111213	35	46.00270265	eAbsolute	10	0.1	347.2216187	97.06479147	35	27.85308933	eAbsolute	10	0.1	347.2216187	123.0804415
BENZYLAMINE	XIC	eTargetCompound	C7H9N		100-46-9	ESI	5000		0		108.0806351		+	1	4.903333926	60	35			108.0806351	108.0807759	35	100	eAbsolute	10	0.1	108.0806351	67.05422681	35	9.365459706	eAbsolute	10	0.1	108.0806351	65.03857675	35	7.734530212	eAbsolute	10	0.1	108.0806351	93.05730081	35	3.493515728	eAbsolute	10	0.1	108.0806351	110.0600774
5-VALEROLACTONE	XIC	eTargetCompound	C5H8O2		542-28-9	ESI	5000		0		101.0596085		+	1	0.72	60	35			101.0596085	55.05422681	35	100	eAbsolute	10	0.1	101.0596085	101.1073211	35	55.02716275	eAbsolute	10	0.1	101.0596085	101.0597061	35	35.47474121	eAbsolute	10	0.1	101.0596085	59.04914141	35	31.93989229	eAbsolute	10	0.1	101.0596085	101.1154083
BETA-ALANINE	XIC	eTargetCompound	C3H7NO2		107-95-9	ESI	5000		0		90.05490112		+	1	6.95	60	35			90.05490112	90.05495504	35	100	eAbsolute	10	0.1	90.05490112	72.04439038	35	22.91048062	eAbsolute	10	0.1	90.05490112	61.02840595	35	14.15222662	eAbsolute	10	0.1	90.05490112	73.02840595	35	3.274641374	eAbsolute	10	0.1	90.05490112	72.0807399
N-ACETYLGALACTOSAMINE	XIC	eTargetCompound	C8H15NO6		1811-31-0	ESI	5000		0		222.097168		+	1	3.24	60	35			222.097168	126.054955	35	100	eAbsolute	10	0.1	222.097168	138.054955	35	97.55670961	eAbsolute	10	0.1	222.097168	144.0655197	35	95.18861526	eAbsolute	10	0.1	222.097168	84.04439038	35	73.18194356	eAbsolute	10	0.1	222.097168	96.04439038
HOMOCYSTINE	XIC	eTargetCompound	C8H16N2O4S2		870-93-9	ESI	5000		0		269.0622864		+	1	9.82	60	35			269.0622864	88.02154648	35	100	eAbsolute	10	0.1	269.0622864	136.0426758	35	83.1560299	eAbsolute	10	0.1	269.0622864	90.03719654	35	72.32142256	eAbsolute	10	0.1	269.0622864	134.0270257	35	70.88128824	eAbsolute	10	0.1	269.0622864	118.0321111
HOMOSERINE	XIC	eTargetCompound	C4H9NO3		672-15-1	ESI	5000		0		120.0654755		+	1	7.19	60	35			120.0654755	74.06004044	35	100	eAbsolute	10	0.1	120.0654755	56.04947578	35	97.03638111	eAbsolute	10	0.1	120.0654755	120.0655197	35	9.984469022	eAbsolute	10	0.1	120.0654755	74.02365492	35	5.062726245	eAbsolute	10	0.1	120.0654755	102.054955
THIOUREA	XIC	eTargetCompound	CH4N2S		62-56-6	ESI	5000		0		77.016716		+	1	0.89	60	35			77.016716	59.99024636	35	100	eAbsolute	10	0.1	77.016716	77.01679545	35	20.92811067	eAbsolute	10	0.1	77.016716	56.86141463	35	0.329651304	eAbsolute	10	0.1	77.016716	54.2775862	35	0.32706783	eAbsolute	10	0.1	77.016716	86.70101481
CORTEXOLONE	XIC	eTargetCompound	C21H30O4		152-58-9	ESI	5000		0		347.2215271		+	1	0.756200642	60	35			347.2215271	97.06479147	35	100	eAbsolute	10	0.1	347.2215271	109.0647915	35	91.00243	eAbsolute	10	0.1	347.2215271	347.2216859	35	88.41353224	eAbsolute	10	0.1	347.2215271	106.9962832	35	18.68101226	eAbsolute	10	0.1	347.2215271	105.0004908
N.N-DIMETHYL-1.4-PHENYLENEDIAMINE	XIC	eTargetCompound	C8H12N2		99-98-9	ESI	5000		0		137.1072693		+	1	0.89	60	35			137.1072693	122.0838499	35	100	eAbsolute	10	0.1	137.1072693	107.0603748	35	35.45028717	eAbsolute	10	0.1	137.1072693	137.107325	35	14.64423406	eAbsolute	10	0.1	137.1072693	121.0760249	35	6.528476611	eAbsolute	10	0.1	137.1072693	137.1029762
PTERIN	XIC	eTargetCompound	C6H5N5O		2236-60-4	ESI	5000		0		164.0566101		+	1	2.02	60	35			164.0566101	164.0566864	35	100	eAbsolute	10	0.1	164.0566101	137.0457874	35	48.14709898	eAbsolute	10	0.1	164.0566101	121.0508728	35	34.81546332	eAbsolute	10	0.1	164.0566101	92.02432366	35	29.04906981	eAbsolute	10	0.1	164.0566101	165.0407409
INDOLE-3-ETHANOL	XIC	eTargetCompound	C10H11NO		526-55-6	ESI	5000		0		162.0905609		+	1	0.715387107	60	35			162.0905609	144.0807759	35	100	eAbsolute	10	0.1	162.0905609	117.0698769	35	17.25715574	eAbsolute	10	0.1	162.0905609	143.0729509	35	16.55487084	eAbsolute	10	0.1	162.0905609	162.0913406	35	12.08959454	eAbsolute	10	0.1	162.0905609	115.0542268
DIDECANOYL-GLYCEROPHOSPHOCHOLINE	XIC	eTargetCompound	C28H56NO8P		3436-44-0	ESI	5000		0		566.3812256		+	1	0.764775315	60	35			566.3812256	184.0730104	35	100	eAbsolute	10	0.1	566.3812256	86.09642596	35	12.06926894	eAbsolute	10	0.1	566.3812256	566.3816306	35	10.28188865	eAbsolute	10	0.1	566.3812256	124.9998217	35	7.093766096	eAbsolute	10	0.1	566.3812256	98.98417162
GLYCOCHOLATE	XIC	eTargetCompound	C26H43NO6		475-31-0	ESI	5000		0		466.3159485		+	1	2.734566657	60	35			466.3159485	412.2846205	35	100	eAbsolute	10	0.1	466.3159485	337.2525922	35	47.11922577	eAbsolute	10	0.1	466.3159485	430.2951852	35	27.28075243	eAbsolute	10	0.1	466.3159485	319.2420275	35	23.99612746	eAbsolute	10	0.1	466.3159485	209.1324771
N-METHYLTRYPTAMINE	XIC	eTargetCompound	C11H14N2		61-49-4	ESI	5000		0		175.1228943		+	1	1.470343187	60	35			175.1228943	144.0807759	35	100	eAbsolute	10	0.1	175.1228943	132.0807759	35	21.51232136	eAbsolute	10	0.1	175.1228943	117.0698769	35	10.63819325	eAbsolute	10	0.1	175.1228943	143.0729509	35	7.354726708	eAbsolute	10	0.1	175.1228943	115.0542268
N-ACETYLPROLINE	XIC	eTargetCompound	C7H11NO3		68-95-1	ESI	5000		0		158.0811768		+	1	2.128640443	60	35			158.0811768	70.06512584	35	100	eAbsolute	10	0.1	158.0811768	112.0756905	35	17.64060788	eAbsolute	10	0.1	158.0811768	116.0706051	35	11.94553654	eAbsolute	10	0.1	158.0811768	158.096398	35	11.83358098	eAbsolute	10	0.1	158.0811768	143.0702707
3.5-DIIODO-L-TYROSINE	XIC	eTargetCompound	C9H9I2NO3		300-39-0	ESI	5000		0		433.8742981		+	1	4.62	60	35			433.8742981	387.8689764	35	100	eAbsolute	10	0.1	433.8742981	260.9645084	35	75.79872919	eAbsolute	10	0.1	433.8742981	289.9434386	35	45.61996781	eAbsolute	10	0.1	433.8742981	433.8744557	35	15.36827938	eAbsolute	10	0.1	433.8742981	219.9379594
NICOTINE	XIC	eTargetCompound	C10H14N2		54-11-5	ESI	5000		0		163.1229095		+	1	2.098	60	35			163.1229095	130.0651258	35	100	eAbsolute	10	0.1	163.1229095	132.0807759	35	79.14292659	eAbsolute	10	0.1	163.1229095	117.0573008	35	76.91997899	eAbsolute	10	0.1	163.1229095	163.1229751	35	73.15700677	eAbsolute	10	0.1	163.1229095	106.0651258
XANTHURENATE	XIC	eTargetCompound	C10H7NO4		59-00-7	ESI	5000		0		206.0439606		+	1	3.713097565	60	35			206.0439606	178.0498696	35	100	eAbsolute	10	0.1	206.0439606	132.0443904	35	64.77260003	eAbsolute	10	0.1	206.0439606	206.0447842	35	38.31299769	eAbsolute	10	0.1	206.0439606	178.0438882	35	4.605403583	eAbsolute	10	0.1	206.0439606	104.0494758
CORTISOL	XIC	eTargetCompound	C21H30O5		50-23-7	ESI	5000		0		363.2162781		+	1	0.755938126	60	35			363.2162781	363.2166005	35	100	eAbsolute	10	0.1	363.2162781	121.0647915	35	87.18668461	eAbsolute	10	0.1	363.2162781	97.06479147	35	22.61898562	eAbsolute	10	0.1	363.2162781	327.1954712	35	20.12478266	eAbsolute	10	0.1	363.2162781	144.0780958
GALACTOSAMINE	XIC	eTargetCompound	C6H13NO5		7535-00-4	ESI	5000		0		180.0861664		+	1	8.509610354	60	35			180.0861664	72.04439038	35	100	eAbsolute	10	0.1	180.0861664	96.04439038	35	32.74148007	eAbsolute	10	0.1	180.0861664	162.0760844	35	14.61565233	eAbsolute	10	0.1	180.0861664	98.06004044	35	9.026247745	eAbsolute	10	0.1	180.0861664	126.054955
5-HYDROXYLYSINE	XIC	eTargetCompound	C6H14N2O3		1190-94-9	ESI	5000		0		163.1072083		+	1	10.6215504	60	35			163.1072083	82.06512584	35	100	eAbsolute	10	0.1	163.1072083	55.05422681	35	77.62729802	eAbsolute	10	0.1	163.1072083	128.0706051	35	73.17823345	eAbsolute	10	0.1	163.1072083	56.04947578	35	54.64619752	eAbsolute	10	0.1	163.1072083	100.0756905
PUTRESCINE	XIC	eTargetCompound	C4H12N2		110-60-1	ESI	5000		0		89.1072998		+	1	9.605387222	60	35			89.1072998	72.0807759	35	100	eAbsolute	10	0.1	89.1072998	0	35	1.61584996	eAbsolute	10	0.1	89.1072998	72.04442931	35	0.942585595	eAbsolute	10	0.1	89.1072998	60.95772824	35	0.607400095	eAbsolute	10	0.1	89.1072998	94.95007674
2.3-DIAMINOPROPIONATE	XIC	eTargetCompound	C3H8N2O2		4033-39-0	ESI	5000		0		105.0653		+	1	10.16499009	60	35			105.0653	88.03930498	35	100	eAbsolute	10	0.1	105.0653	59.06037481	35	41.61391635	eAbsolute	10	0.1	105.0653	76.03930498	35	8.80564289	eAbsolute	10	0.1	105.0653	88.03764177	35	8.181751461	eAbsolute	10	0.1	105.0653	70.02874032
LITHOCHOLYLTAURINE	XIC	eTargetCompound	C26H45NO5S		516-90-5	ESI	5000		0		484.3062744		+	1	1.204346126	60	35			484.3062744	466.298556	35	100	eAbsolute	10	0.1	484.3062744	126.0219403	35	79.09638272	eAbsolute	10	0.1	484.3062744	341.2838923	35	27.48788751	eAbsolute	10	0.1	484.3062744	323.2733277	35	20.84398751	eAbsolute	10	0.1	484.3062744	135.1168271
1-AMINOCYCLOPROPANECARBOXYLATE	XIC	eTargetCompound	C4H7NO2		22059-21-8	ESI	5000		0		102.1276703		+	1	6.480173282	60	35			102.1276703	56.04947578	35	100	eAbsolute	10	0.1	102.1276703	102.1275953	35	21.78558277	eAbsolute	10	0.1	102.1276703	58.06512584	35	18.06808849	eAbsolute	10	0.1	102.1276703	74.09635295	35	9.391456614	eAbsolute	10	0.1	102.1276703	56.05056679
N-ACETYLNEURAMINATE	XIC	eTargetCompound	C11H19NO9		131-48-6	ESI	5000		0		310.1122437		+	1	8.28194855	60	35			310.1122437	121.028406	35	100	eAbsolute	10	0.1	310.1122437	274.0921283	35	54.53246882	eAbsolute	10	0.1	310.1122437	167.0338852	35	43.7470688	eAbsolute	10	0.1	310.1122437	197.0444499	35	43.21453914	eAbsolute	10	0.1	310.1122437	112.039305
PURINE	XIC	eTargetCompound	C5H4N4		120-73-0	ESI	5000		0		121.0502853		+	1	1.032176498	60	35			121.0502853	121.0508728	35	100	eAbsolute	10	0.1	121.0502853	94.03997372	35	33.78605271	eAbsolute	10	0.1	121.0502853	67.02907469	35	14.88578583	eAbsolute	10	0.1	121.0502853	121.0480041	35	8.548786852	eAbsolute	10	0.1	121.0502853	121.0535354
THREONINE	XIC	eTargetCompound	C4H9NO3		72-19-5	ESI	5000		0		120.0650024		+	1	7.181802616	60	35			120.0650024	0	35	100	eAbsolute	10	0.1	120.0650024	74.06004044	35	74.75839391	eAbsolute	10	0.1	120.0650024	102.054955	35	13.78923895	eAbsolute	10	0.1	120.0650024	56.05045618	35	10.92334668	eAbsolute	10	0.1	120.0650024	57.03349135
N-METYL-ALANINE	XIC	eTargetCompound	C4H9NO2		NA	ESI	5000		0		104.0700989		+	1	5.961000898	60	35			104.0700989	58.06512584	35	100	eAbsolute	10	0.1	104.0700989	58.06630459	35	5.995806664	eAbsolute	10	0.1	104.0700989	58.06408057	35	5.938303966	eAbsolute	10	0.1	104.0700989	56.04947578	35	2.733010329	eAbsolute	10	0.1	104.0700989	104.0706051
GLUTAMINE	XIC	eTargetCompound	C5H10N2O3		56-85-9	ESI	5000		0		147.0757446		+	1	7.896438746	60	35			147.0757446	84.04439038	35	100	eAbsolute	10	0.1	147.0757446	130.0498696	35	27.42726683	eAbsolute	10	0.1	147.0757446	0	35	13.32374814	eAbsolute	10	0.1	147.0757446	84.04645032	35	8.157377507	eAbsolute	10	0.1	147.0757446	84.0425822
5.6 DIMETHYLBENZIMIDAZOLE	XIC	eTargetCompound	C9H10N2		582-60-5	ESI	5000		0		147.0909424		+	1	0.768112177	60	35			147.0909424	147.0916749	35	100	eAbsolute	10	0.1	147.0909424	132.0681998	35	17.81997194	eAbsolute	10	0.1	147.0909424	131.0603748	35	9.249714913	eAbsolute	10	0.1	147.0909424	147.0879059	35	7.864546479	eAbsolute	10	0.1	147.0909424	147.0952455
3-METHYL-2-OXINDOLE	XIC	eTargetCompound	C9H9NO		1504-06-9	ESI	5000		0		148.0749969		+	1	0.726136154	60	35			148.0749969	148.0756905	35	100	eAbsolute	10	0.1	148.0749969	133.0522154	35	43.91058486	eAbsolute	10	0.1	148.0749969	105.0334914	35	31.54242184	eAbsolute	10	0.1	148.0749969	130.0651258	35	31.42532602	eAbsolute	10	0.1	148.0749969	120.0807759
CORTISONE	XIC	eTargetCompound	C21H28O5		53-06-5	ESI	5000		0		361.1991577		+	1	0.759251649	60	35			361.1991577	361.2009505	35	100	eAbsolute	10	0.1	361.1991577	163.1117417	35	75.71352445	eAbsolute	10	0.1	361.1991577	361.2397688	35	22.82764921	eAbsolute	10	0.1	361.1991577	121.0647915	35	19.71475345	eAbsolute	10	0.1	361.1991577	116.1069263
THYROXINE	XIC	eTargetCompound	C15H11I4NO4		51-48-9	ESI	5000		0		777.6901855		+	1	2.681172193	60	35			777.6901855	731.6884771	35	100	eAbsolute	10	0.1	777.6901855	604.7840091	35	22.97082766	eAbsolute	10	0.1	777.6901855	323.9641741	35	20.05663434	eAbsolute	10	0.1	777.6901855	350.9750731	35	18.33054159	eAbsolute	10	0.1	777.6901855	633.7629393
SPHINGOMYELIN	XIC	eTargetCompound	C41H83N2O6P		85187-10-6	ESI	5000		0		731.6032715		+	1	1.577174185	60	35			731.6032715	184.073321	35	100	eAbsolute	10	0.1	731.6032715	0	35	13.05005214	eAbsolute	10	0.1	731.6032715	124.9998217	35	9.419050981	eAbsolute	10	0.1	731.6032715	731.6061512	35	3.93617632	eAbsolute	10	0.1	731.6032715	104.1069906
SPHINGANINE	XIC	eTargetCompound	C18H39NO2		764-22-7	ESI	5000		0		302.3038635		+	1	1.27083147	60	35			302.3038635	60.04439038	35	100	eAbsolute	10	0.1	302.3038635	284.2947913	35	60.20399046	eAbsolute	10	0.1	302.3038635	95.08552693	35	21.51713386	eAbsolute	10	0.1	302.3038635	81.06987687	35	17.83584882	eAbsolute	10	0.1	302.3038635	302.305356
LIOTHYRONINE	XIC	eTargetCompound	C15H12I3NO4		03.02.6893	ESI	5000		0		651.7943726		+	1	2.970260419	60	35			651.7943726	605.7918341	35	100	eAbsolute	10	0.1	651.7943726	478.8873661	35	35.68332091	eAbsolute	10	0.1	651.7943726	198.0675311	35	18.74459481	eAbsolute	10	0.1	651.7943726	507.8662963	35	18.4597235	eAbsolute	10	0.1	651.7943726	225.0784301
4-QUINOLINECARBOXYLATE	XIC	eTargetCompound	C10H7NO2		486-74-8	ESI	5000		0		174.0541382		+	1	1.908736165	60	35			174.0541382	174.054955	35	100	eAbsolute	10	0.1	174.0541382	146.0600404	35	42.43661558	eAbsolute	10	0.1	174.0541382	130.0651258	35	40.77917445	eAbsolute	10	0.1	174.0541382	128.0494758	35	11.09697856	eAbsolute	10	0.1	174.0541382	103.0542268
DETHIOBIOTIN	XIC	eTargetCompound	C10H18N2O3		533-48-2	ESI	5000		0		215.1380005		+	1	1.024848478	60	35			215.1380005	197.1284543	35	100	eAbsolute	10	0.1	215.1380005	179.1178897	35	29.029236	eAbsolute	10	0.1	215.1380005	95.08552693	35	16.45916633	eAbsolute	10	0.1	215.1380005	67.05422681	35	16.04230585	eAbsolute	10	0.1	215.1380005	109.101177
N-ACETYLSEROTONIN	XIC	eTargetCompound	C12H14N2O2		1210-83-9	ESI	5000		0		219.11203		+	1	0.743917277	60	35			219.11203	160.0756905	35	100	eAbsolute	10	0.1	219.11203	132.0807759	35	12.19740014	eAbsolute	10	0.1	219.11203	160.0710807	35	10.74883243	eAbsolute	10	0.1	219.11203	115.0542268	35	10.59796549	eAbsolute	10	0.1	219.11203	117.0573008
2-QUINOLINECARBOXYLATE	XIC	eTargetCompound	C10H7NO2		93-10-7	ESI	5000		0		174.0541534		+	1	1.42326453	60	35			174.0541534	146.0600404	35	100	eAbsolute	10	0.1	174.0541534	128.0494758	35	44.98075894	eAbsolute	10	0.1	174.0541534	174.054955	35	20.16590678	eAbsolute	10	0.1	174.0541534	146.0638246	35	7.568344908	eAbsolute	10	0.1	174.0541534	146.0565767
3-METHYLADENINE	XIC	eTargetCompound	C6H7N5		5142-23-4	ESI	5000		0		150.0767212		+	1	2.387381677	60	35			150.0767212	150.0774218	35	100	eAbsolute	10	0.1	150.0767212	123.0665228	35	13.03899005	eAbsolute	10	0.1	150.0767212	133.0508728	35	9.988441851	eAbsolute	10	0.1	150.0767212	150.0735613	35	6.926732701	eAbsolute	10	0.1	150.0767212	150.0811908
PYRIDOXAL	XIC	eTargetCompound	C8H9NO3		66-72-8	ESI	5000		0		168.0648346		+	1	1.128184192	60	35			168.0648346	150.054955	35	100	eAbsolute	10	0.1	168.0648346	94.06512584	35	47.73132136	eAbsolute	10	0.1	168.0648346	122.0600404	35	26.35072938	eAbsolute	10	0.1	168.0648346	67.05422681	35	22.83557026	eAbsolute	10	0.1	168.0648346	168.0655197
SALSOLINOL	XIC	eTargetCompound	C10H13NO2		27740-96-1	ESI	5000		0		180.1010132		+	1	3.120525283	60	35			180.1010132	117.0698769	35	100	eAbsolute	10	0.1	180.1010132	145.0647915	35	73.19268074	eAbsolute	10	0.1	180.1010132	163.0753561	35	54.5157612	eAbsolute	10	0.1	180.1010132	180.1019052	35	49.10597106	eAbsolute	10	0.1	180.1010132	115.0542268
BIOTIN	XIC	eTargetCompound	C10H16N2O3S		58-85-5	ESI	5000		0		245.0943146		+	1	1.073655765	60	35			245.0943146	227.084875	35	100	eAbsolute	10	0.1	245.0943146	97.03963935	35	23.4496562	eAbsolute	10	0.1	245.0943146	123.0262975	35	20.43545972	eAbsolute	10	0.1	245.0943146	245.0954396	35	14.23013795	eAbsolute	10	0.1	245.0943146	105.0698769
2.6-DIHYDROXYPYRIDINE	XIC	eTargetCompound	C5H5NO2		626-06-2	ESI	5000		0		112.038765		+	1	1.620603158	60	35			112.038765	112.039305	35	100	eAbsolute	10	0.1	112.038765	94.02874032	35	24.72947112	eAbsolute	10	0.1	112.038765	56.04947578	35	13.66929524	eAbsolute	10	0.1	112.038765	66.03382572	35	9.091665944	eAbsolute	10	0.1	112.038765	112.0365202
INDOLE-3-PYRUVATE	XIC	eTargetCompound	C11H9NO3		392-12-1	ESI	5000		0		204.0647125		+	1	3.05142523	60	35			204.0647125	130.0651258	35	100	eAbsolute	10	0.1	204.0647125	158.0600404	35	51.83324023	eAbsolute	10	0.1	204.0647125	176.0706051	35	49.27828481	eAbsolute	10	0.1	204.0647125	103.0542268	35	16.43890731	eAbsolute	10	0.1	204.0647125	204.0655197
SEROTONIN	XIC	eTargetCompound	C10H12N2O		50-67-9	ESI	5000		0		177.1016388		+	1	3.056679898	60	35			177.1016388	160.0756905	35	100	eAbsolute	10	0.1	177.1016388	115.0542268	35	18.744535	eAbsolute	10	0.1	177.1016388	132.0807759	35	13.35626657	eAbsolute	10	0.1	177.1016388	117.0573008	35	10.76618969	eAbsolute	10	0.1	177.1016388	160.0711577
2-HYDROXYPYRIDINE	XIC	eTargetCompound	C5H5NO		142-08-5	ESI	5000		0		96.04394531		+	1	1.225616755	60	35			96.04394531	96.04439038	35	100	eAbsolute	10	0.1	96.04394531	78.03382572	35	16.95449137	eAbsolute	10	0.1	96.04394531	0	35	10.49134538	eAbsolute	10	0.1	96.04394531	96.08079785	35	1.546741105	eAbsolute	10	0.1	96.04394531	81.05729378
THIOPURINE S-METHYLETHER	XIC	eTargetCompound	C6H6N4S		50-66-8	ESI	5000		0		167.0378418		+	1	0.788981783	60	35			167.0378418	167.0385935	35	100	eAbsolute	10	0.1	167.0378418	119.0352227	35	36.8175896	eAbsolute	10	0.1	167.0378418	152.0151184	35	26.64289995	eAbsolute	10	0.1	167.0378418	126.0120444	35	19.58676374	eAbsolute	10	0.1	167.0378418	134.0586978
DIHYDROBIOPTERIN	XIC	eTargetCompound	C9H13N5O3		6779-87-9	ESI	5000		0		240.1079254		+	1	4.904233415	60	35			240.1079254	165.0645114	35	100	eAbsolute	10	0.1	240.1079254	196.0829011	35	81.4410745	eAbsolute	10	0.1	240.1079254	168.0879865	35	53.81569595	eAbsolute	10	0.1	240.1079254	179.0801615	35	35.87820513	eAbsolute	10	0.1	240.1079254	240.1091158
3.5-DIIODO-L-THYRONINE	XIC	eTargetCompound	C15H13I2NO4		534-51-0	ESI	5000		0		525.8981934		+	1	3.50093599	60	35			525.8981934	479.8951912	35	100	eAbsolute	10	0.1	525.8981934	352.9907232	35	46.80674184	eAbsolute	10	0.1	525.8981934	381.9696533	35	23.39595323	eAbsolute	10	0.1	525.8981934	324.9719991	35	21.86136613	eAbsolute	10	0.1	525.8981934	525.9006704
N6-(DELTA2-ISOPENTENYL)-ADENINE	XIC	eTargetCompound	C10H13N5		2365-40-4	ESI	5000		0		204.1235352		+	1	0.818170545	60	35			204.1235352	136.0617718	35	100	eAbsolute	10	0.1	204.1235352	69.06987687	35	25.56519115	eAbsolute	10	0.1	204.1235352	204.124372	35	14.95833411	eAbsolute	10	0.1	204.1235352	148.0617718	35	13.81545575	eAbsolute	10	0.1	204.1235352	136.0655407
N-ACETYLPHENYLALANINE	XIC	eTargetCompound	C11H13NO3		2018-61-3	ESI	5000		0		208.0960236		+	1	1.189620529	60	35			208.0960236	120.0807759	35	100	eAbsolute	10	0.1	208.0960236	166.0862552	35	9.519825082	eAbsolute	10	0.1	208.0960236	103.0542268	35	7.832976548	eAbsolute	10	0.1	208.0960236	162.0913406	35	4.110232885	eAbsolute	10	0.1	208.0960236	84.95910645
3-METHOXYTYRAMINE	XIC	eTargetCompound	C9H13NO2		554-52-9	ESI	5000		0		168.1012115		+	1	2.257422827	60	35			168.1012115	91.05422681	35	100	eAbsolute	10	0.1	168.1012115	151.0753561	35	65.85088621	eAbsolute	10	0.1	168.1012115	119.0491414	35	32.96534204	eAbsolute	10	0.1	168.1012115	91.05231945	35	10.72123982	eAbsolute	10	0.1	168.1012115	65.03857675
GLYCOCHENODEOXYCHOLATE	XIC	eTargetCompound	C26H43NO5		640-79-9	ESI	5000		0		450.3200378		+	1	1.096881673	60	35			450.3200378	414.3002706	35	100	eAbsolute	10	0.1	450.3200378	339.2682423	35	22.6637172	eAbsolute	10	0.1	450.3200378	76.03930498	35	17.93011	eAbsolute	10	0.1	450.3200378	321.2576776	35	11.67499414	eAbsolute	10	0.1	450.3200378	201.1637772
PHENYLETHANOLAMINE	XIC	eTargetCompound	C8H11NO		7568-93-6	ESI	5000		0		138.0907745		+	1	2.361133706	60	35			138.0907745	120.0807759	35	100	eAbsolute	10	0.1	138.0907745	103.0542268	35	70.94109266	eAbsolute	10	0.1	138.0907745	95.04914141	35	15.62450089	eAbsolute	10	0.1	138.0907745	91.05422681	35	13.71528027	eAbsolute	10	0.1	138.0907745	93.06987687
L-TRYPTOPHANAMIDE	XIC	eTargetCompound	C11H13N3O		20696-57-5	ESI	5000		0		204.1122437		+	1	3.077814318	60	35			204.1122437	159.0916749	35	100	eAbsolute	10	0.1	204.1122437	132.0807759	35	63.89530896	eAbsolute	10	0.1	204.1122437	144.0807759	35	46.63861162	eAbsolute	10	0.1	204.1122437	187.0865895	35	31.90051555	eAbsolute	10	0.1	204.1122437	145.0760249
TRYPTAMINE	XIC	eTargetCompound	C10H12N2		61-54-1	ESI	5000		0		161.1066437		+	1	1.734430299	60	35			161.1066437	144.0807759	35	100	eAbsolute	10	0.1	161.1066437	117.0698769	35	15.09910466	eAbsolute	10	0.1	161.1066437	143.0729509	35	12.71141611	eAbsolute	10	0.1	161.1066437	144.0850789	35	7.511015292	eAbsolute	10	0.1	161.1066437	115.0542268
KYNURENATE	XIC	eTargetCompound	C10H7NO3		492-27-3	ESI	5000		0		190.0490112		+	1	2.950089379	60	35			190.0490112	162.054955	35	100	eAbsolute	10	0.1	190.0490112	190.0498696	35	22.28373746	eAbsolute	10	0.1	190.0490112	116.0494758	35	16.72784925	eAbsolute	10	0.1	190.0490112	162.0597768	35	9.999490642	eAbsolute	10	0.1	190.0490112	89.03857675
TYRAMINE	XIC	eTargetCompound	C8H11NO		51-67-2	ESI	5000		0		138.0907135		+	1	2.102737061	60	35			138.0907135	121.0647915	35	100	eAbsolute	10	0.1	138.0907135	103.0542268	35	32.34473813	eAbsolute	10	0.1	138.0907135	95.04914141	35	26.83203163	eAbsolute	10	0.1	138.0907135	91.05422681	35	26.39115049	eAbsolute	10	0.1	138.0907135	93.06987687
MELATONIN	XIC	eTargetCompound	C13H16N2O2		73-31-4	ESI	5000		0		233.1277161		+	1	0.717896942	60	35			233.1277161	174.0913406	35	100	eAbsolute	10	0.1	233.1277161	159.0678655	35	32.06082759	eAbsolute	10	0.1	233.1277161	143.0729509	35	12.71642178	eAbsolute	10	0.1	233.1277161	131.0729509	35	12.05122288	eAbsolute	10	0.1	233.1277161	216.1019052
CDP-ETHANOLAMINE	XIC	eTargetCompound	C11H20N4O11P2		3036-18-8	ESI	5000		0		447.0663452		+	1	10.97279165	60	35			447.0663452	112.0505384	35	100	eAbsolute	10	0.1	447.0663452	324.0591274	35	13.98714073	eAbsolute	10	0.1	447.0663452	97.02840595	35	5.727839736	eAbsolute	10	0.1	447.0663452	124.0154955	35	1.206910294	eAbsolute	10	0.1	447.0663452	220.0355928
ALLOTHREONINE	XIC	eTargetCompound	C4H9NO3		24830-94-2	ESI	5000		0		120.0650253		+	1	7.252947026	60	35			120.0650253	56.04947578	35	100	eAbsolute	10	0.1	120.0650253	74.06004044	35	40.93781021	eAbsolute	10	0.1	120.0650253	102.054955	35	29.8447042	eAbsolute	10	0.1	120.0650253	57.03349135	35	8.177644182	eAbsolute	10	0.1	120.0650253	84.04439038
GUANIDINOSUCCINATE	XIC	eTargetCompound	C5H9N3O4		6133-30-8	ESI	5000		0		176.0660858		+	1	8.156244797	60	35			176.0660858	88.03930498	35	100	eAbsolute	10	0.1	176.0660858	74.02365492	35	43.05566545	eAbsolute	10	0.1	176.0660858	176.0665823	35	42.38065068	eAbsolute	10	0.1	176.0660858	134.0447842	35	20.53003172	eAbsolute	10	0.1	176.0660858	60.05562378
METHIONINE SULFOXIMINE	XIC	eTargetCompound	C5H12N2O3S		15985-39-4	ESI	5000		0		181.0635529		+	1	8.130579663	60	35			181.0635529	56.04947578	35	100	eAbsolute	10	0.1	181.0635529	102.054955	35	86.74965561	eAbsolute	10	0.1	181.0635529	74.02365492	35	32.32225817	eAbsolute	10	0.1	181.0635529	74.06004044	35	30.79964009	eAbsolute	10	0.1	181.0635529	80.01646108
CADAVERINE	XIC	eTargetCompound	C5H14N2		462-94-2	ESI	5000		0		103.1225815		+	1	9.035559028	60	35			103.1225815	86.09642596	35	100	eAbsolute	10	0.1	103.1225815	69.06987687	35	12.29483411	eAbsolute	10	0.1	103.1225815	103.1229751	35	0.62754338	eAbsolute	10	0.1	103.1225815	67.05422681	35	0.435304816	eAbsolute	10	0.1	103.1225815	53.03837585
EPINEPHRINE	XIC	eTargetCompound	C9H13NO3		51-43-4	ESI	5000		0		184.096283		+	1	4.39379124	60	35			184.096283	166.0862552	35	100	eAbsolute	10	0.1	184.096283	107.0491414	35	36.09884705	eAbsolute	10	0.1	184.096283	57.05730081	35	20.95338488	eAbsolute	10	0.1	184.096283	151.0627801	35	14.48627127	eAbsolute	10	0.1	184.096283	120.0807759
TRIGONELLINE	XIC	eTargetCompound	C7H7NO2		535-83-1	ESI	5000		0		138.0543518		+	1	4.889023708	60	35			138.0543518	138.054955	35	100	eAbsolute	10	0.1	138.0543518	94.06512584	35	33.58429199	eAbsolute	10	0.1	138.0543518	92.04947578	35	18.10205075	eAbsolute	10	0.1	138.0543518	110.0600404	35	15.43021513	eAbsolute	10	0.1	138.0543518	96.04439038
OPHTHALMATE	XIC	eTargetCompound	C11H19N3O6		495-27-2	ESI	5000		0		290.1338196		+	1	8.622008869	60	35			290.1338196	58.06512584	35	100	eAbsolute	10	0.1	290.1338196	161.0920688	35	24.78447604	eAbsolute	10	0.1	290.1338196	84.04439038	35	19.76834806	eAbsolute	10	0.1	290.1338196	215.1026335	35	9.59566513	eAbsolute	10	0.1	290.1338196	130.0498696
5-HYDROXYTRYPTOPHAN	XIC	eTargetCompound	C11H12N2O3		08.09.4350	ESI	5000		0		221.0913696		+	1	6.262405612	60	35			221.0913696	162.054955	35	100	eAbsolute	10	0.1	221.0913696	204.0655197	35	94.78427673	eAbsolute	10	0.1	221.0913696	134.0600404	35	74.17777668	eAbsolute	10	0.1	221.0913696	160.0756905	35	25.401579	eAbsolute	10	0.1	221.0913696	158.0600404
METHYL 4-AMINOBUTYRATE	XIC	eTargetCompound	C5H11NO2		08.07.3251	ESI	5000		0		118.085762		+	1	2.194836619	60	35			118.085762	59.04914141	35	100	eAbsolute	10	0.1	118.085762	101.0597061	35	82.15172065	eAbsolute	10	0.1	118.085762	69.03349135	35	9.97299209	eAbsolute	10	0.1	118.085762	86.06004044	35	5.094131473	eAbsolute	10	0.1	118.085762	118.0862552
HISTAMINE	XIC	eTargetCompound	C5H9N3		51-45-6	ESI	5000		0		112.0864029		+	1	6.837621981	60	35			112.0864029	95.06037481	35	100	eAbsolute	10	0.1	112.0864029	68.04947578	35	24.1454315	eAbsolute	10	0.1	112.0864029	112.0869239	35	17.12977667	eAbsolute	10	0.1	112.0864029	83.06037481	35	10.12990633	eAbsolute	10	0.1	112.0864029	82.05254978
ANSERINE	XIC	eTargetCompound	C10H16N4O3		584-85-0	ESI	5000		0		241.1286163		+	1	9.959282302	60	35			241.1286163	109.0760249	35	100	eAbsolute	10	0.1	241.1286163	241.1295169	35	49.49576712	eAbsolute	10	0.1	241.1286163	170.0924032	35	34.2775486	eAbsolute	10	0.1	241.1286163	126.102574	35	32.26242338	eAbsolute	10	0.1	241.1286163	96.06819984
ADENOSINE DIPHOSPHATE RIBOSE	XIC	eTargetCompound	C15H23N5O14P2		20762-30-5	ESI	5000		0		560.0769043		+	1	10.77302466	60	35			560.0769043	136.0604343	35	100	eAbsolute	10	0.1	560.0769043	348.0690233	35	30.61999664	eAbsolute	10	0.1	560.0769043	428.035043	35	7.149570682	eAbsolute	10	0.1	560.0769043	97.02840595	35	6.731812635	eAbsolute	10	0.1	560.0769043	232.0815636
HISTIDINE	XIC	eTargetCompound	C6H9N3O2		71-00-1	ESI	5000		0		156.0761566		+	1	9.325019901	60	35			156.0761566	110.0712738	35	100	eAbsolute	10	0.1	156.0761566	83.06037481	35	28.95459911	eAbsolute	10	0.1	156.0761566	93.04472475	35	16.76359052	eAbsolute	10	0.1	156.0761566	82.05254978	35	9.546480063	eAbsolute	10	0.1	156.0761566	156.0767531
D-ALANINE	XIC	eTargetCompound	C3H7NO2		338-69-2	ESI	5000		0		90.05463409		+	1	6.980482158	60	35			90.05463409	90.05495504	35	100	eAbsolute	10	0.1	90.05463409	72.08073198	35	58.64086985	eAbsolute	10	0.1	90.05463409	90.09131673	35	20.41705019	eAbsolute	10	0.1	90.05463409	90.05306294	35	5.796542416	eAbsolute	10	0.1	90.05463409	0
CYCLIC AMP	XIC	eTargetCompound	C10H12N5O6P		60-92-4	ESI	5000		0		330.0585938		+	1	6.470810886	60	35			330.0585938	136.0617718	35	100	eAbsolute	10	0.1	330.0585938	330.0597961	35	24.31692956	eAbsolute	10	0.1	330.0585938	97.02840595	35	2.342620701	eAbsolute	10	0.1	330.0585938	312.0492314	35	1.813535159	eAbsolute	10	0.1	330.0585938	98.98417162
3-METHYLHISTAMINE	XIC	eTargetCompound	C6H11N3		644-42-8	ESI	5000		0		126.1023941		+	1	7.808639969	60	35			126.1023941	96.06819984	35	100	eAbsolute	10	0.1	126.1023941	109.0760249	35	89.17524113	eAbsolute	10	0.1	126.1023941	126.102574	35	63.43511722	eAbsolute	10	0.1	126.1023941	95.06037481	35	47.40780804	eAbsolute	10	0.1	126.1023941	97.07602487
GLUCOSAMINE 6-SULFATE	XIC	eTargetCompound	C6H13NO8S		91674-26-9	ESI	5000		0		260.0435791		+	1	8.404308134	60	35			260.0435791	72.04439038	35	100	eAbsolute	10	0.1	260.0435791	84.04439038	35	45.46948797	eAbsolute	10	0.1	260.0435791	242.0328989	35	44.05488782	eAbsolute	10	0.1	260.0435791	60.04439038	35	43.95819807	eAbsolute	10	0.1	260.0435791	162.0760844
CIS-4-HYDROXY-D-PROLINE	XIC	eTargetCompound	C5H9NO3		2584-71-6	ESI	5000		0		132.0655365		+	1	6.8544388	60	35			132.0655365	86.06004044	35	100	eAbsolute	10	0.1	132.0655365	68.04947578	35	61.53229237	eAbsolute	10	0.1	132.0655365	58.06512584	35	12.66658517	eAbsolute	10	0.1	132.0655365	132.0655197	35	5.862628907	eAbsolute	10	0.1	132.0655365	68.05094065
4-IMIDAZOLEACETATE	XIC	eTargetCompound	C5H6N2O2		645-65-8	ESI	5000		0		127.0501709		+	1	5.944589085	60	35			127.0501709	81.04472475	35	100	eAbsolute	10	0.1	127.0501709	54.03382572	35	8.406854858	eAbsolute	10	0.1	127.0501709	127.050204	35	3.94108682	eAbsolute	10	0.1	127.0501709	99.05528941	35	1.382863096	eAbsolute	10	0.1	127.0501709	82.05252865
NORLEUCINE	XIC	eTargetCompound	C6H13NO2		327-57-1	ESI	5000		0		132.1017761		+	1	4.331443189	60	35			132.1017761	86.09642596	35	100	eAbsolute	10	0.1	132.1017761	69.06987687	35	14.32323043	eAbsolute	10	0.1	132.1017761	58.06512584	35	0.495367713	eAbsolute	10	0.1	132.1017761	98.09642596	35	0.466464721	eAbsolute	10	0.1	132.1017761	69.07135698
5-AMINOPENTANOATE	XIC	eTargetCompound	C5H11NO2		660-88-8	ESI	5000		0		118.0861511		+	1	4.741458851	60	35			118.0861511	55.05422681	35	100	eAbsolute	10	0.1	118.0861511	56.04947578	35	61.58765015	eAbsolute	10	0.1	118.0861511	58.06512584	35	44.69623133	eAbsolute	10	0.1	118.0861511	118.0862552	35	33.90627739	eAbsolute	10	0.1	118.0861511	101.0597061
S-CARBOXYMETHYLCYSTEINE	XIC	eTargetCompound	C5H9NO4S		638-23-3	ESI	5000		0		180.032547		+	1	8.275080728	60	35			180.032547	89.00556205	35	100	eAbsolute	10	0.1	180.032547	61.01064745	35	64.30265267	eAbsolute	10	0.1	180.032547	88.02154648	35	28.08654403	eAbsolute	10	0.1	180.032547	74.00589642	35	25.74835297	eAbsolute	10	0.1	180.032547	58.99499739
PANTOTHENATE	XIC	eTargetCompound	C9H17NO5		79-83-4	ESI	5000		0		220.1178284		+	1	1.204839915	60	35			220.1178284	90.05495504	35	100	eAbsolute	10	0.1	220.1178284	98.02365492	35	25.71322468	eAbsolute	10	0.1	220.1178284	124.0756905	35	25.16472111	eAbsolute	10	0.1	220.1178284	70.02874032	35	20.10811819	eAbsolute	10	0.1	220.1178284	72.04439038
GLUTATHIONE REDUCED	XIC	eTargetCompound	C10H17N3O6S		70-18-8	ESI	5000		0		308.091217		+	1	8.546581692	60	35			308.091217	76.02154648	35	100	eAbsolute	10	0.1	308.091217	84.04439038	35	39.85546294	eAbsolute	10	0.1	308.091217	162.0219403	35	39.03683159	eAbsolute	10	0.1	308.091217	179.0484894	35	25.17026121	eAbsolute	10	0.1	308.091217	116.0164611
3-METHOXYTYROSINE	XIC	eTargetCompound	C10H13NO4		7636-26-2	ESI	5000		0		212.0916443		+	1	5.514807206	60	35			212.0916443	153.0546207	35	100	eAbsolute	10	0.1	212.0916443	149.0597061	35	93.62277171	eAbsolute	10	0.1	212.0916443	166.0862552	35	60.08236169	eAbsolute	10	0.1	212.0916443	125.0597061	35	49.80166129	eAbsolute	10	0.1	212.0916443	93.03349135
ADENOSINE	XIC	eTargetCompound	C10H13N5O4		58-61-7	ESI	5000		0		268.1037598		+	1	1.754034487	60	35			268.1037598	136.0617718	35	100	eAbsolute	10	0.1	268.1037598	119.0352227	35	1.567830795	eAbsolute	10	0.1	268.1037598	268.1040304	35	1.434917863	eAbsolute	10	0.1	268.1037598	57.03349135	35	1.305553281	eAbsolute	10	0.1	268.1037598	0
HISTIDINOL	XIC	eTargetCompound	C6H11N3O		4836-52-6	ESI	5000		0		142.0973511		+	1	7.246379407	60	35			142.0973511	81.04472475	35	100	eAbsolute	10	0.1	142.0973511	124.0869239	35	27.94026287	eAbsolute	10	0.1	142.0973511	95.06037481	35	27.42587214	eAbsolute	10	0.1	142.0973511	83.06037481	35	10.32019026	eAbsolute	10	0.1	142.0973511	125.0709395
AICAR	XIC	eTargetCompound	C9H15N4O8P		3031-94-5	ESI	5000		0		339.0698547		+	1	8.644932034	60	35			339.0698547	110.0348883	35	100	eAbsolute	10	0.1	339.0698547	128.045453	35	77.97542681	eAbsolute	10	0.1	339.0698547	97.02840595	35	63.08835849	eAbsolute	10	0.1	339.0698547	127.0614374	35	30.95316798	eAbsolute	10	0.1	339.0698547	206.0560176
2-AMINOISOBUTYRATE	XIC	eTargetCompound	C4H9NO2		62-57-7	ESI	5000		0		104.0704575		+	1	6.114254187	60	35			104.0704575	0	35	100	eAbsolute	10	0.1	104.0704575	59.04914141	35	7.047192727	eAbsolute	10	0.1	104.0704575	104.0706051	35	0.811201293	eAbsolute	10	0.1	104.0704575	87.04404759	35	0.504331774	eAbsolute	10	0.1	104.0704575	69.03351051
INOSINE-MONOPHOSPHATE	XIC	eTargetCompound	C10H13N4O8P		131-99-7	ESI	5000		0		349.0543518		+	1	8.899703118	60	35			349.0543518	137.0457874	35	100	eAbsolute	10	0.1	349.0543518	97.02840595	35	8.961228889	eAbsolute	10	0.1	349.0543518	110.0348883	35	1.615217461	eAbsolute	10	0.1	349.0543518	119.0352227	35	1.143136441	eAbsolute	10	0.1	349.0543518	94.03997372
6-HYDROXYNICOTINATE	XIC	eTargetCompound	C6H5NO3		5006-66-6	ESI	5000		0		140.0340576		+	1	2.312894675	60	35			140.0340576	140.0342196	35	100	eAbsolute	10	0.1	140.0340576	78.03382572	35	20.15517409	eAbsolute	10	0.1	140.0340576	51.02292669	35	11.41290664	eAbsolute	10	0.1	140.0340576	112.039305	35	11.21063412	eAbsolute	10	0.1	140.0340576	57.9347994
N-ACETYLPUTRESCINE	XIC	eTargetCompound	C6H14N2O		18233-70-0	ESI	5000		0		131.1178284		+	1	4.499529463	60	35			131.1178284	72.0807759	35	100	eAbsolute	10	0.1	131.1178284	114.0913406	35	43.19230188	eAbsolute	10	0.1	131.1178284	55.05422681	35	11.15641784	eAbsolute	10	0.1	131.1178284	60.04439038	35	8.924915416	eAbsolute	10	0.1	131.1178284	72.04439038
DEOXYADENOSINE	XIC	eTargetCompound	C10H13N5O3		958-09-8	ESI	5000		0		252.1090393		+	1	1.423161215	60	35			252.1090393	136.0617718	35	100	eAbsolute	10	0.1	252.1090393	117.0546207	35	5.59639149	eAbsolute	10	0.1	252.1090393	99.04405601	35	3.170765689	eAbsolute	10	0.1	252.1090393	73.02840595	35	2.751586677	eAbsolute	10	0.1	252.1090393	119.0352227
D-MANNOSAMINE	XIC	eTargetCompound	C6H13NO5		NA	ESI	5000		0		180.0864868		+	1	8.071561871	60	35			180.0864868	84.04439038	35	100	eAbsolute	10	0.1	180.0864868	72.04439038	35	90.42518586	eAbsolute	10	0.1	180.0864868	60.04439038	35	66.24501249	eAbsolute	10	0.1	180.0864868	162.0760844	35	40.76669579	eAbsolute	10	0.1	180.0864868	85.02840595
HOMOCYSTEINE THIOLACTONE	XIC	eTargetCompound	C4H7NOS		3622-59-1	ESI	5000		0		118.0319748		+	1	1.130480336	60	35			118.0319748	56.04947578	35	100	eAbsolute	10	0.1	118.0319748	90.03719654	35	87.2202882	eAbsolute	10	0.1	118.0319748	58.06512584	35	36.06712217	eAbsolute	10	0.1	118.0319748	118.0862264	35	34.19509221	eAbsolute	10	0.1	118.0319748	100.0215465
PYRIDOXAMINE	XIC	eTargetCompound	C8H12N2O2		85-87-0	ESI	5000		0		169.0970612		+	1	6.608088294	60	35			169.0970612	134.0600404	35	100	eAbsolute	10	0.1	169.0970612	152.0706051	35	61.07574058	eAbsolute	10	0.1	169.0970612	124.0756905	35	9.820370182	eAbsolute	10	0.1	169.0970612	79.05422681	35	7.787316006	eAbsolute	10	0.1	169.0970612	106.0651258
4-GUANIDINOBUTANOATE	XIC	eTargetCompound	C5H11N3O2		463-00-3	ESI	5000		0		146.0923309		+	1	4.582716677	60	35			146.0923309	86.06004044	35	100	eAbsolute	10	0.1	146.0923309	87.04405601	35	97.01941702	eAbsolute	10	0.1	146.0923309	146.0924032	35	33.39934139	eAbsolute	10	0.1	146.0923309	60.05562378	35	28.16223398	eAbsolute	10	0.1	146.0923309	69.03349135
GUANOSINE MONOPHOSPHATE	XIC	eTargetCompound	C10H14N5O8P		85-32-5	ESI	5000		0		364.0653992		+	1	9.5791289	60	35			364.0653992	152.0566864	35	100	eAbsolute	10	0.1	364.0653992	135.0301373	35	4.87355292	eAbsolute	10	0.1	364.0653992	97.02840595	35	4.708955915	eAbsolute	10	0.1	364.0653992	153.040702	35	3.250096401	eAbsolute	10	0.1	364.0653992	110.0348883
THIAMINE MONOPHOSPHATE	XIC	eTargetCompound	C12H17N4O4PS		495-23-8	ESI	5000		0		345.0783386		+	1	9.846567516	60	35			345.0783386	122.0712738	35	100	eAbsolute	10	0.1	345.0783386	126.0371965	35	26.15937374	eAbsolute	10	0.1	345.0783386	224.0140915	35	10.72705603	eAbsolute	10	0.1	345.0783386	81.04472475	35	10.16834376	eAbsolute	10	0.1	345.0783386	99.02629751
URIDINE DIPHOSPHATE-N-ACETYLGLUCOSAMINE	XIC	eTargetCompound	C17H27N3O17P2		528-04-1	ESI	5000		0		608.0889282		+	1	10.53869018	60	35			608.0889282	138.054955	35	100	eAbsolute	10	0.1	608.0889282	204.086649	35	51.4427683	eAbsolute	10	0.1	608.0889282	186.0760844	35	32.50617885	eAbsolute	10	0.1	608.0889282	144.0655197	35	29.43611787	eAbsolute	10	0.1	608.0889282	168.0655197
SELENOCYSTAMINE	XIC	eTargetCompound	C4H12N2Se2		2697-61-2	ESI	5000		0		248.9406738		+	1	9.064135168	60	35			248.9406738	203.8824463	35	100	eAbsolute	10	0.1	248.9406738	121.950119	35	8.912905706	eAbsolute	10	0.1	248.9406738	186.8558502	35	6.177808451	eAbsolute	10	0.1	248.9406738	123.9656525	35	1.527221876	eAbsolute	10	0.1	248.9406738	59.04901886
N.N-DIMETHYLARGININE	XIC	eTargetCompound	C8H18N4O2		30315-93-6	ESI	5000		0		203.1501617		+	1	8.720035747	60	35			203.1501617	70.06512584	35	100	eAbsolute	10	0.1	203.1501617	71.06037481	35	32.72449582	eAbsolute	10	0.1	203.1501617	88.0869239	35	24.68093241	eAbsolute	10	0.1	203.1501617	116.0706051	35	15.44519699	eAbsolute	10	0.1	203.1501617	158.1287887
ADENINE	XIC	eTargetCompound	C5H5N5		73-24-5	ESI	5000		0		136.0615845		+	1	1.677257873	60	35			136.0615845	136.0617718	35	100	eAbsolute	10	0.1	136.0615845	119.0352227	35	42.43368474	eAbsolute	10	0.1	136.0615845	137.0457806	35	14.41110665	eAbsolute	10	0.1	136.0615845	92.02432366	35	10.40678699	eAbsolute	10	0.1	136.0615845	94.03997372
L-ORNITHINE	XIC	eTargetCompound	C5H12N2O2		3184-13-2	ESI	5000		0		133.0970306		+	1	10.12291177	60	35			133.0970306	70.06512584	35	100	eAbsolute	10	0.1	133.0970306	116.0706051	35	7.48625411	eAbsolute	10	0.1	133.0970306	115.0865895	35	0.786688967	eAbsolute	10	0.1	133.0970306	68.04947578	35	0.412530608	eAbsolute	10	0.1	133.0970306	99.09979423
S-ADENOSYLHOMOCYSTEINE	XIC	eTargetCompound	C14H20N6O5S		979-92-0	ESI	5000		0		385.1287537		+	1	8.319741467	60	35			385.1287537	136.0617718	35	100	eAbsolute	10	0.1	385.1287537	134.0270257	35	77.63080338	eAbsolute	10	0.1	385.1287537	88.02154648	35	38.83379507	eAbsolute	10	0.1	385.1287537	250.0743698	35	4.842386132	eAbsolute	10	0.1	385.1287537	97.02840595
O-PHOSPHOSERINE	XIC	eTargetCompound	C3H8NO6P		17885-08-4	ESI	5000		0		186.0162811		+	1	10.22450208	60	35			186.0162811	88.03930498	35	100	eAbsolute	10	0.1	186.0162811	70.02874032	35	10.86950515	eAbsolute	10	0.1	186.0162811	59.94043789	35	3.941010423	eAbsolute	10	0.1	186.0162811	100.9661163	35	3.782510446	eAbsolute	10	0.1	186.0162811	98.98417162
CYCLIC GMP	XIC	eTargetCompound	C10H12N5O7P		7665-99-8	ESI	5000		0		346.0545959		+	1	7.387885664	60	35			346.0545959	152.0566864	35	100	eAbsolute	10	0.1	346.0545959	135.0301373	35	5.82017163	eAbsolute	10	0.1	346.0545959	153.040702	35	3.067418443	eAbsolute	10	0.1	346.0545959	346.0547107	35	2.202288855	eAbsolute	10	0.1	346.0545959	112.0995
URIDINE DIPHOSPHATE-N-ACETYLGALACTOSAMINE	XIC	eTargetCompound	C17H27N3O17P2		7277-98-7	ESI	5000		0		608.0887451		+	1	10.57010323	60	35			608.0887451	144.0655197	35	100	eAbsolute	10	0.1	608.0887451	204.086649	35	97.30872683	eAbsolute	10	0.1	608.0887451	186.0760844	35	94.59726286	eAbsolute	10	0.1	608.0887451	138.054955	35	80.3396745	eAbsolute	10	0.1	608.0887451	126.054955
CYTIDINE MONOPHOSPHATE	XIC	eTargetCompound	C9H14N3O8P		63-37-6	ESI	5000		0		324.0588989		+	1	9.486962738	60	35			324.0588989	112.0505384	35	100	eAbsolute	10	0.1	324.0588989	97.02840595	35	3.639180889	eAbsolute	10	0.1	324.0588989	95.02398929	35	2.703958646	eAbsolute	10	0.1	324.0588989	69.04472475	35	0.759191522	eAbsolute	10	0.1	324.0588989	94.04006235
L-CARNITINE	XIC	eTargetCompound	C7H15NO3		541-15-1	ESI	5000		0		162.1123962		+	1	4.809588288	60	35			162.1123962	60.0807759	35	100	eAbsolute	10	0.1	162.1123962	103.0389706	35	87.37060287	eAbsolute	10	0.1	162.1123962	162.1124699	35	73.43448355	eAbsolute	10	0.1	162.1123962	85.02840595	35	66.13430809	eAbsolute	10	0.1	162.1123962	102.0913406
LAUROYLCARNITINE	XIC	eTargetCompound	C19H37NO4		25518-54-1	ESI	5000		0		344.2794189		+	1	1.252876038	60	35			344.2794189	85.02840595	35	100	eAbsolute	10	0.1	344.2794189	344.2795351	35	22.469678	eAbsolute	10	0.1	344.2794189	0	35	8.683082079	eAbsolute	10	0.1	344.2794189	285.2060359	35	5.665344815	eAbsolute	10	0.1	344.2794189	144.1019052
DEOXYGUANOSINE	XIC	eTargetCompound	C10H13N5O4		961-07-9	ESI	5000		0		268.1039429		+	1	3.121480411	60	35			268.1039429	152.0566864	35	100	eAbsolute	10	0.1	268.1039429	153.040702	35	10.21853802	eAbsolute	10	0.1	268.1039429	135.0301373	35	9.90748916	eAbsolute	10	0.1	268.1039429	110.0348883	35	6.089664602	eAbsolute	10	0.1	268.1039429	117.0546207
FAD	XIC	eTargetCompound	C27H33N9O15P2		146-14-5	ESI	5000		0		786.1641235		+	1	9.854908837	60	35			786.1641235	136.0617718	35	100	eAbsolute	10	0.1	786.1641235	348.0700502	35	61.15737547	eAbsolute	10	0.1	786.1641235	439.1010159	35	58.30164996	eAbsolute	10	0.1	786.1641235	359.1349962	35	10.66662892	eAbsolute	10	0.1	786.1641235	396.0952023
XANTHOSINE-MONOPHOSPHATE	XIC	eTargetCompound	C10H13N4O9P		523-98-8	ESI	5000		0		365.0492554		+	1	9.522552389	60	35			365.0492554	97.02840595	35	100	eAbsolute	10	0.1	365.0492554	153.040702	35	30.7556097	eAbsolute	10	0.1	365.0492554	69.03349135	35	3.625527242	eAbsolute	10	0.1	365.0492554	110.0348883	35	2.776807937	eAbsolute	10	0.1	365.0492554	154.0247175
5'-DEOXYADENOSINE	XIC	eTargetCompound	C10H13N5O3		4754-39-6	ESI	5000		0		252.1091614		+	1	1.107273694	60	35			252.1091614	136.0617718	35	100	eAbsolute	10	0.1	252.1091614	73.02840595	35	1.968357899	eAbsolute	10	0.1	252.1091614	119.0352227	35	1.886354899	eAbsolute	10	0.1	252.1091614	137.0457874	35	0.639471927	eAbsolute	10	0.1	252.1091614	94.03997372
N-ALPHA-ACETYLLYSINE	XIC	eTargetCompound	C8H16N2O3		1946-82-3	ESI	5000		0		189.1231232		+	1	7.185435394	60	35			189.1231232	84.0807759	35	100	eAbsolute	10	0.1	189.1231232	129.1022396	35	17.93309179	eAbsolute	10	0.1	189.1231232	130.0862552	35	11.47029658	eAbsolute	10	0.1	189.1231232	56.04947578	35	4.51594603	eAbsolute	10	0.1	189.1231232	67.05422681
3-NITRO-L-TYROSINE	XIC	eTargetCompound	C9H10N2O5		621-44-3	ESI	5000		0		227.0661316		+	1	4.615883826	60	35			227.0661316	181.0607687	35	100	eAbsolute	10	0.1	227.0661316	117.0447248	35	28.93846719	eAbsolute	10	0.1	227.0661316	90.03382572	35	21.01578583	eAbsolute	10	0.1	227.0661316	133.0522154	35	20.61231129	eAbsolute	10	0.1	227.0661316	168.0291342
ADENOSINE 3'.5'-DIPHOSPHATE	XIC	eTargetCompound	C10H15N5O10P2		1053-73-2	ESI	5000		0		428.0366516		+	1	10.73575271	60	35			428.0366516	136.0617718	35	100	eAbsolute	10	0.1	428.0366516	348.0703608	35	7.190672482	eAbsolute	10	0.1	428.0366516	97.02840595	35	4.270807669	eAbsolute	10	0.1	428.0366516	428.0366911	35	1.814354654	eAbsolute	10	0.1	428.0366516	178.0721477
ADP-GLUCOSE	XIC	eTargetCompound	C16H25N5O15P2		2140-58-1	ESI	5000		0		590.0894165		+	1	10.7450109	60	35			590.0894165	136.0617718	35	100	eAbsolute	10	0.1	590.0894165	428.0363805	35	27.01202235	eAbsolute	10	0.1	590.0894165	348.0700502	35	10.23363098	eAbsolute	10	0.1	590.0894165	97.02840595	35	2.615984753	eAbsolute	10	0.1	590.0894165	232.0829011
PYRIDOXAL-PHOSPHATE	XIC	eTargetCompound	C8H10NO6P		54-47-7	ESI	5000		0		248.0317535		+	1	5.937266047	60	35			248.0317535	150.054955	35	100	eAbsolute	10	0.1	248.0317535	94.06512584	35	39.32817176	eAbsolute	10	0.1	248.0317535	122.0600404	35	34.49383384	eAbsolute	10	0.1	248.0317535	67.05422681	35	19.76423429	eAbsolute	10	0.1	248.0317535	248.03185
RIBOFLAVIN	XIC	eTargetCompound	C17H20N4O6		83-88-5	ESI	5000		0		377.1454773		+	1	2.488054036	60	35			377.1454773	243.0876521	35	100	eAbsolute	10	0.1	377.1454773	377.1455608	35	72.24151032	eAbsolute	10	0.1	377.1454773	172.0869239	35	24.07670251	eAbsolute	10	0.1	377.1454773	216.0767531	35	16.91380653	eAbsolute	10	0.1	377.1454773	0
5-METHYLCYTOSINE	XIC	eTargetCompound	C5H7N3O		554-01-8	ESI	5000		0		126.0660095		+	1	2.231754169	60	35			126.0660095	126.0661884	35	100	eAbsolute	10	0.1	126.0660095	109.0396394	35	39.883005	eAbsolute	10	0.1	126.0660095	83.06037481	35	22.24465463	eAbsolute	10	0.1	126.0660095	108.0556238	35	17.95057646	eAbsolute	10	0.1	126.0660095	56.04947578
N.N.N-TRIMETHYLLYSINE	XIC	eTargetCompound	C9H20N2O2		19253-88-4	ESI	5000		0		189.1597137		+	1	9.180604918	60	35			189.1597137	84.0807759	35	100	eAbsolute	10	0.1	189.1597137	60.0807759	35	21.72806749	eAbsolute	10	0.1	189.1597137	130.0862552	35	18.85562618	eAbsolute	10	0.1	189.1597137	67.05422681	35	6.6504917	eAbsolute	10	0.1	189.1597137	56.04947578
CYTIDINE 2'.3'-CYCLIC PHOSPHATE	XIC	eTargetCompound	C9H12N3O7P		15718-51-1	ESI	5000		0		306.0485229		+	1	7.204175781	60	35			306.0485229	112.0505384	35	100	eAbsolute	10	0.1	306.0485229	95.02398929	35	3.847804185	eAbsolute	10	0.1	306.0485229	178.061103	35	3.606311864	eAbsolute	10	0.1	306.0485229	306.0485627	35	1.498946093	eAbsolute	10	0.1	306.0485229	69.04472475
O-ACETYLCARNITINE	XIC	eTargetCompound	C9H17NO4		3040-38-8	ESI	5000		0		204.1228943		+	1	4.177779364	60	35			204.1228943	85.02840595	35	100	eAbsolute	10	0.1	204.1228943	60.0807759	35	10.58075924	eAbsolute	10	0.1	204.1228943	204.1230345	35	4.612782652	eAbsolute	10	0.1	204.1228943	145.0495353	35	3.230033253	eAbsolute	10	0.1	204.1228943	57.03349135
PHOSPHORYLCHOLINE	XIC	eTargetCompound	C5H14NO4P		04.04.3616	ESI	5000		0		184.0732727		+	1	8.938855498	60	35			184.0732727	86.09642596	35	100	eAbsolute	10	0.1	184.0732727	124.9998217	35	83.48364354	eAbsolute	10	0.1	184.0732727	184.073321	35	50.24804952	eAbsolute	10	0.1	184.0732727	98.98417162	35	46.56197338	eAbsolute	10	0.1	184.0732727	71.07295087
ADENOSINE 2'.3'-CYCLIC PHOSPHATE	XIC	eTargetCompound	C10H12N5O6P		634-01-5	ESI	5000		0		330.0596619		+	1	5.627987959	60	35			330.0596619	136.0617718	35	100	eAbsolute	10	0.1	330.0596619	330.0597961	35	9.087257875	eAbsolute	10	0.1	330.0596619	98.98417162	35	8.933292932	eAbsolute	10	0.1	330.0596619	69.03349135	35	3.331022425	eAbsolute	10	0.1	330.0596619	119.0352227
S-ADENOSYLMETHIONINE	XIC	eTargetCompound	C15H22N6O5S		485-80-3	ESI	5000		0		399.1448975		+	1	10.57885957	60	35			399.1448975	136.0617718	35	100	eAbsolute	10	0.1	399.1448975	250.0934658	35	87.57753087	eAbsolute	10	0.1	399.1448975	97.02840595	35	75.10336932	eAbsolute	10	0.1	399.1448975	102.054955	35	33.26193006	eAbsolute	10	0.1	399.1448975	298.0968366
DEOXYCARNITINE	XIC	eTargetCompound	C7H15NO2		407-64-7	ESI	5000		0		146.1173401		+	1	4.419423602	60	35			146.1173401	87.04405601	35	100	eAbsolute	10	0.1	146.1173401	60.0807759	35	52.71444867	eAbsolute	10	0.1	146.1173401	146.1175553	35	28.80866433	eAbsolute	10	0.1	146.1173401	0	35	4.515913083	eAbsolute	10	0.1	146.1173401	87.04720695
GLUCOSAMINATE	XIC	eTargetCompound	C6H13NO6		3646-68-2	ESI	5000		0		196.0815735		+	1	9.20894954	60	35			196.0815735	132.0655197	35	100	eAbsolute	10	0.1	196.0815735	72.04439038	35	76.68350876	eAbsolute	10	0.1	196.0815735	60.04439038	35	40.38307446	eAbsolute	10	0.1	196.0815735	114.054955	35	37.31925318	eAbsolute	10	0.1	196.0815735	74.02365492
NICOTINAMIDE HYPOXANTHINE DINUCLEOTIDE	XIC	eTargetCompound	C21H26N6O15P2		1851-07-6	ESI	5000		0		665.1005859		+	1	10.54286868	60	35			665.1005859	97.02840595	35	100	eAbsolute	10	0.1	665.1005859	233.0669167	35	45.22722902	eAbsolute	10	0.1	665.1005859	137.0457874	35	35.82752903	eAbsolute	10	0.1	665.1005859	123.0552894	35	14.85606172	eAbsolute	10	0.1	665.1005859	543.05209
PALMITOYLCARNITINE	XIC	eTargetCompound	C23H45NO4		2364-67-2	ESI	5000		0		400.3425293		+	1	0.824521921	60	35			400.3425293	85.02840595	35	100	eAbsolute	10	0.1	400.3425293	400.3421354	35	26.77771545	eAbsolute	10	0.1	400.3425293	341.2686361	35	4.063782635	eAbsolute	10	0.1	400.3425293	144.1019052	35	3.597670762	eAbsolute	10	0.1	400.3425293	85.03145769
PIPECOLATE	XIC	eTargetCompound	C6H11NO2		3105-95-1	ESI	5000		0		130.0861359		+	1	5.657921304	60	35			130.0861359	84.0807759	35	100	eAbsolute	10	0.1	130.0861359	56.04947578	35	15.78215687	eAbsolute	10	0.1	130.0861359	130.0862552	35	7.433215985	eAbsolute	10	0.1	130.0861359	55.05422681	35	2.048455115	eAbsolute	10	0.1	130.0861359	67.05422681
AGMATINE SULFATE	XIC	eTargetCompound	C5H14N4		2482-00-0	ESI	5000		0		131.1289673		+	1	8.970654019	60	35			131.1289673	72.0807759	35	100	eAbsolute	10	0.1	131.1289673	60.05562378	35	29.80013145	eAbsolute	10	0.1	131.1289673	114.102574	35	11.37058864	eAbsolute	10	0.1	131.1289673	97.07602487	35	6.405686789	eAbsolute	10	0.1	131.1289673	55.02907469
N-METHYLASPARTATE	XIC	eTargetCompound	C5H9NO4		6384-92-5	ESI	5000		0		148.0603333		+	1	7.938649942	60	35			148.0603333	88.03930498	35	100	eAbsolute	10	0.1	148.0603333	102.054955	35	23.80167424	eAbsolute	10	0.1	148.0603333	84.04439038	35	15.027338	eAbsolute	10	0.1	148.0603333	60.04439038	35	8.192437962	eAbsolute	10	0.1	148.0603333	148.0604343
CYSTEATE	XIC	eTargetCompound	C3H7NO5S		498-40-8	ESI	5000		0		170.0117188		+	1	8.281493045	60	35			170.0117188	124.0062903	35	100	eAbsolute	10	0.1	170.0117188	105.9957256	35	55.19614736	eAbsolute	10	0.1	170.0117188	170.0117695	35	1.608745465	eAbsolute	10	0.1	170.0117188	60.04435205	35	1.202822476	eAbsolute	10	0.1	170.0117188	58.02872185
TRANS-4-HYDROXY-L-PROLINE	XIC	eTargetCompound	C5H9NO3		51-35-4	ESI	5000		0		132.065506		+	1	6.705455312	60	35			132.065506	86.06004044	35	100	eAbsolute	10	0.1	132.065506	68.04947578	35	84.6792434	eAbsolute	10	0.1	132.065506	132.0655197	35	12.47209699	eAbsolute	10	0.1	132.065506	58.06512584	35	12.24824791	eAbsolute	10	0.1	132.065506	68.05097877
4-ACETAMIDOBUTANOATE	XIC	eTargetCompound	C6H11NO3		3025-96-5	ESI	5000		0		146.0812836		+	1	1.012362371	60	35			146.0812836	86.06004044	35	100	eAbsolute	10	0.1	146.0812836	87.04405601	35	5.858826995	eAbsolute	10	0.1	146.0812836	69.03349135	35	5.028641786	eAbsolute	10	0.1	146.0812836	86.06317617	35	2.592004446	eAbsolute	10	0.1	146.0812836	104.0706051
THYROTROPIN RELEASING HORMONE	XIC	eTargetCompound	C16H22N6O4		NA	ESI	5000		0		363.1776123		+	1	5.807512193	60	35			363.1776123	115.0865895	35	100	eAbsolute	10	0.1	363.1776123	110.0712738	35	88.6885842	eAbsolute	10	0.1	363.1776123	221.1033022	35	87.50624958	eAbsolute	10	0.1	363.1776123	249.0982168	35	76.19420231	eAbsolute	10	0.1	363.1776123	176.0818385
XANTHOSINE	XIC	eTargetCompound	C10H12N4O6		146-80-5	ESI	5000		0		285.0831299		+	1	3.549494392	60	35			285.0831299	153.040702	35	100	eAbsolute	10	0.1	285.0831299	136.0141529	35	19.02096634	eAbsolute	10	0.1	285.0831299	110.0348883	35	11.85665932	eAbsolute	10	0.1	285.0831299	154.0247175	35	11.65292593	eAbsolute	10	0.1	285.0831299	0
D-ORNITHINE	XIC	eTargetCompound	C5H12N2O2		348-66-3	ESI	5000		0		133.0971222		+	1	10.11520253	60	35			133.0971222	70.06512584	35	100	eAbsolute	10	0.1	133.0971222	116.0706051	35	8.212644083	eAbsolute	10	0.1	133.0971222	70.06743755	35	2.880544132	eAbsolute	10	0.1	133.0971222	115.0865895	35	0.960510082	eAbsolute	10	0.1	133.0971222	68.04947578
N-METHYLGLUTAMATE	XIC	eTargetCompound	C6H11NO4		6753-62-4	ESI	5000		0		162.0761566		+	1	7.255449335	60	35			162.0761566	98.06004044	35	100	eAbsolute	10	0.1	162.0761566	70.06512584	35	25.90404403	eAbsolute	10	0.1	162.0761566	116.0706051	35	20.05447491	eAbsolute	10	0.1	162.0761566	144.0655197	35	7.190818788	eAbsolute	10	0.1	162.0761566	85.02840595
ARGININE	XIC	eTargetCompound	C6H14N4O2		74-79-3	ESI	5000		0		175.118927		+	1	9.753901115	60	35			175.118927	70.06512584	35	100	eAbsolute	10	0.1	175.118927	60.05562378	35	27.01833646	eAbsolute	10	0.1	175.118927	116.0706051	35	13.20101023	eAbsolute	10	0.1	175.118927	130.0974886	35	6.83489798	eAbsolute	10	0.1	175.118927	175.1189523
GLUTARYLCARNITINE	XIC	eTargetCompound	C12H21NO6		102636-82-8	ESI	5000		0		276.1441956		+	1	4.770868171	60	35			276.1441956	85.02840595	35	100	eAbsolute	10	0.1	276.1441956	87.04405601	35	21.87534146	eAbsolute	10	0.1	276.1441956	60.0807759	35	16.32884794	eAbsolute	10	0.1	276.1441956	115.0389706	35	15.04657219	eAbsolute	10	0.1	276.1441956	276.1441639
ADENOSINE-MONOPHOSPHATE	XIC	eTargetCompound	C10H14N5O7P		61-19-8	ESI	5000		0		348.0704346		+	1	8.45363343	60	35			348.0704346	136.0617718	35	100	eAbsolute	10	0.1	348.0704346	97.02840595	35	7.681922765	eAbsolute	10	0.1	348.0704346	348.0703608	35	1.333355646	eAbsolute	10	0.1	348.0704346	119.0352227	35	0.674548935	eAbsolute	10	0.1	348.0704346	69.03332964
UROCANATE	XIC	eTargetCompound	C6H6N2O2		104-98-3	ESI	5000		0		139.0500793		+	1	1.241594849	60	35			139.0500793	93.04472475	35	100	eAbsolute	10	0.1	139.0500793	121.0396394	35	79.20634432	eAbsolute	10	0.1	139.0500793	139.050204	35	37.98028532	eAbsolute	10	0.1	139.0500793	66.03382572	35	27.63601377	eAbsolute	10	0.1	139.0500793	95.06037481
CYSTATHIONINE	XIC	eTargetCompound	C7H14N2O4S		56-88-2	ESI	5000		0		223.0746918		+	1	10.51740677	60	35			223.0746918	88.02154648	35	100	eAbsolute	10	0.1	223.0746918	134.0270257	35	52.24992183	eAbsolute	10	0.1	223.0746918	56.04947578	35	8.990982067	eAbsolute	10	0.1	223.0746918	223.0747042	35	0.877697857	eAbsolute	10	0.1	223.0746918	88.03929248
PHOSPHOSERINE	XIC	eTargetCompound	C3H8NO6P		407-41-0	ESI	5000		0		186.0160675		+	1	10.2254982	60	35			186.0160675	88.03930498	35	100	eAbsolute	10	0.1	186.0160675	70.02874032	35	10.29357516	eAbsolute	10	0.1	186.0160675	100.9661163	35	6.85524305	eAbsolute	10	0.1	186.0160675	59.94039907	35	5.583480216	eAbsolute	10	0.1	186.0160675	117.9688559
1.3-DIAMINOPROPANE	XIC	eTargetCompound	C3H10N2		109-76-2	ESI	5000		0		75.09156799		+	1	9.961046725	60	35			75.09156799	58.06512584	35	100	eAbsolute	10	0.1	75.09156799	75.09167493	35	1.724441468	eAbsolute	10	0.1	75.09156799	57.75715731	35	0.267293278	eAbsolute	10	0.1	75.09156799	64.19940124	35	0.259789754	eAbsolute	10	0.1	75.09156799	55.00330904
CITICOLINE	XIC	eTargetCompound	C14H26N4O11P2		987-78-0	ESI	5000		0		489.1145935		+	1	10.61807722	60	35			489.1145935	184.073321	35	100	eAbsolute	10	0.1	489.1145935	264.0396513	35	64.97416886	eAbsolute	10	0.1	489.1145935	360.0607806	35	20.32625468	eAbsolute	10	0.1	489.1145935	378.0713453	35	9.090489646	eAbsolute	10	0.1	489.1145935	86.09642596
KYNURENINE	XIC	eTargetCompound	C10H12N2O3		2922-83-0	ESI	5000		0		209.0922699		+	1	4.679479777	60	35			209.0922699	94.06512584	35	100	eAbsolute	10	0.1	209.0922699	146.0600404	35	83.62772016	eAbsolute	10	0.1	209.0922699	118.0651258	35	52.30543077	eAbsolute	10	0.1	209.0922699	120.0443904	35	45.76870719	eAbsolute	10	0.1	209.0922699	136.0756905
4-PYRIDOXATE	XIC	eTargetCompound	C8H9NO4		82-82-6	ESI	5000		0		184.0604248		+	1	1.12020991	60	35			184.0604248	148.039305	35	100	eAbsolute	10	0.1	184.0604248	166.0498696	35	54.7190596	eAbsolute	10	0.1	184.0604248	65.03857675	35	13.35265448	eAbsolute	10	0.1	184.0604248	92.04947578	35	8.995485811	eAbsolute	10	0.1	184.0604248	138.054955
(2-AMINOETHYL)PHOSPHONATE	XIC	eTargetCompound	C2H8NO3P		2041-14-7	ESI	5000		0		126.0313339		+	1	9.106175757	60	35			126.0313339	109.0049071	35	100	eAbsolute	10	0.1	126.0313339	98.98416322	35	67.99518053	eAbsolute	10	0.1	126.0313339	97.00490708	35	55.52178443	eAbsolute	10	0.1	126.0313339	126.0314562	35	23.5818337	eAbsolute	10	0.1	126.0313339	98.00015605
HOMOCYSTEINE	XIC	eTargetCompound	C4H9NO2S		454-29-5	ESI	5000		0		136.0426331		+	1	5.540538842	60	35			136.0426331	56.04947578	35	100	eAbsolute	10	0.1	136.0426331	90.03719654	35	72.29901868	eAbsolute	10	0.1	136.0426331	73.01064745	35	16.37677369	eAbsolute	10	0.1	136.0426331	136.1121172	35	3.789199472	eAbsolute	10	0.1	136.0426331	121.0886187
LYSINE	XIC	eTargetCompound	C6H14N2O2		56-87-1	ESI	5000		0		147.1128387		+	1	9.952992031	60	35			147.1128387	84.0807759	35	100	eAbsolute	10	0.1	147.1128387	56.04947578	35	11.37335186	eAbsolute	10	0.1	147.1128387	130.0862552	35	6.931403733	eAbsolute	10	0.1	147.1128387	67.05422681	35	3.850638891	eAbsolute	10	0.1	147.1128387	55.05422681
DOPAMINE	XIC	eTargetCompound	C8H11NO2		62-31-7	ESI	5000		0		154.0861816		+	1	3.436304405	60	35			154.0861816	91.05422681	35	100	eAbsolute	10	0.1	154.0861816	137.0597061	35	70.09285696	eAbsolute	10	0.1	154.0861816	119.0491414	35	27.75612027	eAbsolute	10	0.1	154.0861816	65.03857675	35	13.35499378	eAbsolute	10	0.1	154.0861816	91.057599
1-METHYLADENOSINE	XIC	eTargetCompound	C11H15N5O4		15763-06-1	ESI	5000		0		282.1197815		+	1	1.427841579	60	35			282.1197815	150.0774218	35	100	eAbsolute	10	0.1	282.1197815	282.1196805	35	4.068171467	eAbsolute	10	0.1	282.1197815	57.03349135	35	1.656346164	eAbsolute	10	0.1	282.1197815	94.03997372	35	1.095510896	eAbsolute	10	0.1	282.1197815	85.02840595
METHYLGUANIDINE	XIC	eTargetCompound	C2H7N3		471-29-4	ESI	5000		0		74.07115173		+	1	2.552600473	60	35			74.07115173	57.04472475	35	100	eAbsolute	10	0.1	74.07115173	74.07127384	35	12.55999707	eAbsolute	10	0.1	74.07115173	55.02907469	35	0.474357562	eAbsolute	10	0.1	74.07115173	59.04779875	35	0.284358212	eAbsolute	10	0.1	74.07115173	56.92973789
1-METHYL-L-HISTIDINE	XIC	eTargetCompound	C7H11N3O2		332-80-9	ESI	5000		0		170.0924225		+	1	8.318944045	60	35			170.0924225	124.0869239	35	100	eAbsolute	10	0.1	170.0924225	83.06037481	35	32.24390788	eAbsolute	10	0.1	170.0924225	109.0760249	35	17.36652718	eAbsolute	10	0.1	170.0924225	96.06819984	35	16.37208209	eAbsolute	10	0.1	170.0924225	56.04947578
AMINOADIPATE	XIC	eTargetCompound	C6H11NO4		542-32-5	ESI	5000		0		162.0761719		+	1	7.497257079	60	35			162.0761719	98.06004044	35	100	eAbsolute	10	0.1	162.0761719	55.01784129	35	47.20919045	eAbsolute	10	0.1	162.0761719	56.04947578	35	24.66614328	eAbsolute	10	0.1	162.0761719	70.06512584	35	20.43537085	eAbsolute	10	0.1	162.0761719	116.0706051
PARAXANTHINE	XIC	eTargetCompound	C7H8N4O2		611-59-6	ESI	5000		0		181.071991		+	1	0.839121001	60	35			181.071991	124.0505384	35	100	eAbsolute	10	0.1	181.071991	181.0720021	35	56.82323632	eAbsolute	10	0.1	181.071991	142.061103	35	18.64098703	eAbsolute	10	0.1	181.071991	0	35	11.73034787	eAbsolute	10	0.1	181.071991	69.04472475
GLUCOSAMINE	XIC	eTargetCompound	C6H13NO5		3416-24-8	ESI	5000		0		180.0866852		+	1	8.569715013	60	35			180.0866852	84.04439038	35	100	eAbsolute	10	0.1	180.0866852	72.04439038	35	65.607076	eAbsolute	10	0.1	180.0866852	60.04439038	35	64.71375021	eAbsolute	10	0.1	180.0866852	70.06512584	35	31.26478937	eAbsolute	10	0.1	180.0866852	85.02840595
O-SUCCINYL-HOMOSERINE	XIC	eTargetCompound	C8H13NO6		1492-23-5	ESI	5000		0		220.0814972		+	1	6.976210851	60	35			220.0814972	102.054955	35	100	eAbsolute	10	0.1	220.0814972	74.06004044	35	89.19254186	eAbsolute	10	0.1	220.0814972	56.04947578	35	83.82443465	eAbsolute	10	0.1	220.0814972	74.02365492	35	30.13520552	eAbsolute	10	0.1	220.0814972	101.0233206
TRYPTOPHAN	XIC	eTargetCompound	C11H12N2O2		153-94-6	ESI	5000		0		205.0971985		+	1	4.699947034	60	35			205.0971985	146.0600404	35	100	eAbsolute	10	0.1	205.0971985	118.0651258	35	85.87475271	eAbsolute	10	0.1	205.0971985	188.0706051	35	44.72956078	eAbsolute	10	0.1	205.0971985	144.0807759	35	26.80749898	eAbsolute	10	0.1	205.0971985	143.0729509
BETAINE	XIC	eTargetCompound	C5H11NO2		107-43-7	ESI	5000		0		118.0861282		+	1	4.124132955	60	35			118.0861282	58.06512584	35	100	eAbsolute	10	0.1	118.0861282	118.0862552	35	87.99446115	eAbsolute	10	0.1	118.0861282	59.07295087	35	63.8377932	eAbsolute	10	0.1	118.0861282	58.06629319	35	3.234146975	eAbsolute	10	0.1	118.0861282	59.07412198
CAFFEINE	XIC	eTargetCompound	C8H10N4O2		58-08-2	ESI	5000		0		195.0874634		+	1	0.765329754	60	35			195.0874634	138.0661884	35	100	eAbsolute	10	0.1	195.0874634	195.0876521	35	75.41423942	eAbsolute	10	0.1	195.0874634	110.0712738	35	24.65010724	eAbsolute	10	0.1	195.0874634	83.06037481	35	11.80356862	eAbsolute	10	0.1	195.0874634	69.04472475
LEUCINE	XIC	eTargetCompound	C6H13NO2		61-90-5	ESI	5000		0		132.1018066		+	1	4.260536971	60	35			132.1018066	86.09642596	35	100	eAbsolute	10	0.1	132.1018066	86.0985393	35	3.305759602	eAbsolute	10	0.1	132.1018066	86.0995235	35	2.693398888	eAbsolute	10	0.1	132.1018066	69.06987687	35	1.027241228	eAbsolute	10	0.1	132.1018066	132.1019052
THEOPHYLLINE	XIC	eTargetCompound	C7H8N4O2		58-55-9	ESI	5000		0		181.0720367		+	1	0.836252763	60	35			181.0720367	124.0505384	35	100	eAbsolute	10	0.1	181.0720367	181.0720021	35	69.51790761	eAbsolute	10	0.1	181.0720367	96.05562378	35	27.12126724	eAbsolute	10	0.1	181.0720367	69.04472475	35	22.37329822	eAbsolute	10	0.1	181.0720367	142.061103
DEOXYCYTIDINE	XIC	eTargetCompound	C9H13N3O4		951-77-9	ESI	5000		0		228.0979919		+	1	2.39831896	60	35			228.0979919	112.0505384	35	100	eAbsolute	10	0.1	228.0979919	95.02398929	35	8.467696385	eAbsolute	10	0.1	228.0979919	69.04472475	35	2.500616698	eAbsolute	10	0.1	228.0979919	94.03997372	35	1.397698376	eAbsolute	10	0.1	228.0979919	117.0546207
DIAMINOPIMELATE	XIC	eTargetCompound	C7H14N2O4		583-93-7	ESI	5000		0		191.1027527		+	1	10.63902327	60	35			191.1027527	128.0706051	35	100	eAbsolute	10	0.1	191.1027527	82.06512584	35	79.4287771	eAbsolute	10	0.1	191.1027527	55.05422681	35	27.18020868	eAbsolute	10	0.1	191.1027527	84.0807759	35	21.15860899	eAbsolute	10	0.1	191.1027527	56.04947578
3-METHYL-L-HISTIDINE	XIC	eTargetCompound	C7H11N3O2		368-16-1	ESI	5000		0		170.0923615		+	1	9.483522133	60	35			170.0923615	96.06819984	35	100	eAbsolute	10	0.1	170.0923615	109.0760249	35	40.468783	eAbsolute	10	0.1	170.0923615	95.06037481	35	34.67841264	eAbsolute	10	0.1	170.0923615	97.07602487	35	18.7786149	eAbsolute	10	0.1	170.0923615	170.0924032
NICOTINAMIDE MONONUCLEOTIDE	XIC	eTargetCompound	C11H15N2O8P		1094-61-7	ESI	5000		0		335.0640259		+	1	9.100727068	60	35			335.0640259	123.0552894	35	100	eAbsolute	10	0.1	335.0640259	97.02840595	35	24.84343925	eAbsolute	10	0.1	335.0640259	80.04947578	35	2.44466401	eAbsolute	10	0.1	335.0640259	69.03349135	35	1.209440258	eAbsolute	10	0.1	335.0640259	96.04439038
FOLATE	XIC	eTargetCompound	C19H19N7O6		59-30-3	ESI	5000		0		442.1469727		+	1	6.524797744	60	35			442.1469727	295.0938001	35	100	eAbsolute	10	0.1	442.1469727	176.0566864	35	38.2862126	eAbsolute	10	0.1	442.1469727	120.0443904	35	32.65218275	eAbsolute	10	0.1	442.1469727	313.1043648	35	8.641472724	eAbsolute	10	0.1	442.1469727	108.0556238
PYRIDOXINE	XIC	eTargetCompound	C8H11NO3		65-23-6	ESI	5000		0		170.0810852		+	1	1.328850809	60	35			170.0810852	134.0600404	35	100	eAbsolute	10	0.1	170.0810852	152.0706051	35	64.39136734	eAbsolute	10	0.1	170.0810852	124.0756905	35	9.230155324	eAbsolute	10	0.1	170.0810852	79.05422681	35	6.459491031	eAbsolute	10	0.1	170.0810852	106.0651258
ASPARAGINE	XIC	eTargetCompound	C4H8N2O3		70-47-3	ESI	5000		0		133.0606995		+	1	7.862084498	60	35			133.0606995	74.02365492	35	100	eAbsolute	10	0.1	133.0606995	87.05528941	35	22.10621589	eAbsolute	10	0.1	133.0606995	70.02874032	35	11.23271853	eAbsolute	10	0.1	133.0606995	88.03930498	35	7.388050679	eAbsolute	10	0.1	133.0606995	116.0342196
TYROSINE	XIC	eTargetCompound	C9H11NO3		60-18-4	ESI	5000		0		182.0811768		+	1	5.957175822	60	35			182.0811768	91.05422681	35	100	eAbsolute	10	0.1	182.0811768	136.0756905	35	88.29146589	eAbsolute	10	0.1	182.0811768	123.044056	35	64.65349946	eAbsolute	10	0.1	182.0811768	119.0491414	35	57.26192161	eAbsolute	10	0.1	182.0811768	95.04914141
L-DOPA	XIC	eTargetCompound	C9H11NO4		59-92-7	ESI	5000		0		198.0762177		+	1	6.840103289	60	35			198.0762177	152.0706051	35	100	eAbsolute	10	0.1	198.0762177	107.0491414	35	80.76146697	eAbsolute	10	0.1	198.0762177	135.044056	35	62.46513772	eAbsolute	10	0.1	198.0762177	139.0389706	35	58.83031063	eAbsolute	10	0.1	198.0762177	111.044056
CREATINE	XIC	eTargetCompound	C4H9N3O2		57-00-1	ESI	5000		0		132.0767975		+	1	6.75634723	60	35			132.0767975	90.05495504	35	100	eAbsolute	10	0.1	132.0767975	132.0767531	35	31.36887305	eAbsolute	10	0.1	132.0767975	87.05528941	35	6.761501312	eAbsolute	10	0.1	132.0767975	114.0661884	35	2.690558896	eAbsolute	10	0.1	132.0767975	87.0791162
AMINOISOBUTANOATE	XIC	eTargetCompound	C4H9NO2		144-90-1	ESI	5000		0		104.0705109		+	1	5.883216448	60	35			104.0705109	57.03349135	35	100	eAbsolute	10	0.1	104.0705109	86.06004044	35	27.60901765	eAbsolute	10	0.1	104.0705109	104.0706051	35	14.20748187	eAbsolute	10	0.1	104.0705109	75.04405601	35	5.721405372	eAbsolute	10	0.1	104.0705109	62.929012
DEOXYADENOSINE MONOPHOSPHATE	XIC	eTargetCompound	C10H14N5O6P		653-63-4	ESI	5000		0		332.0753479		+	1	8.10364313	60	35			332.0753479	136.0617718	35	100	eAbsolute	10	0.1	332.0753479	81.03349135	35	17.6444537	eAbsolute	10	0.1	332.0753479	119.0352227	35	0.934122206	eAbsolute	10	0.1	332.0753479	137.0457874	35	0.345270344	eAbsolute	10	0.1	332.0753479	332.0754462
GUANINE	XIC	eTargetCompound	C5H5N5O		73-40-5	ESI	5000		0		152.0565491		+	1	4.332423631	60	35			152.0565491	152.0566864	35	100	eAbsolute	10	0.1	152.0565491	153.0406647	35	77.08342694	eAbsolute	10	0.1	152.0565491	135.0301373	35	52.9405315	eAbsolute	10	0.1	152.0565491	110.0348883	35	41.79742054	eAbsolute	10	0.1	152.0565491	128.0454458
GUANOSINE	XIC	eTargetCompound	C10H13N5O5		118-00-3	ESI	5000		0		284.0991211		+	1	4.381925294	60	35			284.0991211	152.0566864	35	100	eAbsolute	10	0.1	284.0991211	135.0301373	35	9.044163211	eAbsolute	10	0.1	284.0991211	153.040702	35	7.019831643	eAbsolute	10	0.1	284.0991211	110.0348883	35	3.710844787	eAbsolute	10	0.1	284.0991211	128.045453
HYPOXANTHINE	XIC	eTargetCompound	C5H4N4O		68-94-0	ESI	5000		0		137.0455627		+	1	1.686097956	60	35			137.0455627	137.0457874	35	100	eAbsolute	10	0.1	137.0455627	110.0348883	35	31.22848308	eAbsolute	10	0.1	137.0455627	119.0352227	35	28.20495942	eAbsolute	10	0.1	137.0455627	94.03997372	35	16.58552398	eAbsolute	10	0.1	137.0455627	55.02907469
PHENYLALANINE	XIC	eTargetCompound	C9H11NO2		63-91-2	ESI	5000		0		166.0863342		+	1	4.407878497	60	35			166.0863342	120.0807759	35	100	eAbsolute	10	0.1	166.0863342	103.0542268	35	38.51298101	eAbsolute	10	0.1	166.0863342	93.06987687	35	5.90574414	eAbsolute	10	0.1	166.0863342	79.05422681	35	4.612975959	eAbsolute	10	0.1	166.0863342	91.05422681
ASPARTATE	XIC	eTargetCompound	C4H7NO4		56-84-8	ESI	5000		0		134.0447845		+	1	8.624733446	60	35			134.0447845	74.02365492	35	100	eAbsolute	10	0.1	134.0447845	88.03930498	35	48.22241298	eAbsolute	10	0.1	134.0447845	70.02874032	35	4.626878098	eAbsolute	10	0.1	134.0447845	116.0341475	35	1.524240546	eAbsolute	10	0.1	134.0447845	99.05095507
NICOTINAMIDE	XIC	eTargetCompound	C6H6N2O		98-92-0	ESI	5000		0		123.0551605		+	1	0.858913644	60	35			123.0551605	80.04947578	35	100	eAbsolute	10	0.1	123.0551605	123.0552894	35	86.5583766	eAbsolute	10	0.1	123.0551605	96.04439038	35	23.72323055	eAbsolute	10	0.1	123.0551605	53.03857675	35	18.70295616	eAbsolute	10	0.1	123.0551605	78.03382572
CARNOSINE	XIC	eTargetCompound	C9H14N4O3		305-84-0	ESI	5000		0		227.113739		+	1	10.03654059	60	35			227.113739	110.0712738	35	100	eAbsolute	10	0.1	227.113739	156.0767531	35	21.40462007	eAbsolute	10	0.1	227.113739	122.0712738	35	13.54965953	eAbsolute	10	0.1	227.113739	95.06037481	35	10.17551139	eAbsolute	10	0.1	227.113739	164.0818385
PROLINE	XIC	eTargetCompound	C5H9NO2		147-85-3	ESI	5000		0		116.0705032		+	1	5.399861401	60	35			116.0705032	70.06512584	35	100	eAbsolute	10	0.1	116.0705032	116.0706051	35	4.990654747	eAbsolute	10	0.1	116.0705032	68.04947578	35	0.865066668	eAbsolute	10	0.1	116.0705032	53.03857675	35	0.125427434	eAbsolute	10	0.1	116.0705032	98.06002559
URIDINE MONOPHOSPHATE	XIC	eTargetCompound	C9H13N2O9P		58-97-9	ESI	5000		0		325.043335		+	1	8.485767155	60	35			325.043335	97.02840595	35	100	eAbsolute	10	0.1	325.043335	113.034554	35	8.73972964	eAbsolute	10	0.1	325.043335	0	35	4.851166141	eAbsolute	10	0.1	325.043335	211.8818364	35	0.691896445	eAbsolute	10	0.1	325.043335	161.5853886
DIETHANOLAMINE	XIC	eTargetCompound	C4H11NO2		111-42-2	ESI	5000		0		106.0861282		+	1	4.490473538	60	35			106.0861282	70.06512584	35	100	eAbsolute	10	0.1	106.0861282	88.0756905	35	63.78926834	eAbsolute	10	0.1	106.0861282	106.0862552	35	33.42660418	eAbsolute	10	0.1	106.0861282	68.04947578	35	4.331785139	eAbsolute	10	0.1	106.0861282	70.0666975
METHIONINE	XIC	eTargetCompound	C5H11NO2S		63-68-3	ESI	5000		0		150.0583038		+	1	5.034309065	60	35			150.0583038	56.04947578	35	100	eAbsolute	10	0.1	150.0583038	61.01064745	35	96.51448472	eAbsolute	10	0.1	150.0583038	104.0528466	35	23.14638904	eAbsolute	10	0.1	150.0583038	133.0317768	35	15.79177653	eAbsolute	10	0.1	150.0583038	87.02629751
CYSTINE	XIC	eTargetCompound	C6H12N2O4S2		56-89-3	ESI	5000		0		241.03125		+	1	10.63726138	60	35			241.03125	120.0113757	35	100	eAbsolute	10	0.1	241.03125	74.02365492	35	95.94089707	eAbsolute	10	0.1	241.03125	74.00589642	35	62.8338521	eAbsolute	10	0.1	241.03125	151.9834464	35	56.98212463	eAbsolute	10	0.1	241.03125	122.0270257
METHYLTHIOADENOSINE	XIC	eTargetCompound	C11H15N5O3S		2457-80-9	ESI	5000		0		298.0969238		+	1	1.074688186	60	35			298.0969238	136.0617718	35	100	eAbsolute	10	0.1	298.0969238	61.01064745	35	6.808831846	eAbsolute	10	0.1	298.0969238	75.02629751	35	3.629320457	eAbsolute	10	0.1	298.0969238	97.02840595	35	2.021660912	eAbsolute	10	0.1	298.0969238	145.0317768
GUANIDINOACETATE	XIC	eTargetCompound	C3H7N3O2		352-97-6	ESI	5000		0		118.0610046		+	1	7.055177502	60	35			118.0610046	72.05562378	35	100	eAbsolute	10	0.1	118.0610046	76.03930498	35	55.93391744	eAbsolute	10	0.1	118.0610046	55.02907469	35	41.11309982	eAbsolute	10	0.1	118.0610046	58.06512584	35	36.13672161	eAbsolute	10	0.1	118.0610046	118.0862419
CREATININE	XIC	eTargetCompound	C4H7N3O		60-27-5	ESI	5000		0		114.0661469		+	1	1.731012984	60	35			114.0661469	114.0661884	35	100	eAbsolute	10	0.1	114.0661469	72.04439038	35	6.529814022	eAbsolute	10	0.1	114.0661469	86.07127384	35	2.129049532	eAbsolute	10	0.1	114.0661469	104.0818188	35	0.503569494	eAbsolute	10	0.1	114.0661469	0
N-ACETYLTRYPTOPHAN	XIC	eTargetCompound	C13H14N2O3		1218-34-4	ESI	5000		0		247.1078796		+	1	1.056789231	60	35			247.1078796	159.0916749	35	100	eAbsolute	10	0.1	247.1078796	188.0706051	35	65.49710452	eAbsolute	10	0.1	247.1078796	146.0600404	35	49.59858189	eAbsolute	10	0.1	247.1078796	132.0807759	35	41.76647211	eAbsolute	10	0.1	247.1078796	130.0651258
SARCOSINE	XIC	eTargetCompound	C3H7NO2		107-97-1	ESI	5000		0		90.05489349		+	1	6.243881543	60	35			90.05489349	90.05495504	35	100	eAbsolute	10	0.1	90.05489349	90.05310109	35	5.198297753	eAbsolute	10	0.1	90.05489349	74.25444637	35	4.849892884	eAbsolute	10	0.1	90.05489349	92.63202718	35	4.541683547	eAbsolute	10	0.1	90.05489349	96.1579595
GLUTAMATE	XIC	eTargetCompound	C5H9NO4		56-86-0	ESI	5000		0		148.0605316		+	1	7.960902624	60	35			148.0605316	84.04439038	35	100	eAbsolute	10	0.1	148.0605316	56.04947578	35	21.08681326	eAbsolute	10	0.1	148.0605316	102.054955	35	11.83106221	eAbsolute	10	0.1	148.0605316	130.0498696	35	4.972333969	eAbsolute	10	0.1	148.0605316	85.02840595
ISOLEUCINE	XIC	eTargetCompound	C6H13NO2		73-32-5	ESI	5000		0		132.1018982		+	1	4.595089013	60	35			132.1018982	86.09642596	35	100	eAbsolute	10	0.1	132.1018982	69.06987687	35	33.29762715	eAbsolute	10	0.1	132.1018982	57.05730081	35	6.292554643	eAbsolute	10	0.1	132.1018982	56.04947578	35	2.592751354	eAbsolute	10	0.1	132.1018982	58.06512584
CYTOSINE	XIC	eTargetCompound	C4H5N3O		71-30-7	ESI	5000		0		112.0504761		+	1	2.438365436	60	35			112.0504761	112.0505384	35	100	eAbsolute	10	0.1	112.0504761	95.02398929	35	67.69431927	eAbsolute	10	0.1	112.0504761	69.04472475	35	17.92785425	eAbsolute	10	0.1	112.0504761	94.03997372	35	11.58926786	eAbsolute	10	0.1	112.0504761	67.02907469
GAMMA-AMINOBUTYRATE	XIC	eTargetCompound	C4H9NO2		56-12-2	ESI	5000		0		104.0705795		+	1	5.090803857	60	35			104.0705795	87.04405601	35	100	eAbsolute	10	0.1	104.0705795	69.03349135	35	74.10794475	eAbsolute	10	0.1	104.0705795	86.06004044	35	25.06357544	eAbsolute	10	0.1	104.0705795	68.04947578	35	5.430623178	eAbsolute	10	0.1	104.0705795	104.0706051
INOSINE	XIC	eTargetCompound	C10H12N4O5		58-63-9	ESI	5000		0		269.0883789		+	1	2.615908706	60	35			269.0883789	137.0457874	35	100	eAbsolute	10	0.1	269.0883789	110.0348883	35	3.650022692	eAbsolute	10	0.1	269.0883789	119.0352227	35	2.903232232	eAbsolute	10	0.1	269.0883789	94.03997372	35	1.61679312	eAbsolute	10	0.1	269.0883789	82.03997372
NICOTINATE	XIC	eTargetCompound	C6H5NO2		59-67-6	ESI	5000		0		124.0391998		+	1	1.556325649	60	35			124.0391998	124.039305	35	100	eAbsolute	10	0.1	124.0391998	80.04947578	35	52.05333436	eAbsolute	10	0.1	124.0391998	96.04439038	35	30.111335	eAbsolute	10	0.1	124.0391998	78.03382572	35	19.43913491	eAbsolute	10	0.1	124.0391998	53.03857675
TAURINE	XIC	eTargetCompound	C2H7NO3S		107-35-7	ESI	5000		0		126.021965		+	1	5.433505551	60	35			126.021965	126.0219403	35	100	eAbsolute	10	0.1	126.021965	108.0113757	35	71.76302018	eAbsolute	10	0.1	126.021965	84.95970746	35	7.067887252	eAbsolute	10	0.1	126.021965	56.96468353	35	4.01673966	eAbsolute	10	0.1	126.021965	108.9953913
CITRULLINE	XIC	eTargetCompound	C6H13N3O3		372-75-8	ESI	5000		0		176.1028748		+	1	8.191259089	60	35			176.1028748	70.06512584	35	100	eAbsolute	10	0.1	176.1028748	113.0709395	35	33.81124522	eAbsolute	10	0.1	176.1028748	159.0764187	35	13.62022046	eAbsolute	10	0.1	176.1028748	114.054955	35	5.824949107	eAbsolute	10	0.1	176.1028748	115.0865895
SERINE	XIC	eTargetCompound	C3H7NO3		56-45-1	ESI	5000		0		106.0498581		+	1	7.735432194	60	35			106.0498581	60.04439038	35	100	eAbsolute	10	0.1	106.0498581	88.03930498	35	6.815563606	eAbsolute	10	0.1	106.0498581	70.02874032	35	1.760756128	eAbsolute	10	0.1	106.0498581	106.0498696	35	1.380540465	eAbsolute	10	0.1	106.0498581	64.927276
CYTIDINE	XIC	eTargetCompound	C9H13N3O5		65-46-3	ESI	5000		0		244.0928497		+	1	3.270759346	60	35			244.0928497	112.0505384	35	100	eAbsolute	10	0.1	244.0928497	95.02398929	35	5.53824912	eAbsolute	10	0.1	244.0928497	69.04472475	35	1.739693274	eAbsolute	10	0.1	244.0928497	94.03997372	35	0.845848987	eAbsolute	10	0.1	244.0928497	67.02906129
THEOBROMINE	XIC	eTargetCompound	C7H8N4O2		83-67-0	ESI	5000		0		181.0718842		+	1	0.856984046	60	35			181.0718842	181.0720021	35	100	eAbsolute	10	0.1	181.0718842	67.02907469	35	31.82566707	eAbsolute	10	0.1	181.0718842	138.0661884	35	19.68861183	eAbsolute	10	0.1	181.0718842	108.0556238	35	14.72156822	eAbsolute	10	0.1	181.0718842	137.0821729
INDOLEACETALDEHYDE	XIC	eTargetCompound	C10H9NO		2591-98-2	ESI	5000		0		160.0756073		+	1	0.725391416	60	35			160.0756073	118.0651258	35	100	eAbsolute	10	0.1	160.0756073	130.0651258	35	34.21794324	eAbsolute	10	0.1	160.0756073	132.0807759	35	27.14379328	eAbsolute	10	0.1	160.0756073	117.0573008	35	26.08043138	eAbsolute	10	0.1	160.0756073	160.0756905
2-AMINOPHENOL	XIC	eTargetCompound	C6H7NO		95-55-6	ESI	5000		0		110.0597992		+	1	0.915297486	60	35			110.0597992	110.0600404	35	100	eAbsolute	10	0.1	110.0597992	65.03857675	35	86.75670312	eAbsolute	10	0.1	110.0597992	92.04947578	35	77.66031667	eAbsolute	10	0.1	110.0597992	111.0440263	35	7.154361282	eAbsolute	10	0.1	110.0597992	93.03349135
L-ALANINE	XIC	eTargetCompound	C3H7NO2		56-41-7	ESI	5000		0		90.05487061		+	1	6.74969778	60	35			90.05487061	90.05495504	35	100	eAbsolute	10	0.1	90.05487061	72.08064812	35	70.72508678	eAbsolute	10	0.1	90.05487061	90.09140066	35	35.62266209	eAbsolute	10	0.1	90.05487061	100.5279699	35	21.63627827	eAbsolute	10	0.1	90.05487061	82.69720394
[truncated: 10 more columns]
