# Supplementary material for: Practical Workflow for Building Local Mass Spectral Libraries for Untargeted Metabolomics
Source: Metabolites. 2026 Jun 12;16(6):412. doi: 10.3390/metabo16060412 (PMC13303250; doi:10.3390/metabo16060412)
Supplement: Supplementary file 1 [file metabolites-16-00412-s001.zip › SI_1_4_HILIG_NEG.csv]

TraceFinder Compound Database Export									Schema Version 1
									PEAK 1										PEAK 1 CONFIRMINGS
CompoundName	ExperimentType	Compound Type	ChemicalFormula	Category	CAS	Ionization	ResponseThreshold	Internal Standard	Internal Standard Concentration	PrecursorMass	ExtractedMass	Adduct	Polarity	ChargeState	RT	Window	CollisionEnergy	Lens	EnergyRamp	Confirm Precursor	Confirm Extracted	Confirm Energy	Target Ratio	Window Type	Ratio Window	Ion Coelution	Confirm Precursor	Confirm Extracted	Confirm Energy	Target Ratio	Window Type	Ratio Window	Ion Coelution	Confirm Precursor	Confirm Extracted	Confirm Energy	Target Ratio	Window Type	Ratio Window	Ion Coelution	Confirm Precursor	Confirm Extracted	Confirm Energy	Target Ratio	Window Type	Ratio Window	Ion Coelution	Confirm Precursor	Confirm Extracted
CYTIDINE	XIC	eTargetCompound	C9H13N3O5		65-46-3	ESI	5000		0		242.078125		-	1	2.831233339	60	35			242.078125	109.0407362	35	100	eAbsolute	10	0.1	242.078125	81.04582155	35	28.02706645	eAbsolute	10	0.1	242.078125	152.0465498	35	10.31461428	eAbsolute	10	0.1	242.078125	110.0359851	35	8.857202336	eAbsolute	10	0.1	242.078125	242.0782438
SERINE	XIC	eTargetCompound	C3H7NO3		56-45-1	ESI	5000		0		104.0352249		-	1	6.535335834	60	35			104.0352249	74.02475172	35	100	eAbsolute	10	0.1	104.0352249	104.0353164	35	31.38216965	eAbsolute	10	0.1	104.0352249	72.00910166	35	3.950243973	eAbsolute	10	0.1	104.0352249	56.01390851	35	0.438775239	eAbsolute	10	0.1	104.0352249	58.0297268
CITRULLINE	XIC	eTargetCompound	C6H13N3O3		372-75-8	ESI	5000		0		174.0882568		-	1	6.78146022	60	35			174.0882568	131.0826009	35	100	eAbsolute	10	0.1	174.0882568	83.06147161	35	0.81218971	eAbsolute	10	0.1	174.0882568	174.0884146	35	0.600014474	eAbsolute	10	0.1	174.0882568	155.9470056	35	0.506147345	eAbsolute	10	0.1	174.0882568	114.0560518
TAURINE	XIC	eTargetCompound	C2H7NO3S		107-35-7	ESI	5000		0		124.0071487		-	1	4.978905153	60	35			124.0071487	79.9573629	35	100	eAbsolute	10	0.1	124.0071487	124.0073871	35	57.64859515	eAbsolute	10	0.1	124.0071487	106.980838	35	1.262143011	eAbsolute	10	0.1	124.0071487	80.96518793	35	0.989941323	eAbsolute	10	0.1	124.0071487	64.97027333
NICOTINATE	XIC	eTargetCompound	C6H5NO2		59-67-6	ESI	5000		0		122.0246658		-	1	2.728724911	60	35			122.0246658	122.0247517	35	100	eAbsolute	10	0.1	122.0246658	78.03492252	35	99.12021292	eAbsolute	10	0.1	122.0246658	51.02402349	35	8.970242683	eAbsolute	10	0.1	122.0246658	78.03760044	35	2.483225582	eAbsolute	10	0.1	122.0246658	61.988395
INOSINE	XIC	eTargetCompound	C10H12N4O5		58-63-9	ESI	5000		0		267.0731201		-	1	2.531614061	60	35			267.0731201	135.0312341	35	100	eAbsolute	10	0.1	267.0731201	267.0734927	35	25.04084783	eAbsolute	10	0.1	267.0731201	92.02542046	35	4.387013141	eAbsolute	10	0.1	267.0731201	108.0203351	35	3.810699886	eAbsolute	10	0.1	267.0731201	126.0308997
GAMMA-AMINOBUTYRATE	XIC	eTargetCompound	C4H9NO2		56-12-2	ESI	5000		0		102.0559845		-	1	6.303140818	60	35			102.0559845	102.0560518	35	100	eAbsolute	10	0.1	102.0559845	84.04548718	35	11.50309584	eAbsolute	10	0.1	102.0559845	61.98821244	35	5.847890313	eAbsolute	10	0.1	102.0559845	101.9338517	35	3.45641619	eAbsolute	10	0.1	102.0559845	106.9286104
CYTOSINE	XIC	eTargetCompound	C4H5N3O		71-30-7	ESI	5000		0		110.0360031		-	1	2.056773897	60	35			110.0360031	67.03017149	35	100	eAbsolute	10	0.1	110.0360031	110.0359851	35	81.60769918	eAbsolute	10	0.1	110.0360031	64.0066964	35	5.704567488	eAbsolute	10	0.1	110.0360031	67.03164397	35	5.271253749	eAbsolute	10	0.1	110.0360031	0
ISOLEUCINE	XIC	eTargetCompound	C6H13NO2		73-32-5	ESI	5000		0		130.0871735		-	1	4.59199489	60	35			130.0871735	130.087352	35	100	eAbsolute	10	0.1	130.0871735	82.06606467	35	0.45781221	eAbsolute	10	0.1	130.0871735	84.08182204	35	0.229932013	eAbsolute	10	0.1	130.0871735	61.98817657	35	0.216070587	eAbsolute	10	0.1	130.0871735	130.0410718
GLUTAMATE	XIC	eTargetCompound	C5H9NO4		56-86-0	ESI	5000		0		146.0457153		-	1	7.003147379	60	35			146.0457153	102.0560518	35	100	eAbsolute	10	0.1	146.0457153	128.0353164	35	41.77571508	eAbsolute	10	0.1	146.0457153	146.045881	35	28.57619444	eAbsolute	10	0.1	146.0457153	74.02475172	35	1.71011523	eAbsolute	10	0.1	146.0457153	85.02950275
P-HYDROXYPHENYLACETATE	XIC	eTargetCompound	C8H8O3		156-38-7	ESI	5000		0		151.039978		-	1	1.894233652	60	35			151.039978	107.0502382	35	100	eAbsolute	10	0.1	151.039978	151.0400674	35	28.9484449	eAbsolute	10	0.1	151.039978	123.0451528	35	10.80863153	eAbsolute	10	0.1	151.039978	93.03458815	35	8.299357534	eAbsolute	10	0.1	151.039978	106.0424132
SARCOSINE	XIC	eTargetCompound	C3H7NO2		107-97-1	ESI	5000		0		88.04027557		-	1	5.652153409	60	35			88.04027557	88.04040178	35	100	eAbsolute	10	0.1	88.04027557	65.7690219	35	1.070986166	eAbsolute	10	0.1	88.04027557	77.83679352	35	0.973876316	eAbsolute	10	0.1	88.04027557	62.15328335	35	0.940020861	eAbsolute	10	0.1	88.04027557	72.28843995
N-ACETYLTRYPTOPHAN	XIC	eTargetCompound	C13H14N2O3		1218-34-4	ESI	5000		0		245.0928802		-	1	1.817750701	60	35			245.0928802	74.02475172	35	100	eAbsolute	10	0.1	245.0928802	203.0826009	35	90.19482276	eAbsolute	10	0.1	245.0928802	245.0931656	35	54.23983416	eAbsolute	10	0.1	245.0928802	116.0505726	35	40.00504626	eAbsolute	10	0.1	245.0928802	58.02983712
CREATININE	XIC	eTargetCompound	C4H7N3O		60-27-5	ESI	5000		0		112.0515823		-	1	1.539936363	60	35			112.0515823	112.0516352	35	100	eAbsolute	10	0.1	112.0515823	68.001611	35	9.545956864	eAbsolute	10	0.1	112.0515823	58.02983712	35	0.848673322	eAbsolute	10	0.1	112.0515823	110.0359851	35	0.737524368	eAbsolute	10	0.1	112.0515823	69.00943603
QUINATE	XIC	eTargetCompound	C7H12O6		77-95-2	ESI	5000		0		191.0559235		-	1	5.721720771	60	35			191.0559235	191.0561113	35	100	eAbsolute	10	0.1	191.0559235	85.02950275	35	35.62738516	eAbsolute	10	0.1	191.0559235	93.03458815	35	12.02991867	eAbsolute	10	0.1	191.0559235	59.01385269	35	9.008228255	eAbsolute	10	0.1	191.0559235	87.00876729
MALONATE	XIC	eTargetCompound	C3H4O4		141-82-2	ESI	5000		0		103.0036774		-	1	2.739790694	60	35			103.0036774	59.01385269	35	100	eAbsolute	10	0.1	103.0036774	103.0036819	35	5.087919725	eAbsolute	10	0.1	103.0036774	59.01564178	35	2.51422181	eAbsolute	10	0.1	103.0036774	59.1360754	35	0.036355868	eAbsolute	10	0.1	103.0036774	60.5930395
GUANIDINOACETATE	XIC	eTargetCompound	C3H7N3O2		352-97-6	ESI	5000		0		116.0463867		-	1	6.205629538	60	35			116.0463867	74.02475172	35	100	eAbsolute	10	0.1	116.0463867	0	35	13.68697276	eAbsolute	10	0.1	116.0463867	74.02641493	35	3.307071875	eAbsolute	10	0.1	116.0463867	74.0271855	35	2.968183416	eAbsolute	10	0.1	116.0463867	89.01454359
2-PHOSPHOGLYCERATE	XIC	eTargetCompound	C3H7O7P		2553-59-5	ESI	5000		0		184.9855194		-	1	7.723694788	60	35			184.9855194	78.9590537	35	100	eAbsolute	10	0.1	184.9855194	96.96961836	35	30.24237631	eAbsolute	10	0.1	184.9855194	184.9856623	35	5.384425398	eAbsolute	10	0.1	184.9855194	166.9750976	35	1.649988871	eAbsolute	10	0.1	184.9855194	136.9645837
L-ALANINE	XIC	eTargetCompound	C3H7NO2		56-41-7	ESI	5000		0		88.04030609		-	1	5.942046497	60	35			88.04030609	88.04040178	35	100	eAbsolute	10	0.1	88.04030609	88.04360613	35	2.49934704	eAbsolute	10	0.1	88.04030609	71.01381986	35	0.554241077	eAbsolute	10	0.1	88.04030609	89.19871172	35	0.535447751	eAbsolute	10	0.1	88.04030609	84.64137054
XANTHINE	XIC	eTargetCompound	C5H4N4O2		69-89-6	ESI	5000		0		151.0260468		-	1	2.274230148	60	35			151.0260468	151.0261487	35	100	eAbsolute	10	0.1	151.0260468	108.0203351	35	74.26604908	eAbsolute	10	0.1	151.0260468	126.0308997	35	5.052793737	eAbsolute	10	0.1	151.0260468	65.998537	35	3.617261888	eAbsolute	10	0.1	151.0260468	133.015584
GLYCINE	XIC	eTargetCompound	C2H5NO2		56-40-6	ESI	5000		0		74.0246582		-	1	6.320524136	60	35			74.0246582	74.02475172	35	100	eAbsolute	10	0.1	74.0246582	75.97709852	35	1.467061194	eAbsolute	10	0.1	74.0246582	63.78871155	35	1.302518112	eAbsolute	10	0.1	74.0246582	70.7782498	35	1.17819965	eAbsolute	10	0.1
METHIONINE	XIC	eTargetCompound	C5H11NO2S		63-68-3	ESI	5000		0		148.0435333		-	1	4.900004332	60	35			148.0435333	148.0437726	35	100	eAbsolute	10	0.1	148.0435333	100.0404018	35	56.46511357	eAbsolute	10	0.1	148.0435333	61.98812154	35	17.18561122	eAbsolute	10	0.1	148.0435333	62.98526601	35	9.085045124	eAbsolute	10	0.1	148.0435333	104.8790705
URIDINE MONOPHOSPHATE	XIC	eTargetCompound	C9H13N2O9P		58-97-9	ESI	5000		0		323.0285645		-	1	7.315693955	60	35			323.0285645	78.9590537	35	100	eAbsolute	10	0.1	323.0285645	96.96961836	35	66.54868439	eAbsolute	10	0.1	323.0285645	323.0285897	35	45.11349589	eAbsolute	10	0.1	323.0285645	111.0200007	35	17.15027188	eAbsolute	10	0.1	323.0285645	211.0013123
PROLINE	XIC	eTargetCompound	C5H9NO2		147-85-3	ESI	5000		0		114.0558701		-	1	5.11222312	60	35			114.0558701	114.0560518	35	100	eAbsolute	10	0.1	114.0558701	68.05057258	35	1.000027228	eAbsolute	10	0.1	114.0558701	86.02475172	35	0.992349206	eAbsolute	10	0.1	114.0558701	66.03492252	35	0.892153445	eAbsolute	10	0.1	114.0558701	112.0404549
THYMINE	XIC	eTargetCompound	C5H6N2O2		65-71-4	ESI	5000		0		125.0354919		-	1	0.939309472	60	35			125.0354919	125.0356508	35	100	eAbsolute	10	0.1	125.0354919	81.04582155	35	0.576316013	eAbsolute	10	0.1	125.0354919	54.03492252	35	0.471107776	eAbsolute	10	0.1	125.0354919	70.16900117	35	0.196408711	eAbsolute	10	0.1	125.0354919	50.29032516
LACTATE	XIC	eTargetCompound	C3H6O3		79-33-4	ESI	5000		0		89.0243454		-	1	2.821456596	60	35			89.0243454	89.02441735	35	100	eAbsolute	10	0.1	89.0243454	71.01385269	35	3.782502294	eAbsolute	10	0.1	89.0243454	87.00876729	35	1.678216258	eAbsolute	10	0.1	89.0243454	62.33840112	35	0.429612788	eAbsolute	10	0.1	89.0243454	55.55307007
CARNOSINE	XIC	eTargetCompound	C9H14N4O3		305-84-0	ESI	5000		0		225.0992126		-	1	7.280788051	60	35			225.0992126	110.0723706	35	100	eAbsolute	10	0.1	225.0992126	154.0621998	35	62.08336097	eAbsolute	10	0.1	225.0992126	225.0993136	35	28.32500608	eAbsolute	10	0.1	225.0992126	81.04582155	35	13.16401562	eAbsolute	10	0.1	225.0992126	93.04582155
SHIKIMATE	XIC	eTargetCompound	C7H10O5		138-59-0	ESI	5000		0		173.0454254		-	1	6.332801057	60	35			173.0454254	93.03458815	35	100	eAbsolute	10	0.1	173.0454254	73.02950275	35	38.62694106	eAbsolute	10	0.1	173.0454254	111.0451528	35	25.49182184	eAbsolute	10	0.1	173.0454254	154.9473657	35	23.97993894	eAbsolute	10	0.1	173.0454254	137.0244174
ASPARTATE	XIC	eTargetCompound	C4H7NO4		56-84-8	ESI	5000		0		132.0301666		-	1	7.196909951	60	35			132.0301666	88.04040178	35	100	eAbsolute	10	0.1	132.0301666	132.030231	35	36.07694389	eAbsolute	10	0.1	132.0301666	115.0036819	35	23.88516743	eAbsolute	10	0.1	132.0301666	71.01385269	35	20.97666146	eAbsolute	10	0.1	132.0301666	114.0196663
THYMIDINE	XIC	eTargetCompound	C10H14N2O5		50-89-5	ESI	5000		0		241.0827942		-	1	1.038622664	60	35			241.0827942	241.0829948	35	100	eAbsolute	10	0.1	241.0827942	151.0513008	35	32.76137932	eAbsolute	10	0.1	241.0827942	59.01385269	35	20.17505092	eAbsolute	10	0.1	241.0827942	125.0356508	35	16.86212296	eAbsolute	10	0.1	241.0827942	241.2175621
URIDINE	XIC	eTargetCompound	C9H12N2O6		58-96-8	ESI	5000		0		243.0618286		-	1	1.572941388	60	35			243.0618286	110.0247517	35	100	eAbsolute	10	0.1	243.0618286	82.02983712	35	31.88579265	eAbsolute	10	0.1	243.0618286	200.0564457	35	26.224974	eAbsolute	10	0.1	243.0618286	152.0353164	35	17.79658778	eAbsolute	10	0.1	243.0618286	66.03492252
SUCCINATE	XIC	eTargetCompound	C4H6O4		110-15-6	ESI	5000		0		117.0191879		-	1	6.013810871	60	35			117.0191879	73.02950275	35	100	eAbsolute	10	0.1	117.0191879	117.019332	35	21.81432112	eAbsolute	10	0.1	117.0191879	99.00876729	35	8.317160661	eAbsolute	10	0.1	117.0191879	99.92577735	35	6.725664485	eAbsolute	10	0.1	117.0191879	116.9285495
PHENYLALANINE	XIC	eTargetCompound	C9H11NO2		63-91-2	ESI	5000		0		164.0714722		-	1	4.367013117	60	35			164.0714722	147.0451528	35	100	eAbsolute	10	0.1	164.0714722	164.0717019	35	58.67005373	eAbsolute	10	0.1	164.0714722	72.00910166	35	51.0334268	eAbsolute	10	0.1	164.0714722	91.05532361	35	6.322795779	eAbsolute	10	0.1	164.0714722	103.0553236
URACIL	XIC	eTargetCompound	C4H4N2O2		66-22-8	ESI	5000		0		111.0199432		-	1	0.960141362	60	35			111.0199432	111.0200007	35	100	eAbsolute	10	0.1	111.0199432	68.01418706	35	1.526219922	eAbsolute	10	0.1	111.0199432	67.03017149	35	1.033231696	eAbsolute	10	0.1	111.0199432	110.8990441	35	0.312400499	eAbsolute	10	0.1	111.0199432	65.01452143
THIOUREA	XIC	eTargetCompound	CH4N2S		62-56-6	ESI	5000		0		75.0021286		-	1	0.774558409	60	35			75.0021286	57.9756931	35	100	eAbsolute	10	0.1	75.0021286	75.00224219	35	55.5712948	eAbsolute	10	0.1	75.0021286	57.97687565	35	3.370341868	eAbsolute	10	0.1	75.0021286	57.97740971	35	2.627887455	eAbsolute	10	0.1	75.0021286	75.00875006
DEOXYCYTIDINE MONOPHOSPHATE	XIC	eTargetCompound	C9H14N3O7P		1032-65-1	ESI	5000		0		306.0494385		-	1	7.422830098	60	35			306.0494385	78.9590537	35	100	eAbsolute	10	0.1	306.0494385	96.96961836	35	39.43625077	eAbsolute	10	0.1	306.0494385	306.0496595	35	31.55967532	eAbsolute	10	0.1	306.0494385	195.0063977	35	26.49394485	eAbsolute	10	0.1	306.0494385	110.0359851
HYPOXANTHINE	XIC	eTargetCompound	C5H4N4O		68-94-0	ESI	5000		0		135.0310059		-	1	1.59378004	60	35			135.0310059	92.02542046	35	100	eAbsolute	10	0.1	135.0310059	135.0312341	35	69.90089925	eAbsolute	10	0.1	135.0310059	65.01452143	35	23.56622327	eAbsolute	10	0.1	135.0310059	66.0097704	35	9.165194692	eAbsolute	10	0.1	135.0310059	134.8946947
GUANOSINE	XIC	eTargetCompound	C10H13N5O5		118-00-3	ESI	5000		0		282.0838013		-	1	4.295881001	60	35			282.0838013	150.0421331	35	100	eAbsolute	10	0.1	282.0838013	133.015584	35	25.87032367	eAbsolute	10	0.1	282.0838013	282.0843918	35	18.02722081	eAbsolute	10	0.1	282.0838013	108.0203351	35	8.562580339	eAbsolute	10	0.1	282.0838013	107.0363195
ISOCITRATE	XIC	eTargetCompound	C6H8O7		320-77-4	ESI	5000		0		191.0195465		-	1	7.986772449	60	35			191.0195465	111.0087673	35	100	eAbsolute	10	0.1	191.0195465	85.02950275	35	38.76016199	eAbsolute	10	0.1	191.0195465	73.02950275	35	36.07844981	eAbsolute	10	0.1	191.0195465	72.99311723	35	24.31759454	eAbsolute	10	0.1	191.0195465	117.019332
GUANINE	XIC	eTargetCompound	C5H5N5O		73-40-5	ESI	5000		0		150.0419617		-	1	2.854637242	60	35			150.0419617	133.015584	35	100	eAbsolute	10	0.1	150.0419617	150.0421331	35	41.88260315	eAbsolute	10	0.1	150.0419617	66.0097704	35	35.53266614	eAbsolute	10	0.1	150.0419617	108.0203351	35	17.3096916	eAbsolute	10	0.1	150.0419617	126.03091
HOMOSERINE	XIC	eTargetCompound	C4H9NO3		672-15-1	ESI	5000		0		118.0508652		-	1	6.237299353	60	35			118.0508652	118.0509664	35	100	eAbsolute	10	0.1	118.0508652	100.0404018	35	44.89078319	eAbsolute	10	0.1	118.0508652	55.01893809	35	37.52688625	eAbsolute	10	0.1	118.0508652	99.00876729	35	27.99519823	eAbsolute	10	0.1	118.0508652	72.04548718
DEOXYADENOSINE MONOPHOSPHATE	XIC	eTargetCompound	C10H14N5O6P		653-63-4	ESI	5000		0		330.060791		-	1	7.086268063	60	35			330.060791	78.9590537	35	100	eAbsolute	10	0.1	330.060791	134.0472185	35	71.65348149	eAbsolute	10	0.1	330.060791	195.0063977	35	41.13145786	eAbsolute	10	0.1	330.060791	96.96961836	35	40.97572594	eAbsolute	10	0.1	330.060791	330.0608929
AMINOISOBUTANOATE	XIC	eTargetCompound	C4H9NO2		144-90-1	ESI	5000		0		102.0559082		-	1	5.726103119	60	35			102.0559082	102.0560518	35	100	eAbsolute	10	0.1	102.0559082	73.02950275	35	59.81987765	eAbsolute	10	0.1	102.0559082	61.98837665	35	6.58169285	eAbsolute	10	0.1	102.0559082	85.02950275	35	2.508281349	eAbsolute	10	0.1	102.0559082	73.0312041
CREATINE	XIC	eTargetCompound	C4H9N3O2		57-00-1	ESI	5000		0		130.0619659		-	1	6.044022987	60	35			130.0619659	88.04040178	35	100	eAbsolute	10	0.1	130.0619659	88.04263719	35	3.922029443	eAbsolute	10	0.1	130.0619659	61.98809768	35	0.47479773	eAbsolute	10	0.1	130.0619659	112.0516399	35	0.458376002	eAbsolute	10	0.1	130.0619659	97.02814134
TYROSINE	XIC	eTargetCompound	C9H11NO3		60-18-4	ESI	5000		0		180.0664215		-	1	5.396172747	60	35			180.0664215	180.0666165	35	100	eAbsolute	10	0.1	180.0664215	119.0502382	35	79.96246671	eAbsolute	10	0.1	180.0664215	163.0400674	35	77.02956558	eAbsolute	10	0.1	180.0664215	72.00910166	35	31.71997656	eAbsolute	10	0.1	180.0664215	93.03458815
ASPARAGINE	XIC	eTargetCompound	C4H8N2O3		70-47-3	ESI	5000		0		131.0460815		-	1	6.623557064	60	35			131.0460815	114.0196663	35	100	eAbsolute	10	0.1	131.0460815	113.0356508	35	76.94419342	eAbsolute	10	0.1	131.0460815	70.02983712	35	61.43687198	eAbsolute	10	0.1	131.0460815	72.00910166	35	32.2483475	eAbsolute	10	0.1	131.0460815	131.0462154
PYRIDOXINE	XIC	eTargetCompound	C8H11NO3		65-23-6	ESI	5000		0		168.066452		-	1	0.968705845	60	35			168.066452	150.0560518	35	100	eAbsolute	10	0.1	168.066452	122.0611372	35	94.19137177	eAbsolute	10	0.1	168.066452	108.0454872	35	54.06356518	eAbsolute	10	0.1	168.066452	138.0560518	35	31.54060464	eAbsolute	10	0.1	168.066452	121.0533122
FOLATE	XIC	eTargetCompound	C19H19N7O6		59-30-3	ESI	5000		0		440.132019		-	1	7.477428382	60	35			440.132019	440.1324045	35	100	eAbsolute	10	0.1	440.132019	311.0898115	35	45.05658943	eAbsolute	10	0.1	440.132019	175.0499582	35	38.42839387	eAbsolute	10	0.1	440.132019	396.1425753	35	23.2221196	eAbsolute	10	0.1	440.132019	132.0441445
3-METHYL-L-HISTIDINE	XIC	eTargetCompound	C7H11N3O2		368-16-1	ESI	5000		0		168.077652		-	1	6.71226103	60	35			168.077652	168.0778499	35	100	eAbsolute	10	0.1	168.077652	151.0513008	35	49.80767544	eAbsolute	10	0.1	168.077652	72.00910166	35	23.59263527	eAbsolute	10	0.1	168.077652	107.0614716	35	7.769914258	eAbsolute	10	0.1	168.077652	150.0672852
DIAMINOPIMELATE	XIC	eTargetCompound	C7H14N2O4		583-93-7	ESI	5000		0		189.0879211		-	1	8.215933203	60	35			189.0879211	189.0880802	35	100	eAbsolute	10	0.1	189.0879211	128.0717019	35	67.65684776	eAbsolute	10	0.1	189.0879211	111.0451528	35	22.54650669	eAbsolute	10	0.1	189.0879211	171.0775155	35	22.17942797	eAbsolute	10	0.1	189.0879211	72.00910166
DEOXYCYTIDINE	XIC	eTargetCompound	C9H13N3O4		951-77-9	ESI	5000		0		226.0831146		-	1	2.209083999	60	35			226.0831146	93.04582155	35	100	eAbsolute	10	0.1	226.0831146	66.03492252	35	19.89256285	eAbsolute	10	0.1	226.0831146	135.0563862	35	10.00340441	eAbsolute	10	0.1	226.0831146	226.0833292	35	2.438880072	eAbsolute	10	0.1	226.0831146	136.0516352
MALATE	XIC	eTargetCompound	C4H6O5		636-61-3	ESI	5000		0		133.0142059		-	1	7.090783018	60	35			133.0142059	115.0036819	35	100	eAbsolute	10	0.1	133.0142059	71.01385269	35	79.85348915	eAbsolute	10	0.1	133.0142059	133.0142466	35	35.48602477	eAbsolute	10	0.1	133.0142059	72.99311723	35	23.83984206	eAbsolute	10	0.1	133.0142059	89.02441735
GLUCOSAMINE 6-PHOSPHATE	XIC	eTargetCompound	C6H14NO8P		3616-42-0	ESI	5000		0		258.0380859		-	1	8.219374552	60	35			258.0380859	96.96961836	35	100	eAbsolute	10	0.1	258.0380859	78.9590537	35	62.87755127	eAbsolute	10	0.1	258.0380859	258.0384261	35	8.078366377	eAbsolute	10	0.1	258.0380859	199.0013123	35	7.627976152	eAbsolute	10	0.1	258.0380859	240.0278614
TARTRATE	XIC	eTargetCompound	C4H6O6		147-71-7	ESI	5000		0		149.0089722		-	1	7.305636441	60	35			149.0089722	87.00876729	35	100	eAbsolute	10	0.1	149.0089722	72.99311723	35	97.39161906	eAbsolute	10	0.1	149.0089722	149.0091612	35	89.02908196	eAbsolute	10	0.1	149.0089722	59.01385269	35	52.17500921	eAbsolute	10	0.1	149.0089722	103.0036819
3-DEHYDROSHIKIMATE	XIC	eTargetCompound	C7H8O5		27655-56-7	ESI	5000		0		171.0296173		-	1	4.860263506	60	35			171.0296173	109.0295028	35	100	eAbsolute	10	0.1	171.0296173	127.0400674	35	64.38247309	eAbsolute	10	0.1	171.0296173	108.0216777	35	21.0870518	eAbsolute	10	0.1	171.0296173	81.03458815	35	21.05407742	eAbsolute	10	0.1	171.0296173	171.0298966
THEOPHYLLINE	XIC	eTargetCompound	C7H8N4O2		58-55-9	ESI	5000		0		179.0571289		-	1	0.746073406	60	35			179.0571289	179.0574488	35	100	eAbsolute	10	0.1	179.0571289	164.0339737	35	54.43552756	eAbsolute	10	0.1	179.0571289	122.0359851	35	39.43832458	eAbsolute	10	0.1	179.0571289	94.04107052	35	10.72891364	eAbsolute	10	0.1	179.0571289	135.0074246
LEUCINE	XIC	eTargetCompound	C6H13NO2		61-90-5	ESI	5000		0		130.0871277		-	1	4.327255459	60	35			130.0871277	130.087352	35	100	eAbsolute	10	0.1	130.0871277	84.0818727	35	1.193136092	eAbsolute	10	0.1	130.0871277	82.06622264	35	0.676438646	eAbsolute	10	0.1	130.0871277	66.03492252	35	0.416119174	eAbsolute	10	0.1	130.0871277	113.0608029
TRYPTOPHAN	XIC	eTargetCompound	C11H12N2O2		153-94-6	ESI	5000		0		203.0821686		-	1	4.597599366	60	35			203.0821686	116.0505726	35	100	eAbsolute	10	0.1	203.0821686	74.02475172	35	44.94701831	eAbsolute	10	0.1	203.0821686	203.0826009	35	43.86181481	eAbsolute	10	0.1	203.0821686	142.0662226	35	26.06692677	eAbsolute	10	0.1	203.0821686	159.0927717
3-SULFINOALANINE	XIC	eTargetCompound	C3H7NO4S		1115-65-7	ESI	5000		0		152.0021667		-	1	6.876127675	60	35			152.0021667	88.04040178	35	100	eAbsolute	10	0.1	152.0021667	63.9624483	35	3.136513734	eAbsolute	10	0.1	152.0021667	152.0023017	35	2.904475369	eAbsolute	10	0.1	152.0021667	88.04362139	35	2.808810925	eAbsolute	10	0.1	152.0021667	71.01385269
ALLANTOIN	XIC	eTargetCompound	C4H6N4O3		97-59-6	ESI	5000		0		157.0365906		-	1	2.065503863	60	35			157.0365906	59.01385269	35	100	eAbsolute	10	0.1	157.0365906	97.00435063	35	36.09405883	eAbsolute	10	0.1	157.0365906	114.0308997	35	23.38658143	eAbsolute	10	0.1	157.0365906	71.02508609	35	6.683463722	eAbsolute	10	0.1	157.0365906	59.02508609
GLYCERALDEHYDE	XIC	eTargetCompound	C3H6O3		56-82-6	ESI	5000		0		89.02437592		-	1	2.837836857	60	35			89.02437592	89.02441735	35	100	eAbsolute	10	0.1	89.02437592	71.01385269	35	3.7160518	eAbsolute	10	0.1	89.02437592	87.00876729	35	2.896932367	eAbsolute	10	0.1	89.02437592	59.01369705	35	1.058211618	eAbsolute	10	0.1	89.02437592	97.5234179
D-GLUCURONOLACTONE	XIC	eTargetCompound	C6H8O6		32449-92-6	ESI	5000		0		175.0246582		-	1	1.037959333	60	35			175.0246582	85.02950275	35	100	eAbsolute	10	0.1	175.0246582	113.0244174	35	65.3218598	eAbsolute	10	0.1	175.0246582	57.03458815	35	26.74119099	eAbsolute	10	0.1	175.0246582	59.01385269	35	22.82775705	eAbsolute	10	0.1	175.0246582	95.01385269
PARAXANTHINE	XIC	eTargetCompound	C7H8N4O2		611-59-6	ESI	5000		0		179.0572662		-	1	0.763761092	60	35			179.0572662	59.01385269	35	100	eAbsolute	10	0.1	179.0572662	179.0574488	35	45.48333102	eAbsolute	10	0.1	179.0572662	122.0359851	35	32.31768505	eAbsolute	10	0.1	179.0572662	96.05672058	35	22.07572088	eAbsolute	10	0.1	179.0572662	164.0339737
AMINOADIPATE	XIC	eTargetCompound	C6H11NO4		542-32-5	ESI	5000		0		160.0614929		-	1	7.256070152	60	35			160.0614929	116.0717019	35	100	eAbsolute	10	0.1	160.0614929	142.0509664	35	66.64045944	eAbsolute	10	0.1	160.0614929	160.0615311	35	65.20925978	eAbsolute	10	0.1	160.0614929	98.06113724	35	30.79381773	eAbsolute	10	0.1	160.0614929	117.9286846
THREITOL	XIC	eTargetCompound	C4H10O4		2418-52-2	ESI	5000		0		121.0505753		-	1	1.772285021	60	35			121.0505753	59.01385269	35	100	eAbsolute	10	0.1	121.0505753	71.01385269	35	78.87825979	eAbsolute	10	0.1	121.0505753	89.02441735	35	21.81126788	eAbsolute	10	0.1	121.0505753	121.0506321	35	13.57516386	eAbsolute	10	0.1	121.0505753	101.0244174
OXOPROLINE	XIC	eTargetCompound	C5H7NO3		4042-36-8	ESI	5000		0		128.035202		-	1	5.253128302	60	35			128.035202	128.0353164	35	100	eAbsolute	10	0.1	128.035202	82.02983712	35	1.761853909	eAbsolute	10	0.1	128.035202	84.04566456	35	0.374829875	eAbsolute	10	0.1	128.035202	52.01892471	35	0.272239254	eAbsolute	10	0.1	128.035202	60.01700854
DEOXYURIDINE	XIC	eTargetCompound	C9H12N2O5		951-78-0	ESI	5000		0		227.0671234		-	1	1.134675483	60	35			227.0671234	184.0615311	35	100	eAbsolute	10	0.1	227.0671234	94.02983712	35	90.01372787	eAbsolute	10	0.1	227.0671234	66.03492252	35	30.67238109	eAbsolute	10	0.1	227.0671234	136.0404018	35	17.4393375	eAbsolute	10	0.1	227.0671234	227.0673447
LYSINE	XIC	eTargetCompound	C6H14N2O2		56-87-1	ESI	5000		0		145.0981293		-	1	8.60511977	60	35			145.0981293	145.098251	35	100	eAbsolute	10	0.1	145.0981293	100.9336201	35	2.660215288	eAbsolute	10	0.1	145.0981293	59.01385269	35	1.810523007	eAbsolute	10	0.1	145.0981293	101.0608029	35	1.726253591	eAbsolute	10	0.1	145.0981293	97.07712167
(2-AMINOETHYL)PHOSPHONATE	XIC	eTargetCompound	C2H8NO3P		2041-14-7	ESI	5000		0		124.0167007		-	1	8.145545875	60	35			124.0167007	78.9590537	35	100	eAbsolute	10	0.1	124.0167007	124.0169029	35	36.74690557	eAbsolute	10	0.1	124.0167007	106.9903538	35	5.26784353	eAbsolute	10	0.1	124.0167007	79.96687873	35	2.980808686	eAbsolute	10	0.1	124.0167007	94.99035382
4-PYRIDOXATE	XIC	eTargetCompound	C8H9NO4		82-82-6	ESI	5000		0		182.0455322		-	1	0.766856918	60	35			182.0455322	138.0560518	35	100	eAbsolute	10	0.1	182.0455322	108.0454872	35	85.33281717	eAbsolute	10	0.1	182.0455322	182.045881	35	19.69213792	eAbsolute	10	0.1	182.0455322	120.0454872	35	8.228964532	eAbsolute	10	0.1	182.0455322	92.05057258
GLUCURONATE	XIC	eTargetCompound	C6H10O7		03.12.6556	ESI	5000		0		193.0350342		-	1	6.956444168	60	35			193.0350342	59.01385269	35	100	eAbsolute	10	0.1	193.0350342	72.99311723	35	57.45749957	eAbsolute	10	0.1	193.0350342	113.0244174	35	51.32275011	eAbsolute	10	0.1	193.0350342	71.01385269	35	44.21473721	eAbsolute	10	0.1	193.0350342	85.02950275
KYNURENINE	XIC	eTargetCompound	C10H12N2O3		2922-83-0	ESI	5000		0		207.0771027		-	1	4.593876041	60	35			207.0771027	144.0454872	35	100	eAbsolute	10	0.1	207.0771027	146.0611372	35	31.04235819	eAbsolute	10	0.1	207.0771027	190.0509664	35	19.97551292	eAbsolute	10	0.1	207.0771027	118.0662226	35	13.92884832	eAbsolute	10	0.1	207.0771027	131.0376622
PYROGLUTAMATE	XIC	eTargetCompound	C5H7NO3		98-79-3	ESI	5000		0		128.0351715		-	1	5.260641928	60	35			128.0351715	128.0353164	35	100	eAbsolute	10	0.1	128.0351715	82.02983712	35	1.586185578	eAbsolute	10	0.1	128.0351715	84.04548718	35	0.940808764	eAbsolute	10	0.1	128.0351715	60.01699074	35	0.342996239	eAbsolute	10	0.1	128.0351715	52.01896286
PHOSPHOSERINE	XIC	eTargetCompound	C3H8NO6P		407-41-0	ESI	5000		0		184.0015869		-	1	8.291238488	60	35			184.0015869	96.96961836	35	100	eAbsolute	10	0.1	184.0015869	78.9590537	35	80.56449408	eAbsolute	10	0.1	184.0015869	78.96182317	35	2.022597529	eAbsolute	10	0.1	184.0015869	184.0016467	35	1.751282043	eAbsolute	10	0.1	184.0015869	68.73115635
NORVALINE	XIC	eTargetCompound	C5H11NO2		760-78-1	ESI	5000		0		116.0715485		-	1	4.949116119	60	35			116.0715485	116.0717019	35	100	eAbsolute	10	0.1	116.0715485	89.01451476	35	2.666514694	eAbsolute	10	0.1	116.0715485	116.0254448	35	1.600076025	eAbsolute	10	0.1	116.0715485	70.06622264	35	1.062167005	eAbsolute	10	0.1	116.0715485	68.05057138
UROCANATE	XIC	eTargetCompound	C6H6N2O2		104-98-3	ESI	5000		0		137.0353241		-	1	4.870633939	60	35			137.0353241	93.04582155	35	100	eAbsolute	10	0.1	137.0353241	136.8917906	35	18.93029831	eAbsolute	10	0.1	137.0353241	66.03492252	35	10.81146631	eAbsolute	10	0.1	137.0353241	137.0356508	35	7.851903092	eAbsolute	10	0.1	137.0353241	99.92582656
ADENOSINE-MONOPHOSPHATE	XIC	eTargetCompound	C10H14N5O7P		61-19-8	ESI	5000		0		346.0554504		-	1	7.292937512	60	35			346.0554504	78.9590537	35	100	eAbsolute	10	0.1	346.0554504	346.0558075	35	52.42898239	eAbsolute	10	0.1	346.0554504	96.96961836	35	31.24413281	eAbsolute	10	0.1	346.0554504	134.0472185	35	18.40248961	eAbsolute	10	0.1	346.0554504	150.980183
GLUTARYLCARNITINE	XIC	eTargetCompound	C12H21NO6		102636-82-8	ESI	5000		0		274.1290894		-	1	7.129382273	60	35			274.1290894	131.034982	35	100	eAbsolute	10	0.1	274.1290894	87.04515281	35	77.39105689	eAbsolute	10	0.1	274.1290894	69.03458815	35	24.54632	eAbsolute	10	0.1	274.1290894	113.0244174	35	22.67271021	eAbsolute	10	0.1	274.1290894	177.9030491
HOMOCYSTINE	XIC	eTargetCompound	C8H16N2O4S2		870-93-9	ESI	5000		0		267.0472717		-	1	7.739025942	60	35			267.0472717	72.00910166	35	100	eAbsolute	10	0.1	267.0472717	132.0124725	35	80.26684759	eAbsolute	10	0.1	267.0472717	114.9859234	35	67.42940719	eAbsolute	10	0.1	267.0472717	134.0281225	35	48.72995275	eAbsolute	10	0.1	267.0472717	70.99609419
N-METHYLGLUTAMATE	XIC	eTargetCompound	C6H11NO4		6753-62-4	ESI	5000		0		160.0612793		-	1	6.613564785	60	35			160.0612793	142.0509664	35	100	eAbsolute	10	0.1	160.0612793	116.0717019	35	97.36693818	eAbsolute	10	0.1	160.0612793	160.0615311	35	29.67225764	eAbsolute	10	0.1	160.0612793	117.9287179	35	13.51460452	eAbsolute	10	0.1	160.0612793	159.8939133
D-ORNITHINE	XIC	eTargetCompound	C5H12N2O2		348-66-3	ESI	5000		0		131.0823975		-	1	8.50242943	60	35			131.0823975	131.0826009	35	100	eAbsolute	10	0.1	131.0823975	87.04515281	35	4.562921151	eAbsolute	10	0.1	131.0823975	83.06147161	35	2.359234637	eAbsolute	10	0.1	131.0823975	113.0720711	35	1.053279407	eAbsolute	10	0.1	131.0823975	131.0351917
THYROTROPIN RELEASING HORMONE	XIC	eTargetCompound	C16H22N6O4		NA	ESI	5000		0		361.1624451		-	1	4.073537546	60	35			361.1624451	203.0938343	35	100	eAbsolute	10	0.1	361.1624451	167.0462154	35	57.15763589	eAbsolute	10	0.1	361.1624451	247.0836635	35	45.36621175	eAbsolute	10	0.1	361.1624451	132.0567206	35	29.31909464	eAbsolute	10	0.1	361.1624451	108.0567206
4-ACETAMIDOBUTANOATE	XIC	eTargetCompound	C6H11NO3		3025-96-5	ESI	5000		0		144.0664978		-	1	3.829502576	60	35			144.0664978	102.0560518	35	100	eAbsolute	10	0.1	144.0664978	100.0767873	35	72.66937428	eAbsolute	10	0.1	144.0664978	58.02983712	35	56.31490643	eAbsolute	10	0.1	144.0664978	144.0666165	35	39.39009628	eAbsolute	10	0.1	144.0664978	54.03492252
TRANS-4-HYDROXY-L-PROLINE	XIC	eTargetCompound	C5H9NO3		51-35-4	ESI	5000		0		130.0508575		-	1	5.945087839	60	35			130.0508575	130.0509664	35	100	eAbsolute	10	0.1	130.0508575	128.0353164	35	40.63387464	eAbsolute	10	0.1	130.0508575	61.9883662	35	26.75984519	eAbsolute	10	0.1	130.0508575	84.04548718	35	10.4138596	eAbsolute	10	0.1	130.0508575	71.01385269
CYSTEATE	XIC	eTargetCompound	C3H7NO5S		498-40-8	ESI	5000		0		167.9970398		-	1	6.626362164	60	35			167.9970398	80.96518793	35	100	eAbsolute	10	0.1	167.9970398	71.01385269	35	43.69065079	eAbsolute	10	0.1	167.9970398	167.9972163	35	39.50674547	eAbsolute	10	0.1	167.9970398	150.9706672	35	20.58913542	eAbsolute	10	0.1	167.9970398	86.02475172
N-METHYLASPARTATE	XIC	eTargetCompound	C5H9NO4		6384-92-5	ESI	5000		0		146.0458832		-	1	6.774170308	60	35			146.0458832	115.0036819	35	100	eAbsolute	10	0.1	146.0458832	102.0560518	35	88.40359895	eAbsolute	10	0.1	146.0458832	71.01385269	35	50.9814903	eAbsolute	10	0.1	146.0458832	146.045881	35	37.99236113	eAbsolute	10	0.1	146.0458832	86.02475172
GALACTARATE	XIC	eTargetCompound	C6H10O8		526-99-8	ESI	5000		0		209.0301056		-	1	7.637747707	60	35			209.0301056	85.02950275	35	100	eAbsolute	10	0.1	209.0301056	71.01385269	35	39.08791193	eAbsolute	10	0.1	209.0301056	59.01385269	35	28.85445994	eAbsolute	10	0.1	209.0301056	209.0302905	35	25.32787463	eAbsolute	10	0.1	209.0301056	154.9473072
N-ACETYLASPARAGINE	XIC	eTargetCompound	C6H10N2O4		4033-40-3	ESI	5000		0		173.0564728		-	1	5.647305422	60	35			173.0564728	58.02983712	35	100	eAbsolute	10	0.1	173.0564728	155.0462154	35	56.33473626	eAbsolute	10	0.1	173.0564728	70.02983712	35	22.7155756	eAbsolute	10	0.1	173.0564728	114.0196663	35	22.08923804	eAbsolute	10	0.1	173.0564728	96.00910166
6-PHOSPHOGLUCONATE	XIC	eTargetCompound	C6H13O10P		921-62-0	ESI	5000		0		275.0172119		-	1	8.252246317	60	35			275.0172119	96.96961836	35	100	eAbsolute	10	0.1	275.0172119	78.9590537	35	69.11075193	eAbsolute	10	0.1	275.0172119	116.9285535	35	28.53755497	eAbsolute	10	0.1	275.0172119	275.0173563	35	27.20832244	eAbsolute	10	0.1	275.0172119	177.0404613
ISOPENTENYL PYROPHOSPHATE	XIC	eTargetCompound	C5H12O7P2		358-71-4	ESI	5000		0		244.9983063		-	1	6.932625893	60	35			244.9983063	78.9590537	35	100	eAbsolute	10	0.1	244.9983063	244.9985489	35	4.605603239	eAbsolute	10	0.1	244.9983063	158.925384	35	3.319699454	eAbsolute	10	0.1	244.9983063	78.96096105	35	3.281090112	eAbsolute	10	0.1	244.9983063	78.9617774
N-ACETYLGLYCINE	XIC	eTargetCompound	C4H7NO3		543-24-8	ESI	5000		0		116.0351486		-	1	4.640898275	60	35			116.0351486	74.02475172	35	100	eAbsolute	10	0.1	116.0351486	72.04548718	35	12.02170702	eAbsolute	10	0.1	116.0351486	116.0353164	35	9.277393764	eAbsolute	10	0.1	116.0351486	74.02645308	35	3.184954714	eAbsolute	10	0.1	116.0351486	56.01418706
3-HYDROXYMETHYLGLUTARATE	XIC	eTargetCompound	C6H10O5		503-49-1	ESI	5000		0		161.0454102		-	1	6.151054668	60	35			161.0454102	57.03458815	35	100	eAbsolute	10	0.1	161.0454102	99.04515281	35	46.25339497	eAbsolute	10	0.1	161.0454102	59.01385269	35	24.08754159	eAbsolute	10	0.1	161.0454102	101.0244174	35	13.87123053	eAbsolute	10	0.1	161.0454102	161.0455467
PIPECOLATE	XIC	eTargetCompound	C6H11NO2		3105-95-1	ESI	5000		0		128.0715637		-	1	5.250094941	60	35			128.0715637	128.0717019	35	100	eAbsolute	10	0.1	128.0715637	82.06622264	35	1.12282464	eAbsolute	10	0.1	128.0715637	128.0353249	35	0.362753817	eAbsolute	10	0.1	128.0715637	60.01694107	35	0.265128615	eAbsolute	10	0.1	128.0715637	126.0560045
GLUCOSE 6-PHOSPHATE	XIC	eTargetCompound	C6H13O9P		56-73-5	ESI	5000		0		259.0222473		-	1	8.0039889	60	35			259.0222473	96.96961836	35	100	eAbsolute	10	0.1	259.0222473	78.9590537	35	46.14316171	eAbsolute	10	0.1	259.0222473	138.980183	35	6.669037795	eAbsolute	10	0.1	259.0222473	199.0013123	35	3.35253189	eAbsolute	10	0.1	259.0222473	259.0224417
DTDP-D-GLUCOSE	XIC	eTargetCompound	C16H26N2O16P2		2196-62-5	ESI	5000		0		563.0687866		-	1	7.352430883	60	35			563.0687866	321.0490145	35	100	eAbsolute	10	0.1	563.0687866	563.0684788	35	82.9855153	eAbsolute	10	0.1	563.0687866	78.9590537	35	56.53627131	eAbsolute	10	0.1	563.0687866	241.011877	35	48.97828359	eAbsolute	10	0.1	563.0687866	195.0063977
N-ACETYLASPARTATE	XIC	eTargetCompound	C6H9NO5		997-55-7	ESI	5000		0		174.0406189		-	1	6.899954703	60	35			174.0406189	88.04040178	35	100	eAbsolute	10	0.1	174.0406189	58.02983712	35	64.19596982	eAbsolute	10	0.1	174.0406189	59.01385269	35	18.77508103	eAbsolute	10	0.1	174.0406189	130.0509664	35	16.55251203	eAbsolute	10	0.1	174.0406189	174.0407956
ERYTHRITOL	XIC	eTargetCompound	C4H10O4		149-32-6	ESI	5000		0		121.0505829		-	1	1.734784005	60	35			121.0505829	71.01385269	35	100	eAbsolute	10	0.1	121.0505829	59.01385269	35	52.89884367	eAbsolute	10	0.1	121.0505829	89.02441735	35	21.74282701	eAbsolute	10	0.1	121.0505829	101.0244174	35	8.243286468	eAbsolute	10	0.1	121.0505829	121.0506321
GLUCOSAMINATE	XIC	eTargetCompound	C6H13NO6		3646-68-2	ESI	5000		0		194.066864		-	1	7.406787607	60	35			194.066864	74.02475172	35	100	eAbsolute	10	0.1	194.066864	59.01385269	35	36.66391589	eAbsolute	10	0.1	194.066864	194.0670104	35	16.08678351	eAbsolute	10	0.1	194.066864	86.02475172	35	14.23306544	eAbsolute	10	0.1	194.066864	98.02475172
D-SEDOHEPTULOSE	XIC	eTargetCompound	C7H14O7		3019-74-7	ESI	5000		0		209.0661926		-	1	4.197809493	60	35			209.0661926	59.01385269	35	100	eAbsolute	10	0.1	209.0661926	71.01385269	35	26.95667619	eAbsolute	10	0.1	209.0661926	101.0244174	35	19.11468683	eAbsolute	10	0.1	209.0661926	209.079202	35	13.18167046	eAbsolute	10	0.1	209.0661926	89.02441735
2-KETO-3-DEOXY-D-GLUCONIC ACID	XIC	eTargetCompound	C6H10O6		17510-99-5	ESI	5000		0		177.0401917		-	1	4.913633561	60	35			177.0401917	87.00876729	35	100	eAbsolute	10	0.1	177.0401917	59.01385269	35	11.47848224	eAbsolute	10	0.1	177.0401917	57.03458815	35	10.85203646	eAbsolute	10	0.1	177.0401917	129.019332	35	9.538003741	eAbsolute	10	0.1	177.0401917	85.02950275
ADENOSINE 2'.3'-CYCLIC PHOSPHATE	XIC	eTargetCompound	C10H12N5O6P		634-01-5	ESI	5000		0		328.0449219		-	1	4.638764345	60	35			328.0449219	134.0472185	35	100	eAbsolute	10	0.1	328.0449219	328.0452428	35	2.448074476	eAbsolute	10	0.1	328.0449219	107.0363195	35	1.806857067	eAbsolute	10	0.1	328.0449219	92.02535743	35	0.340030693	eAbsolute	10	0.1	328.0449219	192.9907825
GALACTOSE 1-PHOSPHATE	XIC	eTargetCompound	C6H13O9P		2255-14-3	ESI	5000		0		259.0223083		-	1	7.821454614	60	35			259.0223083	78.9590537	35	100	eAbsolute	10	0.1	259.0223083	96.96961836	35	30.3160016	eAbsolute	10	0.1	259.0223083	259.0224417	35	22.23741988	eAbsolute	10	0.1	259.0223083	138.980183	35	5.510662632	eAbsolute	10	0.1	259.0223083	241.011877
GLYCERATE	XIC	eTargetCompound	C3H6O4		473-81-4	ESI	5000		0		105.0192032		-	1	5.106251005	60	35			105.0192032	105.019332	35	100	eAbsolute	10	0.1	105.0192032	75.00876729	35	48.02286307	eAbsolute	10	0.1	105.0192032	59.01385269	35	32.39078643	eAbsolute	10	0.1	105.0192032	72.99311723	35	9.682581444	eAbsolute	10	0.1	105.0192032	56.99820263
CYTIDINE 2'.3'-CYCLIC PHOSPHATE	XIC	eTargetCompound	C9H12N3O7P		15718-51-1	ESI	5000		0		304.033783		-	1	5.901753294	60	35			304.033783	110.0359851	35	100	eAbsolute	10	0.1	304.033783	67.03017149	35	6.332735949	eAbsolute	10	0.1	304.033783	304.0340094	35	2.697695509	eAbsolute	10	0.1	304.033783	192.9907477	35	1.114690516	eAbsolute	10	0.1	304.033783	78.9590537
URIDINE DIPHOSPHATE GLUCOSE	XIC	eTargetCompound	C15H24N2O17P2		133-89-1	ESI	5000		0		565.0480957		-	1	7.735723163	60	35			565.0480957	323.0282791	35	100	eAbsolute	10	0.1	565.0480957	565.0477433	35	69.63193605	eAbsolute	10	0.1	565.0480957	78.9590537	35	47.46490638	eAbsolute	10	0.1	565.0480957	96.96961836	35	27.81108809	eAbsolute	10	0.1	565.0480957	241.011877
METHYL GALACTOSIDE	XIC	eTargetCompound	C7H14O6		1824-94-8	ESI	5000		0		193.0717316		-	1	1.886628058	60	35			193.0717316	59.01385269	35	100	eAbsolute	10	0.1	193.0717316	71.01385269	35	48.71975817	eAbsolute	10	0.1	193.0717316	101.0244174	35	47.37912585	eAbsolute	10	0.1	193.0717316	193.0717614	35	40.45354872	eAbsolute	10	0.1	193.0717316	85.02950275
PHOSPHOENOLPYRUVATE	XIC	eTargetCompound	C3H5O6P		138-08-9	ESI	5000		0		166.9749603		-	1	7.755014093	60	35			166.9749603	78.9590537	35	100	eAbsolute	10	0.1	166.9749603	148.9730765	35	0.758453872	eAbsolute	10	0.1	166.9749603	166.9835898	35	0.538538069	eAbsolute	10	0.1	166.9749603	138.9525687	35	0.346053352	eAbsolute	10	0.1	166.9749603	120.9419486
O-PHOSPHOETHANOLAMINE	XIC	eTargetCompound	C2H8NO4P		1071-23-4	ESI	5000		0		140.011734		-	1	7.918459856	60	35			140.011734	78.9590537	35	100	eAbsolute	10	0.1	140.011734	78.96093053	35	3.600150727	eAbsolute	10	0.1	140.011734	78.96175451	35	2.549174174	eAbsolute	10	0.1	140.011734	140.0118175	35	2.519901167	eAbsolute	10	0.1	140.011734	96.96974716
3-NITRO-L-TYROSINE	XIC	eTargetCompound	C9H10N2O5		621-44-3	ESI	5000		0		225.0514679		-	1	5.07111233	60	35			225.0514679	163.0513008	35	100	eAbsolute	10	0.1	225.0514679	136.0404018	35	38.7913589	eAbsolute	10	0.1	225.0514679	181.0618655	35	27.35916625	eAbsolute	10	0.1	225.0514679	164.0353164	35	20.07425775	eAbsolute	10	0.1	225.0514679	148.0404018
N-ALPHA-ACETYLLYSINE	XIC	eTargetCompound	C8H16N2O3		1946-82-3	ESI	5000		0		187.1086426		-	1	6.583291278	60	35			187.1086426	145.098251	35	100	eAbsolute	10	0.1	187.1086426	187.1088157	35	16.20723186	eAbsolute	10	0.1	187.1086426	143.1189865	35	10.37294748	eAbsolute	10	0.1	187.1086426	58.02983712	35	9.531251954	eAbsolute	10	0.1	187.1086426	97.07712167
CYTIDINE MONOPHOSPHATE	XIC	eTargetCompound	C9H14N3O8P		63-37-6	ESI	5000		0		322.0445251		-	1	7.655114898	60	35			322.0445251	78.9590537	35	100	eAbsolute	10	0.1	322.0445251	96.96961836	35	51.58272434	eAbsolute	10	0.1	322.0445251	322.0445741	35	35.99904851	eAbsolute	10	0.1	322.0445251	138.980183	35	7.102604943	eAbsolute	10	0.1	322.0445251	78.96091527
DEOXYURIDINE-MONOPHOSPHATE	XIC	eTargetCompound	C9H13N2O8P		964-26-1	ESI	5000		0		307.0335388		-	1	7.006258804	60	35			307.0335388	78.9590537	35	100	eAbsolute	10	0.1	307.0335388	111.0200007	35	74.08335112	eAbsolute	10	0.1	307.0335388	195.0063977	35	64.08771421	eAbsolute	10	0.1	307.0335388	307.0336751	35	33.18883655	eAbsolute	10	0.1	307.0335388	96.96961836
OROTATE	XIC	eTargetCompound	C5H4N2O4		65-86-1	ESI	5000		0		155.0093536		-	1	2.963564892	60	35			155.0093536	111.0200007	35	100	eAbsolute	10	0.1	155.0093536	67.03017149	35	3.637557714	eAbsolute	10	0.1	155.0093536	68.01418706	35	1.888197479	eAbsolute	10	0.1	155.0093536	59.01385269	35	0.836168463	eAbsolute	10	0.1	155.0093536	155.0098299
URIDINE DIPHOSPHATE-N-ACETYLGALACTOSAMINE	XIC	eTargetCompound	C17H27N3O17P2		7277-98-7	ESI	5000		0		606.0758667		-	1	7.576283337	60	35			606.0758667	606.0742924	35	100	eAbsolute	10	0.1	606.0758667	0	35	32.53117299	eAbsolute	10	0.1	606.0758667	158.925384	35	31.43667147	eAbsolute	10	0.1	606.0758667	272.9557354	35	24.283209	eAbsolute	10	0.1	606.0758667	384.9837342
CYCLIC GMP	XIC	eTargetCompound	C10H12N5O7P		7665-99-8	ESI	5000		0		344.0400085		-	1	6.020893563	60	35			344.0400085	150.0421331	35	100	eAbsolute	10	0.1	344.0400085	344.0401574	35	93.27212952	eAbsolute	10	0.1	344.0400085	78.9590537	35	42.38505268	eAbsolute	10	0.1	344.0400085	133.015584	35	30.5585197	eAbsolute	10	0.1	344.0400085	96.96961836
O-PHOSPHOSERINE	XIC	eTargetCompound	C3H8NO6P		17885-08-4	ESI	5000		0		184.0016174		-	1	8.115106595	60	35			184.0016174	96.96961836	35	100	eAbsolute	10	0.1	184.0016174	78.9590537	35	74.22066808	eAbsolute	10	0.1	184.0016174	184.0016467	35	1.177622192	eAbsolute	10	0.1	184.0016174	68.9957115	35	0.499022164	eAbsolute	10	0.1	184.0016174	129.6460054
S-ADENOSYLHOMOCYSTEINE	XIC	eTargetCompound	C14H20N6O5S		979-92-0	ESI	5000		0		383.1143494		-	1	6.802990719	60	35			383.1143494	134.0472185	35	100	eAbsolute	10	0.1	383.1143494	383.1143117	35	18.55832862	eAbsolute	10	0.1	383.1143494	188.0379965	35	3.155863222	eAbsolute	10	0.1	383.1143494	74.99100879	35	3.057699522	eAbsolute	10	0.1	383.1143494	86.99100879
L-ORNITHINE	XIC	eTargetCompound	C5H12N2O2		3184-13-2	ESI	5000		0		131.0825348		-	1	8.499656837	60	35			131.0825348	131.0826009	35	100	eAbsolute	10	0.1	131.0825348	87.04515281	35	3.721157694	eAbsolute	10	0.1	131.0825348	83.06147161	35	2.672179015	eAbsolute	10	0.1	131.0825348	61.98817615	35	1.621579593	eAbsolute	10	0.1	131.0825348	85.07712746
ADENINE	XIC	eTargetCompound	C5H5N5		73-24-5	ESI	5000		0		134.0471954		-	1	1.423085498	60	35			134.0471954	134.0472185	35	100	eAbsolute	10	0.1	134.0471954	107.0363195	35	42.5989739	eAbsolute	10	0.1	134.0471954	92.02542046	35	14.37209445	eAbsolute	10	0.1	134.0471954	65.01452143	35	4.496188978	eAbsolute	10	0.1	134.0471954	68.02542046
N.N-DIMETHYLARGININE	XIC	eTargetCompound	C8H18N4O2		30315-93-6	ESI	5000		0		201.1355896		-	1	7.79327427	60	35			201.1355896	156.0778499	35	100	eAbsolute	10	0.1	201.1355896	201.1356991	35	42.57557252	eAbsolute	10	0.1	201.1355896	114.0560518	35	41.53643176	eAbsolute	10	0.1	201.1355896	112.0880207	35	10.32140131	eAbsolute	10	0.1	201.1355896	59.01385269
INDOXYL SULFATE	XIC	eTargetCompound	C8H7NO4S		487-94-5	ESI	5000		0		212.0018311		-	1	0.659312318	60	35			212.0018311	79.9573629	35	100	eAbsolute	10	0.1	212.0018311	80.96518793	35	47.19163743	eAbsolute	10	0.1	212.0018311	212.0023017	35	43.39889823	eAbsolute	10	0.1	212.0018311	132.0454872	35	36.52857762	eAbsolute	10	0.1	212.0018311	92.05057258
FRUCTOSE 6-PHOSPHATE	XIC	eTargetCompound	C6H13O9P		643-13-0	ESI	5000		0		259.0222168		-	1	7.658835025	60	35			259.0222168	96.96961836	35	100	eAbsolute	10	0.1	259.0222168	78.9590537	35	43.05030303	eAbsolute	10	0.1	259.0222168	138.980183	35	6.441983806	eAbsolute	10	0.1	259.0222168	96.97209029	35	3.368063022	eAbsolute	10	0.1	259.0222168	168.9907477
URIDINE DIPHOSPHATE-N-ACETYLGLUCOSAMINE	XIC	eTargetCompound	C17H27N3O17P2		528-04-1	ESI	5000		0		606.0755615		-	1	7.508594021	60	35			606.0755615	606.0742924	35	100	eAbsolute	10	0.1	606.0755615	0	35	39.84721158	eAbsolute	10	0.1	606.0755615	158.925384	35	34.23790681	eAbsolute	10	0.1	606.0755615	384.9837342	35	30.30598118	eAbsolute	10	0.1	606.0755615	272.957078
URIDINE DIPHOSPHATE GLUCURONIC ACID	XIC	eTargetCompound	C15H22N2O18P2		2616-64-0	ESI	5000		0		579.0281372		-	1	8.202814129	60	35			579.0281372	402.9946094	35	100	eAbsolute	10	0.1	579.0281372	579.0270078	35	97.02588072	eAbsolute	10	0.1	579.0281372	158.925384	35	68.6761616	eAbsolute	10	0.1	579.0281372	0	35	56.09892107	eAbsolute	10	0.1	579.0281372	323.0282791
URACIL 5-CARBOXYLATE	XIC	eTargetCompound	C5H4N2O4		23945-44-0	ESI	5000		0		155.0097046		-	1	4.483011471	60	35			155.0097046	68.01418706	35	100	eAbsolute	10	0.1	155.0097046	155.0098299	35	51.34230581	eAbsolute	10	0.1	155.0097046	59.01385269	35	37.72315855	eAbsolute	10	0.1	155.0097046	111.0200007	35	15.35685687	eAbsolute	10	0.1	155.0097046	68.01568242
GUANOSINE MONOPHOSPHATE	XIC	eTargetCompound	C10H14N5O8P		85-32-5	ESI	5000		0		362.0510864		-	1	7.736386016	60	35			362.0510864	78.9590537	35	100	eAbsolute	10	0.1	362.0510864	362.0507221	35	35.98596036	eAbsolute	10	0.1	362.0510864	96.96961836	35	12.22083821	eAbsolute	10	0.1	362.0510864	211.0013123	35	12.00165057	eAbsolute	10	0.1	362.0510864	150.0421331
4-GUANIDINOBUTANOATE	XIC	eTargetCompound	C5H11N3O2		463-00-3	ESI	5000		0		144.077774		-	1	6.209153738	60	35			144.077774	102.0560518	35	100	eAbsolute	10	0.1	144.077774	83.06147161	35	15.98990762	eAbsolute	10	0.1	144.077774	84.04548718	35	2.835011119	eAbsolute	10	0.1	144.077774	144.0778499	35	1.887937354	eAbsolute	10	0.1	144.077774	58.04107052
PYRIDOXAMINE	XIC	eTargetCompound	C8H12N2O2		85-87-0	ESI	5000		0		167.0827179		-	1	2.522027465	60	35			167.0827179	167.0826009	35	100	eAbsolute	10	0.1	167.0827179	121.0533122	35	60.52751242	eAbsolute	10	0.1	167.0827179	122.0611372	35	48.25109923	eAbsolute	10	0.1	167.0827179	108.0454872	35	41.83296198	eAbsolute	10	0.1	167.0827179	137.0720363
N-ACETYLALANINE	XIC	eTargetCompound	C5H9NO3		97-69-8	ESI	5000		0		130.0509796		-	1	3.477463894	60	35			130.0509796	88.04040178	35	100	eAbsolute	10	0.1	130.0509796	130.0509664	35	7.922801835	eAbsolute	10	0.1	130.0509796	58.02983712	35	0.716098643	eAbsolute	10	0.1	130.0509796	86.06113724	35	0.310254273	eAbsolute	10	0.1	130.0509796	71.0138433
2.4-DIHYDROXYPTERIDINE	XIC	eTargetCompound	C6H4N4O2		487-21-8	ESI	5000		0		163.0261841		-	1	1.064529706	60	35			163.0261841	163.0261487	35	100	eAbsolute	10	0.1	163.0261841	120.0203351	35	22.06978993	eAbsolute	10	0.1	163.0261841	92.02542046	35	2.936038223	eAbsolute	10	0.1	163.0261841	61.98821833	35	0.988612178	eAbsolute	10	0.1	163.0261841	50.00337982
6-HYDROXYNICOTINATE	XIC	eTargetCompound	C6H5NO3		5006-66-6	ESI	5000		0		138.0196228		-	1	5.232319288	60	35			138.0196228	94.02983712	35	100	eAbsolute	10	0.1	138.0196228	138.0196663	35	6.199037113	eAbsolute	10	0.1	138.0196228	61.9883662	35	2.0408826	eAbsolute	10	0.1	138.0196228	137.8919044	35	0.53781659	eAbsolute	10	0.1	138.0196228	94.04920054
INOSINE-MONOPHOSPHATE	XIC	eTargetCompound	C10H13N4O8P		131-99-7	ESI	5000		0		347.039856		-	1	7.44210507	60	35			347.039856	78.9590537	35	100	eAbsolute	10	0.1	347.039856	347.0398231	35	48.65025664	eAbsolute	10	0.1	347.039856	96.96961836	35	44.63941533	eAbsolute	10	0.1	347.039856	135.0312341	35	27.65635486	eAbsolute	10	0.1	347.039856	211.0013123
2-AMINOISOBUTYRATE	XIC	eTargetCompound	C4H9NO2		62-57-7	ESI	5000		0		102.055954		-	1	5.547565069	60	35			102.055954	102.0560518	35	100	eAbsolute	10	0.1	102.055954	61.98837596	35	1.979724621	eAbsolute	10	0.1	102.055954	56.05057258	35	0.664543368	eAbsolute	10	0.1	102.055954	101.933478	35	0.246982081	eAbsolute	10	0.1	102.055954	100.9260931
ANILINE-2-SULFONATE	XIC	eTargetCompound	C6H7NO3S		88-21-1	ESI	5000		0		172.0073547		-	1	0.766177864	60	35			172.0073547	172.0073871	35	100	eAbsolute	10	0.1	172.0073547	79.9573629	35	77.52373144	eAbsolute	10	0.1	172.0073547	108.0454872	35	13.01288313	eAbsolute	10	0.1	172.0073547	107.0376622	35	1.890938065	eAbsolute	10	0.1	172.0073547	136.8628774
RHAMNOSE	XIC	eTargetCompound	C6H12O5		3615-41-6	ESI	5000		0		163.0612335		-	1	1.621539998	60	35			163.0612335	59.01385269	35	100	eAbsolute	10	0.1	163.0612335	61.98836774	35	22.19492119	eAbsolute	10	0.1	163.0612335	71.01385269	35	6.00961848	eAbsolute	10	0.1	163.0612335	85.02950275	35	4.529571519	eAbsolute	10	0.1	163.0612335	89.02441735
AICAR	XIC	eTargetCompound	C9H15N4O8P		3031-94-5	ESI	5000		0		337.0549927		-	1	7.376278665	60	35			337.0549927	78.9590537	35	100	eAbsolute	10	0.1	337.0549927	337.0554731	35	40.93729872	eAbsolute	10	0.1	337.0549927	96.96961836	35	38.62150432	eAbsolute	10	0.1	337.0549927	125.0468842	35	17.58410701	eAbsolute	10	0.1	337.0549927	210.9999697
N-ACETYLGLUTAMATE	XIC	eTargetCompound	C7H11NO5		1188-37-0	ESI	5000		0		188.0564728		-	1	6.872286977	60	35			188.0564728	102.0560518	35	100	eAbsolute	10	0.1	188.0564728	128.0353164	35	80.33481361	eAbsolute	10	0.1	188.0564728	59.01385269	35	50.75996463	eAbsolute	10	0.1	188.0564728	144.0666165	35	25.73538275	eAbsolute	10	0.1	188.0564728	100.0767873
N-ACETYLCYSTEINE	XIC	eTargetCompound	C5H9NO3S		616-91-1	ESI	5000		0		162.0231018		-	1	2.436171564	60	35			162.0231018	84.04548718	35	100	eAbsolute	10	0.1	162.0231018	57.03458815	35	14.47688753	eAbsolute	10	0.1	162.0231018	115.9207562	35	9.756576648	eAbsolute	10	0.1	162.0231018	162.0230371	35	8.735781574	eAbsolute	10	0.1	162.0231018	61.9883662
HISTIDINOL	XIC	eTargetCompound	C6H11N3O		4836-52-6	ESI	5000		0		140.0829773		-	1	5.484300418	60	35			140.0829773	140.0829353	35	100	eAbsolute	10	0.1	140.0829773	81.04582155	35	43.97783597	eAbsolute	10	0.1	140.0829773	138.0672852	35	39.56738262	eAbsolute	10	0.1	140.0829773	105.0458216	35	23.63564738	eAbsolute	10	0.1	140.0829773	80.03799652
THYMIDINE-MONOPHOSPHATE	XIC	eTargetCompound	C10H15N2O8P		365-07-1	ESI	5000		0		321.0491333		-	1	6.764298013	60	35			321.0491333	78.9590537	35	100	eAbsolute	10	0.1	321.0491333	195.0063977	35	50.31323806	eAbsolute	10	0.1	321.0491333	125.0356508	35	49.12722802	eAbsolute	10	0.1	321.0491333	321.0493251	35	37.22290426	eAbsolute	10	0.1	321.0491333	96.96961836
UREIDOPROPIONATE	XIC	eTargetCompound	C4H8N2O3		462-88-4	ESI	5000		0		131.0460205		-	1	5.651910439	60	35			131.0460205	88.03930498	35	100	eAbsolute	10	0.1	131.0460205	59.02398929	35	6.309910683	eAbsolute	10	0.1	131.0460205	59.01275589	35	5.610160806	eAbsolute	10	0.1	131.0460205	61.9872694	35	1.535098059	eAbsolute	10	0.1	131.0460205	71.01275589
ADENOSINE	XIC	eTargetCompound	C10H13N5O4		58-61-7	ESI	5000		0		266.0892944		-	1	1.658744432	60	35			266.0892944	134.0472185	35	100	eAbsolute	10	0.1	266.0892944	266.0894772	35	5.811202777	eAbsolute	10	0.1	266.0892944	107.0363195	35	4.073231072	eAbsolute	10	0.1	266.0892944	92.02533807	35	1.132670865	eAbsolute	10	0.1	266.0892944	96.96009207
SACCHARATE	XIC	eTargetCompound	C6H10O8		87-73-0	ESI	5000		0		209.0298157		-	1	7.505901385	60	35			209.0298157	85.02950275	35	100	eAbsolute	10	0.1	209.0298157	71.01385269	35	39.73236168	eAbsolute	10	0.1	209.0298157	59.01385269	35	29.09847631	eAbsolute	10	0.1	209.0298157	57.03458815	35	24.81028905	eAbsolute	10	0.1	209.0298157	191.0197258
3-METHOXYTYROSINE	XIC	eTargetCompound	C10H13NO4		7636-26-2	ESI	5000		0		210.0771027		-	1	5.135872235	60	35			210.0771027	210.0771812	35	100	eAbsolute	10	0.1	210.0771027	135.0451528	35	83.5020707	eAbsolute	10	0.1	210.0771027	134.0373278	35	77.19576238	eAbsolute	10	0.1	210.0771027	193.0506321	35	44.05821433	eAbsolute	10	0.1	210.0771027	72.00910166
GALACTURONATE	XIC	eTargetCompound	C6H10O7		685-73-4	ESI	5000		0		193.0352936		-	1	6.976163372	60	35			193.0352936	59.01385269	35	100	eAbsolute	10	0.1	193.0352936	71.01385269	35	59.48033467	eAbsolute	10	0.1	193.0352936	72.99311723	35	59.23289537	eAbsolute	10	0.1	193.0352936	113.0244174	35	35.50424189	eAbsolute	10	0.1	193.0352936	85.02950275
GLUTATHIONE REDUCED	XIC	eTargetCompound	C10H17N3O6S		70-18-8	ESI	5000		0		306.0764465		-	1	7.160510468	60	35			306.0764465	143.0462154	35	100	eAbsolute	10	0.1	306.0764465	128.0353164	35	58.90658906	eAbsolute	10	0.1	306.0764465	306.0765292	35	26.1306788	eAbsolute	10	0.1	306.0764465	99.05638621	35	24.93740137	eAbsolute	10	0.1	306.0764465	254.0782438
PANTOTHENATE	XIC	eTargetCompound	C9H17NO5		79-83-4	ESI	5000		0		218.1033478		-	1	3.966919157	60	35			218.1033478	88.04040178	35	100	eAbsolute	10	0.1	218.1033478	146.0822666	35	58.8543816	eAbsolute	10	0.1	218.1033478	71.05023821	35	33.88326854	eAbsolute	10	0.1	218.1033478	218.1033959	35	23.07087766	eAbsolute	10	0.1	218.1033478	71.01385269
S-CARBOXYMETHYLCYSTEINE	XIC	eTargetCompound	C5H9NO4S		638-23-3	ESI	5000		0		178.0179138		-	1	6.814089855	60	35			178.0179138	90.98592339	35	100	eAbsolute	10	0.1	178.0179138	86.02475172	35	1.560022518	eAbsolute	10	0.1	178.0179138	178.0179517	35	0.639606276	eAbsolute	10	0.1	178.0179138	116.017727	35	0.259004973	eAbsolute	10	0.1	178.0179138	177.9034346
NORLEUCINE	XIC	eTargetCompound	C6H13NO2		327-57-1	ESI	5000		0		130.0873566		-	1	4.331094385	60	35			130.0873566	130.087352	35	100	eAbsolute	10	0.1	130.0873566	84.0818727	35	1.626974918	eAbsolute	10	0.1	130.0873566	82.06622264	35	0.914888341	eAbsolute	10	0.1	130.0873566	113.0607873	35	0.381653129	eAbsolute	10	0.1	130.0873566	61.98821713
4-IMIDAZOLEACETATE	XIC	eTargetCompound	C5H6N2O2		645-65-8	ESI	5000		0		125.0355911		-	1	5.786698045	60	35			125.0355911	81.04582155	35	100	eAbsolute	10	0.1	125.0355911	79.03017149	35	1.0015569	eAbsolute	10	0.1	125.0355911	125.0356058	35	0.843418315	eAbsolute	10	0.1	125.0355911	59.01361163	35	0.828035579	eAbsolute	10	0.1	125.0355911	52.01900482
CIS-4-HYDROXY-D-PROLINE	XIC	eTargetCompound	C5H9NO3		2584-71-6	ESI	5000		0		130.0508881		-	1	6.097253389	60	35			130.0508881	130.0509664	35	100	eAbsolute	10	0.1	130.0508881	84.04548718	35	9.344040244	eAbsolute	10	0.1	130.0508881	112.0404018	35	7.762883526	eAbsolute	10	0.1	130.0508881	66.03492252	35	4.663012557	eAbsolute	10	0.1	130.0508881	71.01385269
GLUCOSAMINE 6-SULFATE	XIC	eTargetCompound	C6H13NO8S		91674-26-9	ESI	5000		0		258.0287476		-	1	5.851084781	60	35			258.0287476	138.9706672	35	100	eAbsolute	10	0.1	258.0287476	198.9917965	35	92.59522376	eAbsolute	10	0.1	258.0287476	96.96010253	35	77.76401604	eAbsolute	10	0.1	258.0287476	258.0289103	35	72.35907497	eAbsolute	10	0.1	258.0287476	80.96518793
N-FORMYL-L-METHIONINE	XIC	eTargetCompound	C6H11NO3S		4289-98-9	ESI	5000		0		176.0385284		-	1	2.258992926	60	35			176.0385284	98.02475172	35	100	eAbsolute	10	0.1	176.0385284	128.0353164	35	51.96988462	eAbsolute	10	0.1	176.0385284	84.04548718	35	33.6645878	eAbsolute	10	0.1	176.0385284	176.0386872	35	30.90667788	eAbsolute	10	0.1	176.0385284	70.02983712
N-FORMYLGLYCINE	XIC	eTargetCompound	C3H5NO3		2491-15-8	ESI	5000		0		102.0195007		-	1	4.531508819	60	35			102.0195007	102.0196663	35	100	eAbsolute	10	0.1	102.0195007	58.02983712	35	55.79038431	eAbsolute	10	0.1	102.0195007	74.02475172	35	33.26758225	eAbsolute	10	0.1	102.0195007	100.0040163	35	3.262304376	eAbsolute	10	0.1	102.0195007	58.03103493
CYCLIC AMP	XIC	eTargetCompound	C10H12N5O6P		60-92-4	ESI	5000		0		328.0449219		-	1	5.073096399	60	35			328.0449219	134.0472185	35	100	eAbsolute	10	0.1	328.0449219	328.0452428	35	53.6494468	eAbsolute	10	0.1	328.0449219	78.9590537	35	25.74474293	eAbsolute	10	0.1	328.0449219	96.96961836	35	1.782378266	eAbsolute	10	0.1	328.0449219	107.0363195
OXALATE	XIC	eTargetCompound	C2H2O4		144-62-7	ESI	5000		0		88.98780823		-	1	8.046085718	60	35			88.98780823	60.99311723	35	100	eAbsolute	10	0.1	88.98780823	88.98803183	35	62.85852362	eAbsolute	10	0.1	88.98780823	60.99436082	35	3.729120578	eAbsolute	10	0.1	88.98780823	60.99491777	35	2.842222212	eAbsolute	10	0.1	88.98780823	89.0244393
D-ALANINE	XIC	eTargetCompound	C3H7NO2		338-69-2	ESI	5000		0		88.04027557		-	1	5.997146133	60	35			88.04027557	88.04040178	35	100	eAbsolute	10	0.1	88.04027557	88.04253038	35	3.435315064	eAbsolute	10	0.1	88.04027557	72.19430357	35	0.886929477	eAbsolute	10	0.1	88.04027557	71.01385269	35	0.830802534	eAbsolute	10	0.1	88.04027557	91.77476152
ADENOSINE DIPHOSPHATE RIBOSE	XIC	eTargetCompound	C15H23N5O14P2		20762-30-5	ESI	5000		0		558.0644531		-	1	7.567601044	60	35			558.0644531	558.0643965	35	100	eAbsolute	10	0.1	558.0644531	346.05447	35	98.10303097	eAbsolute	10	0.1	558.0644531	78.9590537	35	69.20164991	eAbsolute	10	0.1	558.0644531	96.96961836	35	33.23527644	eAbsolute	10	0.1	558.0644531	158.925384
5-HYDROXYTRYPTOPHAN	XIC	eTargetCompound	C11H12N2O3		08.09.4350	ESI	5000		0		219.0771637		-	1	5.421379163	60	35			219.0771637	144.0454872	35	100	eAbsolute	10	0.1	219.0771637	132.0454872	35	74.72169271	eAbsolute	10	0.1	219.0771637	74.02475172	35	45.05602558	eAbsolute	10	0.1	219.0771637	219.0775155	35	39.27768164	eAbsolute	10	0.1	219.0771637	158.0611372
CITRAMALATE	XIC	eTargetCompound	C5H8O5		597-44-4	ESI	5000		0		147.0296021		-	1	8.850761269	60	35			147.0296021	87.00876729	35	100	eAbsolute	10	0.1	147.0296021	85.02950275	35	59.29332096	eAbsolute	10	0.1	147.0296021	147.0298966	35	41.64631782	eAbsolute	10	0.1	147.0296021	0	35	35.49536341	eAbsolute	10	0.1	147.0296021	61.98837109
5-HYDROXYLYSINE	XIC	eTargetCompound	C6H14N2O3		1190-94-9	ESI	5000		0		161.0927887		-	1	8.634414334	60	35			161.0927887	161.0931656	35	100	eAbsolute	10	0.1	161.0927887	143.0826009	35	16.72275611	eAbsolute	10	0.1	161.0927887	115.0876863	35	14.88859812	eAbsolute	10	0.1	161.0927887	125.0720363	35	5.968601352	eAbsolute	10	0.1	161.0927887	141.0669509
OPHTHALMATE	XIC	eTargetCompound	C11H19N3O6		495-27-2	ESI	5000		0		288.119751		-	1	7.115303766	60	35			288.119751	288.1201085	35	100	eAbsolute	10	0.1	288.119751	270.1095439	35	73.98388128	eAbsolute	10	0.1	288.119751	74.02475172	35	71.8114116	eAbsolute	10	0.1	288.119751	195.0775155	35	71.55920887	eAbsolute	10	0.1	288.119751	115.0876863
MESOXALATE	XIC	eTargetCompound	C3H2O5		473-90-5	ESI	5000		0		116.982811		-	1	8.12713084	60	35			116.982811	99.92569627	35	100	eAbsolute	10	0.1	116.982811	116.9284047	35	82.8496127	eAbsolute	10	0.1	116.982811	73.02944841	35	1.365302906	eAbsolute	10	0.1	116.982811	117.0192555	35	0.299160924	eAbsolute	10	0.1	116.982811	116.982787
3.4-DIHYDROXYPHENYLGLYCOL	XIC	eTargetCompound	C8H10O4		28822-73-3	ESI	5000		0		169.050415		-	1	1.08812213	60	35			169.050415	151.0400674	35	100	eAbsolute	10	0.1	169.050415	123.0451528	35	95.50889608	eAbsolute	10	0.1	169.050415	122.0373278	35	42.00302728	eAbsolute	10	0.1	169.050415	95.05023821	35	5.654050119	eAbsolute	10	0.1	169.050415	108.0216777
METHIONINE SULFOXIMINE	XIC	eTargetCompound	C5H12N2O3S		15985-39-4	ESI	5000		0		179.049057		-	1	6.72899518	60	35			179.049057	78.00190782	35	100	eAbsolute	10	0.1	179.049057	61.9706077	35	31.48538521	eAbsolute	10	0.1	179.049057	62.97843273	35	20.12121184	eAbsolute	10	0.1	179.049057	60.97535873	35	2.291782739	eAbsolute	10	0.1	179.049057	179.0495862
GUANIDINOSUCCINATE	XIC	eTargetCompound	C5H9N3O4		6133-30-8	ESI	5000		0		174.0517883		-	1	7.242792953	60	35			174.0517883	88.04040178	35	100	eAbsolute	10	0.1	174.0517883	132.030231	35	50.60232278	eAbsolute	10	0.1	174.0517883	114.0196663	35	9.892668183	eAbsolute	10	0.1	174.0517883	115.0036819	35	9.523146977	eAbsolute	10	0.1	174.0517883	71.01385269
2-HYDROXYBUTYRATE	XIC	eTargetCompound	C4H8O3		3347-90-8	ESI	5000		0		103.0399551		-	1	2.064500627	60	35			103.0399551	57.03458815	35	100	eAbsolute	10	0.1	103.0399551	103.0400674	35	65.07514808	eAbsolute	10	0.1	103.0399551	57.03575926	35	5.142080936	eAbsolute	10	0.1	103.0399551	57.03622084	35	3.00827612	eAbsolute	10	0.1	103.0399551	85.02950275
DEOXYCYTIDINE-DIPHOSPHATE	XIC	eTargetCompound	C9H15N3O10P2		800-73-7	ESI	5000		0		386.0153503		-	1	8.244807207	60	35			386.0153503	78.9590537	35	100	eAbsolute	10	0.1	386.0153503	158.925384	35	52.9961401	eAbsolute	10	0.1	386.0153503	386.0159898	35	51.62490408	eAbsolute	10	0.1	386.0153503	368.0054252	35	12.14886911	eAbsolute	10	0.1	386.0153503	256.9608208
D-RIBOSE 5-PHOSPHATE	XIC	eTargetCompound	C5H11O8P		3615-55-2	ESI	5000		0		229.011673		-	1	7.633312581	60	35			229.011673	96.96961836	35	100	eAbsolute	10	0.1	229.011673	78.9590537	35	85.49872047	eAbsolute	10	0.1	229.011673	138.980183	35	11.90264026	eAbsolute	10	0.1	229.011673	229.011877	35	4.245225254	eAbsolute	10	0.1	229.011673	78.96087713
URIDINE 5'-DIPHOSPHATE	XIC	eTargetCompound	C9H14N2O12P2		58-98-0	ESI	5000		0		402.9946594		-	1	8.176490717	60	35			402.9946594	78.9590537	35	100	eAbsolute	10	0.1	402.9946594	158.925384	35	98.36862915	eAbsolute	10	0.1	402.9946594	402.99492	35	84.1555785	eAbsolute	10	0.1	402.9946594	111.0200007	35	40.36893641	eAbsolute	10	0.1	402.9946594	272.9554248
ALLOTHREONINE	XIC	eTargetCompound	C4H9NO3		24830-94-2	ESI	5000		0		118.0506821		-	1	6.262018299	60	35			118.0506821	74.02475172	35	100	eAbsolute	10	0.1	118.0506821	118.0509664	35	17.09580625	eAbsolute	10	0.1	118.0506821	100.9259295	35	10.91087354	eAbsolute	10	0.1	118.0506821	117.9286974	35	8.308961207	eAbsolute	10	0.1	118.0506821	74.02642256
CDP-ETHANOLAMINE	XIC	eTargetCompound	C11H20N4O11P2		3036-18-8	ESI	5000		0		445.0529785		-	1	7.849453058	60	35			445.0529785	78.9590537	35	100	eAbsolute	10	0.1	445.0529785	445.0531036	35	85.62206272	eAbsolute	10	0.1	445.0529785	201.9672726	35	20.68748734	eAbsolute	10	0.1	445.0529785	384.0003398	35	17.02321224	eAbsolute	10	0.1	445.0529785	158.925384
N-ACETYLSERINE	XIC	eTargetCompound	C5H9NO4		16354-58-8	ESI	5000		0		146.0457306		-	1	4.772127379	60	35			146.0457306	74.02475172	35	100	eAbsolute	10	0.1	146.0457306	84.04548718	35	45.10818504	eAbsolute	10	0.1	146.0457306	98.02475172	35	31.72710904	eAbsolute	10	0.1	146.0457306	116.0353164	35	26.44515081	eAbsolute	10	0.1	146.0457306	57.03458815
METHYGLUTARATE	XIC	eTargetCompound	C6H10O4		626-51-7	ESI	5000		0		145.0505219		-	1	6.20169112	60	35			145.0505219	101.0608029	35	100	eAbsolute	10	0.1	145.0505219	145.0506321	35	23.56205561	eAbsolute	10	0.1	145.0505219	83.05023821	35	7.27567547	eAbsolute	10	0.1	145.0505219	127.0400674	35	3.083516445	eAbsolute	10	0.1	145.0505219	59.01385269
MONOETHYLMALONATE	XIC	eTargetCompound	C5H8O4		1071-46-1	ESI	5000		0		131.0348969		-	1	2.820532911	60	35			131.0348969	87.04515281	35	100	eAbsolute	10	0.1	131.0348969	131.034982	35	24.00112118	eAbsolute	10	0.1	131.0348969	113.0244174	35	5.465891486	eAbsolute	10	0.1	131.0348969	69.03458815	35	2.049637658	eAbsolute	10	0.1	131.0348969	59.013699
GLUCONOLACTONE	XIC	eTargetCompound	C6H10O6		90-80-2	ESI	5000		0		177.0401306		-	1	1.168908663	60	35			177.0401306	71.01385269	35	100	eAbsolute	10	0.1	177.0401306	99.00876729	35	86.84622979	eAbsolute	10	0.1	177.0401306	59.01385269	35	67.55227622	eAbsolute	10	0.1	177.0401306	57.03458815	35	64.65526481	eAbsolute	10	0.1	177.0401306	129.019332
4-HYDROXYBENZOATE	XIC	eTargetCompound	C7H6O3		99-96-7	ESI	5000		0		137.0243073		-	1	1.666148362	60	35			137.0243073	93.03458815	35	100	eAbsolute	10	0.1	137.0243073	137.0244174	35	6.413773198	eAbsolute	10	0.1	137.0243073	65.03967355	35	3.718281327	eAbsolute	10	0.1	137.0243073	93.03808242	35	2.660096021	eAbsolute	10	0.1	137.0243073	136.8918489
INDOXYL β-GLUCOSIDE	XIC	eTargetCompound	C14H17NO6		487-60-5	ESI	5000		0		294.0979919		-	1	1.111326956	60	35			294.0979919	131.0376622	35	100	eAbsolute	10	0.1	294.0979919	132.0454872	35	45.52496611	eAbsolute	10	0.1	294.0979919	174.0560518	35	12.84504351	eAbsolute	10	0.1	294.0979919	71.01385269	35	9.623839891	eAbsolute	10	0.1	294.0979919	101.0244174
MELATONIN	XIC	eTargetCompound	C13H16N2O2		73-31-4	ESI	5000		0		231.1136017		-	1	0.644117838	60	35			231.1136017	144.0454872	35	100	eAbsolute	10	0.1	231.1136017	216.090426	35	76.30684013	eAbsolute	10	0.1	231.1136017	231.1139011	35	31.32374251	eAbsolute	10	0.1	231.1136017	145.0533122	35	21.8754116	eAbsolute	10	0.1	231.1136017	0
MALEATE	XIC	eTargetCompound	C4H4O4		110-16-7	ESI	5000		0		115.0035019		-	1	0.986136577	60	35			115.0035019	71.01385269	35	100	eAbsolute	10	0.1	115.0035019	115.0036819	35	9.089819902	eAbsolute	10	0.1	115.0035019	71.01549301	35	3.884691035	eAbsolute	10	0.1	115.0035019	71.01617203	35	2.650911104	eAbsolute	10	0.1	115.0035019	97.93139244
GLYCEROL 3-PHOSPHATE	XIC	eTargetCompound	C3H9O6P		57-03-4	ESI	5000		0		171.0063019		-	1	7.364502289	60	35			171.0063019	78.9590537	35	100	eAbsolute	10	0.1	171.0063019	171.0063977	35	7.199802156	eAbsolute	10	0.1	171.0063019	96.96961836	35	6.110295108	eAbsolute	10	0.1	171.0063019	78.96088476	35	4.518230766	eAbsolute	10	0.1	171.0063019	78.96170874
XANTHURENATE	XIC	eTargetCompound	C10H7NO4		59-00-7	ESI	5000		0		204.0299683		-	1	2.781350432	60	35			204.0299683	160.0404018	35	100	eAbsolute	10	0.1	204.0299683	116.0505726	35	25.72871704	eAbsolute	10	0.1	204.0299683	204.030231	35	8.723665803	eAbsolute	10	0.1	204.0299683	159.0325768	35	5.078612258	eAbsolute	10	0.1	204.0299683	132.0454872
KYNURENATE	XIC	eTargetCompound	C10H7NO3		492-27-3	ESI	5000		0		188.0352783		-	1	1.955073672	60	35			188.0352783	144.0454872	35	100	eAbsolute	10	0.1	188.0352783	188.0353164	35	1.821858518	eAbsolute	10	0.1	188.0352783	102.0349225	35	1.759543476	eAbsolute	10	0.1	188.0352783	116.0505726	35	1.067756139	eAbsolute	10	0.1	188.0352783	65.998537
ISOBUTYRATE	XIC	eTargetCompound	C4H8O2		79-31-2	ESI	5000		0		87.04499817		-	1	6.846133635	60	35			87.04499817	87.04515281	35	100	eAbsolute	10	0.1	87.04499817	97.86804405	35	12.33949954	eAbsolute	10	0.1	87.04499817	65.52234338	35	11.91867652	eAbsolute	10	0.1	87.04499817	50.84754904	35	11.48160225	eAbsolute	10	0.1	87.04499817	52.741112
3.5-DIIODO-L-TYROSINE	XIC	eTargetCompound	C9H9I2NO3		300-39-0	ESI	5000		0		431.8597717		-	1	5.090127109	60	35			431.8597717	126.9050164	35	100	eAbsolute	10	0.1	431.8597717	431.8599024	35	24.05984773	eAbsolute	10	0.1	431.8597717	370.8435242	35	11.4940537	eAbsolute	10	0.1	431.8597717	259.9577802	35	6.127770592	eAbsolute	10	0.1	431.8597717	244.9468812
GLUTARATE	XIC	eTargetCompound	C5H8O4		110-94-1	ESI	5000		0		131.03479		-	1	6.837781389	60	35			131.03479	87.04515281	35	100	eAbsolute	10	0.1	131.03479	131.034982	35	22.04409646	eAbsolute	10	0.1	131.03479	69.03458815	35	13.59589516	eAbsolute	10	0.1	131.03479	113.0244174	35	8.358772202	eAbsolute	10	0.1	131.03479	59.01385269
CAFFEATE	XIC	eTargetCompound	C9H8O4		331-39-5	ESI	5000		0		179.0348511		-	1	2.762902478	60	35			179.0348511	135.0451528	35	100	eAbsolute	10	0.1	179.0348511	134.0373278	35	14.82499682	eAbsolute	10	0.1	179.0348511	179.034982	35	13.8758455	eAbsolute	10	0.1	179.0348511	107.0502382	35	2.876186443	eAbsolute	10	0.1	179.0348511	59.01385269
LUMICHROME	XIC	eTargetCompound	C12H10N4O2		1086-80-2	ESI	5000		0		241.0727081		-	1	0.75266941	60	35			241.0727081	241.0730989	35	100	eAbsolute	10	0.1	241.0727081	198.0672852	35	48.73091798	eAbsolute	10	0.1	241.0727081	59.01385269	35	36.44940483	eAbsolute	10	0.1	241.0727081	61.98837849	35	27.06438199	eAbsolute	10	0.1	241.0727081	241.2173249
BETA-ALANINE	XIC	eTargetCompound	C3H7NO2		107-95-9	ESI	5000		0		88.04033661		-	1	6.314820281	60	35			88.04033661	88.04040178	35	100	eAbsolute	10	0.1	88.04033661	59.01385269	35	27.10176606	eAbsolute	10	0.1	88.04033661	60.00910166	35	7.495992619	eAbsolute	10	0.1	88.04033661	57.83124647	35	6.476861142	eAbsolute	10	0.1	88.04033661	61.6100631
3-HYDROXYBENZALDEHYDE	XIC	eTargetCompound	C7H6O2		100-83-4	ESI	5000		0		121.0292587		-	1	0.627168638	60	35			121.0292587	121.0295028	35	100	eAbsolute	10	0.1	121.0292587	93.03458815	35	20.60905909	eAbsolute	10	0.1	121.0292587	92.02676312	35	14.84217454	eAbsolute	10	0.1	121.0292587	65.03967355	35	3.825310117	eAbsolute	10	0.1	121.0292587	120.0216777
3-HYDROXYBENZYL ALCOHOL	XIC	eTargetCompound	C7H8O2		620-24-6	ESI	5000		0		123.0450134		-	1	0.674605306	60	35			123.0450134	123.0451528	35	100	eAbsolute	10	0.1	123.0450134	93.03458815	35	89.90638805	eAbsolute	10	0.1	123.0450134	95.05023821	35	19.02407084	eAbsolute	10	0.1	123.0450134	105.0345882	35	10.35177956	eAbsolute	10	0.1	123.0450134	65.03967355
N-ACETYLPROLINE	XIC	eTargetCompound	C7H11NO3		68-95-1	ESI	5000		0		156.0664215		-	1	4.335136765	60	35			156.0664215	114.0560518	35	100	eAbsolute	10	0.1	156.0664215	156.0666165	35	6.689237823	eAbsolute	10	0.1	156.0664215	57.97561978	35	1.591724709	eAbsolute	10	0.1	156.0664215	59.01385269	35	1.333597369	eAbsolute	10	0.1	156.0664215	60.01722255
L-TRYPTOPHANAMIDE	XIC	eTargetCompound	C11H13N3O		20696-57-5	ESI	5000		0		202.098465		-	1	0.907043908	60	35			202.098465	202.0985854	35	100	eAbsolute	10	0.1	202.098465	130.0662226	35	41.79938666	eAbsolute	10	0.1	202.098465	116.9285329	35	25.67776631	eAbsolute	10	0.1	202.098465	129.0583976	35	20.87066078	eAbsolute	10	0.1	202.098465	73.04073615
2.3-DIHYDROXYBENZOATE	XIC	eTargetCompound	C7H6O4		303-38-8	ESI	5000		0		153.0191803		-	1	0.795797702	60	35			153.0191803	109.0295028	35	100	eAbsolute	10	0.1	153.0191803	153.019332	35	33.67158295	eAbsolute	10	0.1	153.0191803	108.0216777	35	27.70421088	eAbsolute	10	0.1	153.0191803	91.01893809	35	5.493036831	eAbsolute	10	0.1	153.0191803	81.03458815
GLYCOCHOLATE	XIC	eTargetCompound	C26H43NO6		475-31-0	ESI	5000		0		464.3017883		-	1	4.673294957	60	35			464.3017883	464.3017613	35	100	eAbsolute	10	0.1	464.3017883	74.02475172	35	25.57530258	eAbsolute	10	0.1	464.3017883	402.3013674	35	3.918662465	eAbsolute	10	0.1	464.3017883	74.02649122	35	2.035243991	eAbsolute	10	0.1	464.3017883	400.2857173
2-HYDROXY-4-(METHYLTHIO)BUTANOATE	XIC	eTargetCompound	C5H10O3S		120-91-2	ESI	5000		0		149.0275726		-	1	1.408637911	60	35			149.0275726	149.0277882	35	100	eAbsolute	10	0.1	149.0275726	101.0244174	35	33.28274842	eAbsolute	10	0.1	149.0275726	57.03458815	35	18.92894691	eAbsolute	10	0.1	149.0275726	72.99311723	35	3.21781617	eAbsolute	10	0.1	149.0275726	74.99103089
MANDELATE	XIC	eTargetCompound	C8H8O3		90-64-2	ESI	5000		0		151.0398712		-	1	1.139864554	60	35			151.0398712	107.0502382	35	100	eAbsolute	10	0.1	151.0398712	151.0400674	35	62.08684075	eAbsolute	10	0.1	151.0398712	105.0345882	35	0.945757216	eAbsolute	10	0.1	151.0398712	77.03946197	35	0.459650278	eAbsolute	10	0.1	151.0398712	125.0607803
GLYCOCHENODEOXYCHOLATE	XIC	eTargetCompound	C26H43NO5		640-79-9	ESI	5000		0		448.3067627		-	1	1.454173918	60	35			448.3067627	448.3068467	35	100	eAbsolute	10	0.1	448.3067627	74.02475172	35	36.24175057	eAbsolute	10	0.1	448.3067627	386.3064528	35	3.922207951	eAbsolute	10	0.1	448.3067627	74.02639967	35	1.344676664	eAbsolute	10	0.1	448.3067627	74.02719313
3-AMINO-5-HYDROXYBENZOATE	XIC	eTargetCompound	C7H7NO3		76045-71-1	ESI	5000		0		152.0351868		-	1	3.054566975	60	35			152.0351868	108.0454872	35	100	eAbsolute	10	0.1	152.0351868	152.0353164	35	27.55183853	eAbsolute	10	0.1	152.0351868	66.03492252	35	2.33999046	eAbsolute	10	0.1	152.0351868	67.01893809	35	1.300123222	eAbsolute	10	0.1	152.0351868	65.99855267
3.4-DIHYDROXYBENZOATE	XIC	eTargetCompound	C7H6O4		99-50-3	ESI	5000		0		153.0192108		-	1	2.86576711	60	35			153.0192108	109.0295028	35	100	eAbsolute	10	0.1	153.0192108	108.0216777	35	20.57272326	eAbsolute	10	0.1	153.0192108	153.019332	35	14.45715535	eAbsolute	10	0.1	153.0192108	91.01893809	35	3.282900269	eAbsolute	10	0.1	153.0192108	81.03458815
10-HYDROXYDECANOATE	XIC	eTargetCompound	C10H20O3		1679-53-4	ESI	5000		0		187.133606		-	1	0.794072367	60	35			187.133606	187.1339678	35	100	eAbsolute	10	0.1	187.133606	141.1284885	35	8.424752746	eAbsolute	10	0.1	187.133606	169.1234031	35	2.427865646	eAbsolute	10	0.1	187.133606	185.1183177	35	0.886023799	eAbsolute	10	0.1	187.133606	139.1129032
METHYLMALONATE	XIC	eTargetCompound	C4H6O4		516-05-2	ESI	5000		0		117.0192719		-	1	2.788754035	60	35			117.0192719	73.02950275	35	100	eAbsolute	10	0.1	117.0192719	55.01893809	35	22.19560547	eAbsolute	10	0.1	117.0192719	99.92580818	35	15.85531837	eAbsolute	10	0.1	117.0192719	116.9285345	35	11.8787049	eAbsolute	10	0.1	117.0192719	117.019332
ETHYLMALONATE	XIC	eTargetCompound	C5H8O4		601-75-2	ESI	5000		0		131.0348511		-	1	2.204094746	60	35			131.0348511	87.04515281	35	100	eAbsolute	10	0.1	131.0348511	69.03458815	35	10.7057417	eAbsolute	10	0.1	131.0348511	131.034982	35	1.385747447	eAbsolute	10	0.1	131.0348511	0	35	0.370946856	eAbsolute	10	0.1	131.0348511	69.03614455
FUMARATE	XIC	eTargetCompound	C4H4O4		110-17-8	ESI	5000		0		115.0034332		-	1	0.996238939	60	35			115.0034332	71.01385269	35	100	eAbsolute	10	0.1	115.0034332	115.0036819	35	9.170963474	eAbsolute	10	0.1	115.0034332	71.01543198	35	3.439134749	eAbsolute	10	0.1	115.0034332	71.01617203	35	2.873552007	eAbsolute	10	0.1	115.0034332	97.93134165
PREGNENOLONE SULFATE	XIC	eTargetCompound	C21H32O5S		1247-64-9	ESI	5000		0		395.1892395		-	1	0.593310423	60	35			395.1892395	395.189768	35	100	eAbsolute	10	0.1	395.1892395	96.96010253	35	94.79544512	eAbsolute	10	0.1	395.1892395	96.96255157	35	3.118663247	eAbsolute	10	0.1	395.1892395	79.9573629	35	0.508986887	eAbsolute	10	0.1	395.1892395	380.6874865
N-ACETYLPHENYLALANINE	XIC	eTargetCompound	C11H13NO3		2018-61-3	ESI	5000		0		206.0819702		-	1	1.398263485	60	35			206.0819702	164.0717019	35	100	eAbsolute	10	0.1	206.0819702	58.02983712	35	61.3126156	eAbsolute	10	0.1	206.0819702	91.05532361	35	42.49153087	eAbsolute	10	0.1	206.0819702	147.0451528	35	41.80346461	eAbsolute	10	0.1	206.0819702	206.0822666
FERULATE	XIC	eTargetCompound	C10H10O4		1135-24-6	ESI	5000		0		193.0503845		-	1	1.300761389	60	35			193.0503845	134.0373278	35	100	eAbsolute	10	0.1	193.0503845	178.027157	35	36.93085234	eAbsolute	10	0.1	193.0503845	193.0506321	35	15.07417025	eAbsolute	10	0.1	193.0503845	149.0608029	35	14.70657635	eAbsolute	10	0.1	193.0503845	133.0295028
PTERIN	XIC	eTargetCompound	C6H5N5O		2236-60-4	ESI	5000		0		162.0420532		-	1	1.865059509	60	35			162.0420532	119.0363195	35	100	eAbsolute	10	0.1	162.0420532	162.0421331	35	72.65653334	eAbsolute	10	0.1	162.0420532	115.9207301	35	26.20603284	eAbsolute	10	0.1	162.0420532	92.02542046	35	14.62064846	eAbsolute	10	0.1	162.0420532	120.0203351
BETA-GLYCEROPHOSPHATE	XIC	eTargetCompound	C3H9O6P		17181-54-3	ESI	5000		0		171.0062408		-	1	7.140116236	60	35			171.0062408	78.9590537	35	100	eAbsolute	10	0.1	171.0062408	171.0063977	35	6.825516924	eAbsolute	10	0.1	171.0062408	96.96961836	35	3.325699655	eAbsolute	10	0.1	171.0062408	127.0764396	35	1.368097828	eAbsolute	10	0.1	171.0062408	171.1028028
GLUCOSE 1-PHOSPHATE	XIC	eTargetCompound	C6H13O9P		59-56-3	ESI	5000		0		259.0220642		-	1	7.900517659	60	35			259.0220642	78.9590537	35	100	eAbsolute	10	0.1	259.0220642	96.96961836	35	16.53289473	eAbsolute	10	0.1	259.0220642	259.0224417	35	13.80167082	eAbsolute	10	0.1	259.0220642	241.011877	35	7.915105888	eAbsolute	10	0.1	259.0220642	138.980183
THIOPURINE S-METHYLETHER	XIC	eTargetCompound	C6H6N4S		50-66-8	ESI	5000		0		165.0237885		-	1	0.718438317	60	35			165.0237885	150.0005652	35	100	eAbsolute	10	0.1	165.0237885	165.0240403	35	64.82316263	eAbsolute	10	0.1	165.0237885	117.0206694	35	11.5970414	eAbsolute	10	0.1	165.0237885	119.0363195	35	8.845884208	eAbsolute	10	0.1	165.0237885	122.9896661
BENZOATE	XIC	eTargetCompound	C7H6O2		65-85-0	ESI	5000		0		121.0293732		-	1	1.154905068	60	35			121.0293732	121.0295028	35	100	eAbsolute	10	0.1	121.0293732	59.01385269	35	0.498774568	eAbsolute	10	0.1	121.0293732	77.0396786	35	0.285262865	eAbsolute	10	0.1	121.0293732	92.02682401	35	0.217103089	eAbsolute	10	0.1	121.0293732	61.01816546
PYROCATECHOL	XIC	eTargetCompound	C6H6O2		120-80-9	ESI	5000		0		109.0294571		-	1	0.651865929	60	35			109.0294571	109.0295028	35	100	eAbsolute	10	0.1	109.0294571	108.0216777	35	27.07665999	eAbsolute	10	0.1	109.0294571	91.01893809	35	5.148670185	eAbsolute	10	0.1	109.0294571	81.03458815	35	3.099802293	eAbsolute	10	0.1	109.0294571	65.00328803
DEHYDROASCORBATE	XIC	eTargetCompound	C6H6O6		490-83-5	ESI	5000		0		173.0090485		-	1	1.709438073	60	35			173.0090485	111.0087673	35	100	eAbsolute	10	0.1	173.0090485	68.99820263	35	70.118161	eAbsolute	10	0.1	173.0090485	83.01385269	35	65.12971816	eAbsolute	10	0.1	173.0090485	154.9473379	35	57.32238901	eAbsolute	10	0.1	173.0090485	55.01893809
2.6-DIHYDROXYPYRIDINE	XIC	eTargetCompound	C5H5NO2		626-06-2	ESI	5000		0		110.0245743		-	1	2.847348629	60	35			110.0245743	66.03492252	35	100	eAbsolute	10	0.1	110.0245743	110.0247517	35	77.98091951	eAbsolute	10	0.1	110.0245743	66.03704349	35	2.573527321	eAbsolute	10	0.1	110.0245743	0	35	1.523514215	eAbsolute	10	0.1	110.0245743	64.01933181
MEVALONATE	XIC	eTargetCompound	C6H12O4		150-97-0	ESI	5000		0		147.0660553		-	1	2.750460513	60	35			147.0660553	59.01385269	35	100	eAbsolute	10	0.1	147.0660553	57.03458815	35	13.43351851	eAbsolute	10	0.1	147.0660553	147.0662821	35	6.943275406	eAbsolute	10	0.1	147.0660553	59.01508865	35	3.914950171	eAbsolute	10	0.1	147.0660553	59.01562271
BIOTIN	XIC	eTargetCompound	C10H16N2O3S		58-85-5	ESI	5000		0		243.0805206		-	1	3.435991571	60	35			243.0805206	243.0808864	35	100	eAbsolute	10	0.1	243.0805206	200.0750727	35	41.61321724	eAbsolute	10	0.1	243.0805206	166.087352	35	30.21236465	eAbsolute	10	0.1	243.0805206	122.0975228	35	11.82347509	eAbsolute	10	0.1	243.0805206	156.0852435
2-HYDROXYPHENYLACETATE	XIC	eTargetCompound	C8H8O3		611-71-2	ESI	5000		0		151.0399628		-	1	1.178061596	60	35			151.0399628	107.0502382	35	100	eAbsolute	10	0.1	151.0399628	151.0400674	35	62.67424681	eAbsolute	10	0.1	151.0399628	105.0345882	35	0.966459383	eAbsolute	10	0.1	151.0399628	125.0608317	35	0.644927821	eAbsolute	10	0.1	151.0399628	69.03439315
INDOLE-3-ACETATE	XIC	eTargetCompound	C10H9NO2		87-51-4	ESI	5000		0		174.0558777		-	1	1.248991896	60	35			174.0558777	130.0662226	35	100	eAbsolute	10	0.1	174.0558777	128.0505726	35	22.30750248	eAbsolute	10	0.1	174.0558777	174.0560518	35	1.153220978	eAbsolute	10	0.1	174.0558777	146.0611372	35	0.478221793	eAbsolute	10	0.1	174.0558777	129.0583976
HIPPURATE	XIC	eTargetCompound	C9H9NO3		495-69-2	ESI	5000		0		178.0506897		-	1	2.027207506	60	35			178.0506897	134.0611372	35	100	eAbsolute	10	0.1	178.0506897	178.0509664	35	52.93727226	eAbsolute	10	0.1	178.0506897	132.0454872	35	6.410148533	eAbsolute	10	0.1	178.0506897	56.01418706	35	3.731466481	eAbsolute	10	0.1	178.0506897	160.0404018
2-METHYLCITRATE	XIC	eTargetCompound	C7H10O7		6061-96-7	ESI	5000		0		205.0351257		-	1	7.80777044	60	35			205.0351257	125.0244174	35	100	eAbsolute	10	0.1	205.0351257	87.00876729	35	26.16842452	eAbsolute	10	0.1	205.0351257	71.05023821	35	17.78952849	eAbsolute	10	0.1	205.0351257	99.04515281	35	12.29567156	eAbsolute	10	0.1	205.0351257	101.0244174
2.5-DIHYDROXYBENZOATE	XIC	eTargetCompound	C7H6O4		490-79-9	ESI	5000		0		153.0190735		-	1	1.033071903	60	35			153.0190735	108.0216777	35	100	eAbsolute	10	0.1	153.0190735	109.0295028	35	74.35538327	eAbsolute	10	0.1	153.0190735	153.019332	35	21.12978524	eAbsolute	10	0.1	153.0190735	81.03458815	35	4.549868795	eAbsolute	10	0.1	153.0190735	81.03650313
PORPHOBILINOGEN	XIC	eTargetCompound	C10H14N2O4		487-90-1	ESI	5000		0		225.0877228		-	1	7.393141698	60	35			225.0877228	152.0717019	35	100	eAbsolute	10	0.1	225.0877228	59.01385269	35	69.05854076	eAbsolute	10	0.1	225.0877228	120.0818727	35	10.19087831	eAbsolute	10	0.1	225.0877228	225.0880802	35	10.03059759	eAbsolute	10	0.1	225.0877228	108.0818727
SALSOLINOL	XIC	eTargetCompound	C10H13NO2		27740-96-1	ESI	5000		0		178.0870819		-	1	5.201558334	60	35			178.0870819	149.0608029	35	100	eAbsolute	10	0.1	178.0870819	178.087352	35	86.88711046	eAbsolute	10	0.1	178.0870819	162.0560518	35	22.14923458	eAbsolute	10	0.1	178.0870819	148.0529778	35	6.542714539	eAbsolute	10	0.1	178.0870819	59.01385269
SALICYLAMIDE	XIC	eTargetCompound	C7H7NO2		65-45-2	ESI	5000		0		136.0400696		-	1	0.644816096	60	35			136.0400696	136.0404018	35	100	eAbsolute	10	0.1	136.0400696	93.03458815	35	84.38152582	eAbsolute	10	0.1	136.0400696	118.0298371	35	69.7910547	eAbsolute	10	0.1	136.0400696	91.01893809	35	29.07600376	eAbsolute	10	0.1	136.0400696	65.03967355
OXOGLUTARATE	XIC	eTargetCompound	C5H6O5		328-50-7	ESI	5000		0		145.0140533		-	1	6.658408578	60	35			145.0140533	101.0244174	35	100	eAbsolute	10	0.1	145.0140533	57.03458815	35	54.02135936	eAbsolute	10	0.1	145.0140533	73.02950275	35	11.3883489	eAbsolute	10	0.1	145.0140533	145.0142466	35	9.543110598	eAbsolute	10	0.1	145.0140533	0
PYRIDOXAL	XIC	eTargetCompound	C8H9NO3		66-72-8	ESI	5000		0		166.0506592		-	1	0.983649803	60	35			166.0506592	108.0454872	35	100	eAbsolute	10	0.1	166.0506592	138.0560518	35	64.4268402	eAbsolute	10	0.1	166.0506592	166.0509664	35	34.15565153	eAbsolute	10	0.1	166.0506592	136.0404018	35	6.53842991	eAbsolute	10	0.1	166.0506592	120.0454872
SEBACATE	XIC	eTargetCompound	C10H18O4		111-20-6	ESI	5000		0		201.112915		-	1	3.287483522	60	35			201.112915	139.1128385	35	100	eAbsolute	10	0.1	201.112915	201.1132323	35	77.90621701	eAbsolute	10	0.1	201.112915	183.1026677	35	42.87602597	eAbsolute	10	0.1	201.112915	57.03458815	35	7.167977322	eAbsolute	10	0.1	201.112915	111.0815383
3.4-DIHYDROXYPHENYLACETATE	XIC	eTargetCompound	C8H8O4		102-32-9	ESI	5000		0		167.03479		-	1	2.869206887	60	35			167.03479	123.0451528	35	100	eAbsolute	10	0.1	167.03479	122.0373278	35	7.491369533	eAbsolute	10	0.1	167.03479	95.05023821	35	5.087670812	eAbsolute	10	0.1	167.03479	93.03458815	35	3.163711625	eAbsolute	10	0.1	167.03479	167.0349294
3-HYDROXYANTHRANILATE	XIC	eTargetCompound	C7H7NO3		548-93-6	ESI	5000		0		152.0351257		-	1	1.606432209	60	35			152.0351257	108.0454872	35	100	eAbsolute	10	0.1	152.0351257	107.0376622	35	31.42354558	eAbsolute	10	0.1	152.0351257	91.01893809	35	14.47100073	eAbsolute	10	0.1	152.0351257	152.0353164	35	11.67362848	eAbsolute	10	0.1	152.0351257	108.049897
2-METHYLGLUTARATE	XIC	eTargetCompound	C6H10O4		18069-17-5	ESI	5000		0		145.0504303		-	1	6.326620243	60	35			145.0504303	101.0608029	35	100	eAbsolute	10	0.1	145.0504303	145.0506321	35	25.87829136	eAbsolute	10	0.1	145.0504303	83.05023821	35	16.58106181	eAbsolute	10	0.1	145.0504303	127.0400674	35	6.13583602	eAbsolute	10	0.1	145.0504303	55.01893809
VANILLIN	XIC	eTargetCompound	C8H8O3		121-33-5	ESI	5000		0		151.0399475		-	1	1.97667237	60	35			151.0399475	107.0502382	35	100	eAbsolute	10	0.1	151.0399475	151.0400674	35	28.51535169	eAbsolute	10	0.1	151.0399475	123.0451528	35	12.52590595	eAbsolute	10	0.1	151.0399475	93.03458815	35	9.355665856	eAbsolute	10	0.1	151.0399475	95.05023821
ACETOACETATE	XIC	eTargetCompound	C4H6O3		541-50-4	ESI	5000		0		101.024292		-	1	2.376334104	60	35			101.024292	57.03458815	35	100	eAbsolute	10	0.1	101.024292	100.9461016	35	13.11113556	eAbsolute	10	0.1	101.024292	101.0244174	35	6.906789776	eAbsolute	10	0.1	101.024292	84.95121596	35	3.330499216	eAbsolute	10	0.1	101.024292	57.035744
SORBOSE	XIC	eTargetCompound	C6H12O6		87-79-6	ESI	5000		0		179.0559387		-	1	3.123598955	60	35			179.0559387	59.01385269	35	100	eAbsolute	10	0.1	179.0559387	71.01385269	35	37.43061735	eAbsolute	10	0.1	179.0559387	89.02441735	35	11.15905932	eAbsolute	10	0.1	179.0559387	59.01505432	35	3.530816199	eAbsolute	10	0.1	179.0559387	59.01560363
XYLITOL	XIC	eTargetCompound	C5H12O5		87-99-0	ESI	5000		0		151.0610199		-	1	2.609254603	60	35			151.0610199	59.01385269	35	100	eAbsolute	10	0.1	151.0610199	71.01385269	35	62.16721369	eAbsolute	10	0.1	151.0610199	151.0611967	35	25.04915442	eAbsolute	10	0.1	151.0610199	89.02441735	35	21.57602011	eAbsolute	10	0.1	151.0610199	101.0244174
XYLOSE	XIC	eTargetCompound	C5H10O5		58-86-6	ESI	5000		0		149.0453796		-	1	2.307917049	60	35			149.0453796	59.01385269	35	100	eAbsolute	10	0.1	149.0453796	71.01385269	35	15.02109727	eAbsolute	10	0.1	149.0453796	89.02441735	35	4.204055238	eAbsolute	10	0.1	149.0453796	121.0294756	35	3.969417806	eAbsolute	10	0.1	149.0453796	59.01505432
4-HYDROXYBENZALDEHYDE	XIC	eTargetCompound	C7H6O2		123-08-0	ESI	5000		0		121.0292587		-	1	0.642983075	60	35			121.0292587	121.0295028	35	100	eAbsolute	10	0.1	121.0292587	92.02676312	35	35.53517187	eAbsolute	10	0.1	121.0292587	120.0216777	35	7.771488036	eAbsolute	10	0.1	121.0292587	93.03458815	35	5.355676512	eAbsolute	10	0.1	121.0292587	91.01893809
2-QUINOLINECARBOXYLATE	XIC	eTargetCompound	C10H7NO2		93-10-7	ESI	5000		0		172.0401917		-	1	2.015273272	60	35			172.0401917	128.0505726	35	100	eAbsolute	10	0.1	172.0401917	172.0404018	35	26.53428892	eAbsolute	10	0.1	172.0401917	136.8628545	35	8.33819924	eAbsolute	10	0.1	172.0401917	134.8653767	35	5.900633917	eAbsolute	10	0.1	172.0401917	171.8742631
3-AMINO-4-HYDROXYBENZOATE	XIC	eTargetCompound	C7H7NO3		1571-72-8	ESI	5000		0		152.0350342		-	1	2.750606966	60	35			152.0350342	108.0454872	35	100	eAbsolute	10	0.1	152.0350342	107.0376622	35	17.56708738	eAbsolute	10	0.1	152.0350342	152.0353164	35	10.40451771	eAbsolute	10	0.1	152.0350342	91.01893809	35	0.848936981	eAbsolute	10	0.1	152.0350342	81.03458815
N-ACETYLSEROTONIN	XIC	eTargetCompound	C12H14N2O2		1210-83-9	ESI	5000		0		217.0978241		-	1	0.670984075	60	35			217.0978241	217.098251	35	100	eAbsolute	10	0.1	217.0978241	58.02983712	35	90.71011558	eAbsolute	10	0.1	217.0978241	158.0611372	35	85.14086616	eAbsolute	10	0.1	217.0978241	131.0376622	35	15.88056682	eAbsolute	10	0.1	217.0978241	59.01385269
AZELATE	XIC	eTargetCompound	C9H16O4		123-99-9	ESI	5000		0		187.0973511		-	1	5.129951596	60	35			187.0973511	125.0971884	35	100	eAbsolute	10	0.1	187.0973511	187.0975823	35	44.77829205	eAbsolute	10	0.1	187.0973511	97.06588827	35	13.4151115	eAbsolute	10	0.1	187.0973511	123.0815383	35	7.416623794	eAbsolute	10	0.1	187.0973511	0
RIBITOL	XIC	eTargetCompound	C5H12O5		488-81-3	ESI	5000		0		151.0610199		-	1	2.477774331	60	35			151.0610199	71.01385269	35	100	eAbsolute	10	0.1	151.0610199	59.01385269	35	83.62680808	eAbsolute	10	0.1	151.0610199	101.0244174	35	41.09633435	eAbsolute	10	0.1	151.0610199	89.02441735	35	30.78253751	eAbsolute	10	0.1	151.0610199	55.01893809
MYOINOSITOL	XIC	eTargetCompound	C6H12O6		87-89-8	ESI	5000		0		179.0558167		-	1	6.390663302	60	35			179.0558167	87.00876729	35	100	eAbsolute	10	0.1	179.0558167	179.0561113	35	55.91439224	eAbsolute	10	0.1	179.0558167	59.01385269	35	49.66852296	eAbsolute	10	0.1	179.0558167	161.0455467	35	42.94145511	eAbsolute	10	0.1	179.0558167	71.01385269
SUCROSE	XIC	eTargetCompound	C12H22O11		57-50-1	ESI	5000		0		341.108551		-	1	6.108099547	60	35			341.108551	89.02441735	35	100	eAbsolute	10	0.1	341.108551	71.01385269	35	69.05555234	eAbsolute	10	0.1	341.108551	341.1089346	35	54.27116786	eAbsolute	10	0.1	341.108551	101.0244174	35	43.44352759	eAbsolute	10	0.1	341.108551	119.034982
ADIPATE	XIC	eTargetCompound	C6H10O4		124-04-9	ESI	5000		0		145.0503845		-	1	6.700222581	60	35			145.0503845	101.0608029	35	100	eAbsolute	10	0.1	145.0503845	83.05023821	35	93.62001298	eAbsolute	10	0.1	145.0503845	145.0506321	35	39.33504371	eAbsolute	10	0.1	145.0503845	81.03458815	35	34.21826527	eAbsolute	10	0.1	145.0503845	100.9336206
MANNOSE	XIC	eTargetCompound	C6H12O6		3458-28-4	ESI	5000		0		179.0558472		-	1	6.400488343	60	35			179.0558472	59.01385269	35	100	eAbsolute	10	0.1	179.0558472	87.00876729	35	74.79694647	eAbsolute	10	0.1	179.0558472	179.0561113	35	41.81468899	eAbsolute	10	0.1	179.0558472	161.0455467	35	34.78935976	eAbsolute	10	0.1	179.0558472	71.01385269
MELIBIOSE	XIC	eTargetCompound	C12H22O11		585-99-9	ESI	5000		0		341.1082458		-	1	6.113843602	60	35			341.1082458	89.02441735	35	100	eAbsolute	10	0.1	341.1082458	71.01385269	35	74.27405596	eAbsolute	10	0.1	341.1082458	341.1089346	35	52.83919253	eAbsolute	10	0.1	341.1082458	101.0244174	35	41.17265936	eAbsolute	10	0.1	341.1082458	119.034982
ARABITOL	XIC	eTargetCompound	C5H12O5		7643-75-6	ESI	5000		0		151.0609283		-	1	2.484356149	60	35			151.0609283	71.01385269	35	100	eAbsolute	10	0.1	151.0609283	59.01385269	35	84.33197845	eAbsolute	10	0.1	151.0609283	101.0244174	35	45.54483098	eAbsolute	10	0.1	151.0609283	89.02441735	35	33.36941672	eAbsolute	10	0.1	151.0609283	55.01893809
6-CARBOXYHEXANOATE	XIC	eTargetCompound	C7H12O4		111-16-0	ESI	5000		0		159.0659943		-	1	6.391236243	60	35			159.0659943	97.06588827	35	100	eAbsolute	10	0.1	159.0659943	95.05023821	35	32.95275746	eAbsolute	10	0.1	159.0659943	159.0662821	35	30.62698382	eAbsolute	10	0.1	159.0659943	115.0764529	35	28.65933861	eAbsolute	10	0.1	159.0659943	116.9285421
4-QUINOLINECARBOXYLATE	XIC	eTargetCompound	C10H7NO2		486-74-8	ESI	5000		0		172.0401306		-	1	1.792297956	60	35			172.0401306	128.0505726	35	100	eAbsolute	10	0.1	172.0401306	172.0404018	35	2.053665421	eAbsolute	10	0.1	172.0401306	146.0611372	35	0.877065396	eAbsolute	10	0.1	172.0401306	128.44253	35	0.063872612	eAbsolute	10	0.1	172.0401306	127.6651312
2-METHYLMALEATE	XIC	eTargetCompound	C5H6O4		498-23-7	ESI	5000		0		129.0192108		-	1	1.036420412	60	35			129.0192108	85.02950275	35	100	eAbsolute	10	0.1	129.0192108	129.019332	35	9.898547677	eAbsolute	10	0.1	129.0192108	85.03156269	35	3.831872133	eAbsolute	10	0.1	129.0192108	85.03247822	35	3.163735713	eAbsolute	10	0.1	129.0192108	85.00472974
HYDROXYPHENYLLACTATE	XIC	eTargetCompound	C9H10O4		306-23-0	ESI	5000		0		181.0503693		-	1	2.234401101	60	35			181.0503693	135.0451528	35	100	eAbsolute	10	0.1	181.0503693	163.0400674	35	79.92232136	eAbsolute	10	0.1	181.0503693	119.0502382	35	57.61643301	eAbsolute	10	0.1	181.0503693	181.0506321	35	53.96988464	eAbsolute	10	0.1	181.0503693	72.99311723
GALACTOSE	XIC	eTargetCompound	C6H12O6		59-23-4	ESI	5000		0		179.0559082		-	1	4.665069294	60	35			179.0559082	59.01385269	35	100	eAbsolute	10	0.1	179.0559082	71.01385269	35	11.0189985	eAbsolute	10	0.1	179.0559082	59.01507721	35	4.382152017	eAbsolute	10	0.1	179.0559082	178.8425173	35	3.705837548	eAbsolute	10	0.1	179.0559082	89.02441735
SORBITOL	XIC	eTargetCompound	C6H14O6		50-70-4	ESI	5000		0		181.071579		-	1	4.227197152	60	35			181.071579	59.01385269	35	100	eAbsolute	10	0.1	181.071579	71.01385269	35	76.35082014	eAbsolute	10	0.1	181.071579	181.0717614	35	46.93013735	eAbsolute	10	0.1	181.071579	101.0244174	35	35.67512676	eAbsolute	10	0.1	181.071579	89.02441735
RIBOSE	XIC	eTargetCompound	C5H10O5		50-69-1	ESI	5000		0		149.0454559		-	1	1.63450849	60	35			149.0454559	59.01385269	35	100	eAbsolute	10	0.1	149.0454559	71.01385269	35	17.67936408	eAbsolute	10	0.1	149.0454559	89.02441735	35	7.513863497	eAbsolute	10	0.1	149.0454559	59.01509628	35	5.39167437	eAbsolute	10	0.1	149.0454559	59.01558838
D-PINITOL	XIC	eTargetCompound	C7H14O6		10284-63-6	ESI	5000		0		193.0715332		-	1	3.044372259	60	35			193.0715332	161.0455467	35	100	eAbsolute	10	0.1	193.0715332	59.01385269	35	81.73139257	eAbsolute	10	0.1	193.0715332	73.02950275	35	78.25519594	eAbsolute	10	0.1	193.0715332	85.02950275	35	76.40939228	eAbsolute	10	0.1	193.0715332	101.0244174
4-COUMARATE	XIC	eTargetCompound	C9H8O3		501-98-4	ESI	5000		0		163.0399017		-	1	1.574505733	60	35			163.0399017	119.0502382	35	100	eAbsolute	10	0.1	163.0399017	163.0400674	35	5.766537805	eAbsolute	10	0.1	163.0399017	93.03458815	35	4.616295334	eAbsolute	10	0.1	163.0399017	117.0345882	35	1.174669996	eAbsolute	10	0.1	163.0399017	91.05532361
HYDROPHENYLLACTIC ACID	XIC	eTargetCompound	C9H10O4		306-23-0	ESI	5000		0		181.0505219		-	1	2.257127073	60	35			181.0505219	135.0451528	35	100	eAbsolute	10	0.1	181.0505219	163.0400674	35	75.24108005	eAbsolute	10	0.1	181.0505219	119.0502382	35	59.20654302	eAbsolute	10	0.1	181.0505219	181.0506321	35	47.54292298	eAbsolute	10	0.1	181.0505219	72.99311723
3-METHYL-2-OXOVALERATE	XIC	eTargetCompound	C6H10O3		1460-34-0	ESI	5000		0		129.0556183		-	1	0.96289282	60	35			129.0556183	129.0557175	35	100	eAbsolute	10	0.1	129.0556183	85.06588827	35	3.231719851	eAbsolute	10	0.1	129.0556183	101.0608029	35	0.899216662	eAbsolute	10	0.1	129.0556183	69.03446071	35	0.169984293	eAbsolute	10	0.1	129.0556183	129.0921097
SUBERATE	XIC	eTargetCompound	C8H14O4		505-48-6	ESI	5000		0		173.0816345		-	1	6.075485999	60	35			173.0816345	111.0815383	35	100	eAbsolute	10	0.1	173.0816345	173.0819322	35	36.60259675	eAbsolute	10	0.1	173.0816345	83.05023821	35	18.58146434	eAbsolute	10	0.1	173.0816345	57.03458815	35	10.09378082	eAbsolute	10	0.1	173.0816345	109.0658883
N-ACETYLLEUCINE	XIC	eTargetCompound	C8H15NO3		1188-21-2	ESI	5000		0		172.0977936		-	1	2.009562252	60	35			172.0977936	130.087352	35	100	eAbsolute	10	0.1	172.0977936	172.0979166	35	14.27609698	eAbsolute	10	0.1	172.0977936	128.1080874	35	2.934241169	eAbsolute	10	0.1	172.0977936	58.02983712	35	2.427722042	eAbsolute	10	0.1	172.0977936	82.06622264
MONOMETHYLGLUTARATE	XIC	eTargetCompound	C6H10O4		1501-27-5	ESI	5000		0		145.0504303		-	1	6.727944648	60	35			145.0504303	101.0608029	35	100	eAbsolute	10	0.1	145.0504303	83.05023821	35	98.04835821	eAbsolute	10	0.1	145.0504303	100.9336132	35	42.5567491	eAbsolute	10	0.1	145.0504303	145.0506321	35	39.33346836	eAbsolute	10	0.1	145.0504303	81.03458815
HOMOGENTISATE	XIC	eTargetCompound	C8H8O4		451-13-8	ESI	5000		0		167.0347595		-	1	1.44858148	60	35			167.0347595	123.0451528	35	100	eAbsolute	10	0.1	167.0347595	122.0373278	35	77.80186828	eAbsolute	10	0.1	167.0347595	108.0216777	35	27.61508607	eAbsolute	10	0.1	167.0347595	167.034982	35	1.367780586	eAbsolute	10	0.1	167.0347595	121.0295028
ALPHA-D-GLUCOSE	XIC	eTargetCompound	C6H12O6		492-62-6	ESI	5000		0		179.0558472		-	1	4.612707255	60	35			179.0558472	59.01385269	35	100	eAbsolute	10	0.1	179.0558472	71.01385269	35	19.37863234	eAbsolute	10	0.1	179.0558472	89.02441735	35	6.754415374	eAbsolute	10	0.1	179.0558472	59.01508484	35	3.950825787	eAbsolute	10	0.1	179.0558472	59.015596
CELLOBIOSE	XIC	eTargetCompound	C12H22O11		528-50-7	ESI	5000		0		341.1083679		-	1	6.517478344	60	35			341.1083679	101.0244174	35	100	eAbsolute	10	0.1	341.1083679	73.02950275	35	95.91830778	eAbsolute	10	0.1	341.1083679	71.01385269	35	60.92356891	eAbsolute	10	0.1	341.1083679	97.02950275	35	59.14800173	eAbsolute	10	0.1	341.1083679	161.0455467
URSODEOXYCHOLATE	XIC	eTargetCompound	C24H40O4		128-13-2	ESI	5000		0		391.28479		-	1	1.132736728	60	35			391.28479	391.285383	35	100	eAbsolute	10	0.1	391.28479	373.2748183	35	0.338756092	eAbsolute	10	0.1	391.28479	345.2799037	35	0.124852559	eAbsolute	10	0.1	391.28479	327.2695603	35	0.062473972	eAbsolute	10	0.1	391.28479	355.2640887
PETROSELINATE	XIC	eTargetCompound	C18H34O2		593-39-5	ESI	5000		0		281.2479858		-	1	0.661674294	60	35			281.2479858	281.2486036	35	100	eAbsolute	10	0.1	281.2479858	263.2380389	35	0.943246192	eAbsolute	10	0.1	281.2479858	83.05023821	35	0.911786744	eAbsolute	10	0.1	281.2479858	0	35	0.785448796	eAbsolute	10	0.1	281.2479858	96.96011544
LITHOCHOLATE	XIC	eTargetCompound	C24H40O3		434-13-9	ESI	5000		0		375.2901306		-	1	0.69791384	60	35			375.2901306	375.2904684	35	100	eAbsolute	10	0.1	375.2901306	357.2799037	35	0.109215599	eAbsolute	10	0.1	375.2901306	373.3604664	35	0.064388372	eAbsolute	10	0.1	375.2901306	373.3419418	35	0.058370938	eAbsolute	10	0.1	375.2901306	377.2535726
3-HYDROXYPHENYLACETATE	XIC	eTargetCompound	C8H8O3		621-37-4	ESI	5000		0		151.0398407		-	1	2.049839911	60	35			151.0398407	107.0502382	35	100	eAbsolute	10	0.1	151.0398407	65.03967355	35	25.59105512	eAbsolute	10	0.1	151.0398407	79.05532361	35	4.883630976	eAbsolute	10	0.1	151.0398407	93.03458815	35	2.962663552	eAbsolute	10	0.1	151.0398407	151.0400674
PYRROLE-2-CARBOXYLATE	XIC	eTargetCompound	C5H5NO2		634-97-9	ESI	5000		0		110.0246887		-	1	1.927832053	60	35			110.0246887	66.03492252	35	100	eAbsolute	10	0.1	110.0246887	110.0247517	35	5.807020944	eAbsolute	10	0.1	110.0246887	66.03636447	35	3.545324414	eAbsolute	10	0.1	110.0246887	66.03699008	35	2.619501903	eAbsolute	10	0.1	110.0246887	0
3-METHYLGLUTACONATE	XIC	eTargetCompound	C6H8O4		5746-90-7	ESI	5000		0		143.034729		-	1	1.995690583	60	35			143.034729	99.04515281	35	100	eAbsolute	10	0.1	143.034729	59.01385269	35	9.50677315	eAbsolute	10	0.1	143.034729	61.01810439	35	1.856270449	eAbsolute	10	0.1	143.034729	89.01461696	35	1.425009173	eAbsolute	10	0.1	143.034729	143.0360052
PALATINOSE	XIC	eTargetCompound	C12H22O11		13718-94-0	ESI	5000		0		341.1081543		-	1	6.317982972	60	35			341.1081543	89.02441735	35	100	eAbsolute	10	0.1	341.1081543	101.0244174	35	97.19830283	eAbsolute	10	0.1	341.1081543	71.01385269	35	74.31776767	eAbsolute	10	0.1	341.1081543	221.066676	35	48.39882712	eAbsolute	10	0.1	341.1081543	119.034982
ELAIDATE	XIC	eTargetCompound	C18H34O2		112-79-8	ESI	5000		0		281.2481689		-	1	0.613138658	60	35			281.2481689	281.2486036	35	100	eAbsolute	10	0.1	281.2481689	59.01385269	35	2.330878442	eAbsolute	10	0.1	281.2481689	281.1400829	35	0.561990128	eAbsolute	10	0.1	281.2481689	281.1759716	35	0.537056388	eAbsolute	10	0.1	281.2481689	259.2505836
CHENODEOXYCHOLATE	XIC	eTargetCompound	C24H40O4		474-25-9	ESI	5000		0		391.2852478		-	1	1.0960816	60	35			391.2852478	391.285383	35	100	eAbsolute	10	0.1	391.2852478	373.2748183	35	0.966787071	eAbsolute	10	0.1	391.2852478	355.2644349	35	0.06789992	eAbsolute	10	0.1	391.2852478	116.9283464	35	0.047669803	eAbsolute	10	0.1	391.2852478	247.728274
MYRISTATE	XIC	eTargetCompound	C14H28O2		544-63-8	ESI	5000		0		227.2013245		-	1	0.638653489	60	35			227.2013245	227.2016534	35	100	eAbsolute	10	0.1	227.2013245	227.1653222	35	5.05246491	eAbsolute	10	0.1	227.2013245	59.01385269	35	3.639202863	eAbsolute	10	0.1	227.2013245	227.1289451	35	2.351743635	eAbsolute	10	0.1	227.2013245	139.1128947
ROSMARINATE	XIC	eTargetCompound	C18H16O8		20283-92-5	ESI	5000		0		359.077301		-	1	2.899662124	60	35			359.077301	161.0244174	35	100	eAbsolute	10	0.1	359.077301	197.0455467	35	28.05047268	eAbsolute	10	0.1	359.077301	135.0451528	35	16.82064587	eAbsolute	10	0.1	359.077301	179.034982	35	16.36522226	eAbsolute	10	0.1	359.077301	72.99311723
INDOLEACETALDEHYDE	XIC	eTargetCompound	C10H9NO		2591-98-2	ESI	5000		0		158.0608826		-	1	0.592748614	60	35			158.0608826	158.0611372	35	100	eAbsolute	10	0.1	158.0608826	130.0662226	35	86.25870988	eAbsolute	10	0.1	158.0608826	128.0505726	35	62.51900162	eAbsolute	10	0.1	158.0608826	146.0611372	35	11.4327413	eAbsolute	10	0.1	158.0608826	129.0583976
5-HYDROXYINDOLEACETATE	XIC	eTargetCompound	C10H9NO3		54-16-0	ESI	5000		0		190.0509796		-	1	2.428718878	60	35			190.0509796	144.0454872	35	100	eAbsolute	10	0.1	190.0509796	146.0611372	35	69.5427957	eAbsolute	10	0.1	190.0509796	131.0376622	35	2.287676905	eAbsolute	10	0.1	190.0509796	160.0404018	35	1.827600798	eAbsolute	10	0.1	190.0509796	116.0505726
TAGATOSE	XIC	eTargetCompound	C6H12O6		87-81-0	ESI	5000		0		179.0561218		-	1	2.702267222	60	35			179.0561218	59.01385269	35	100	eAbsolute	10	0.1	179.0561218	71.01385269	35	56.47391318	eAbsolute	10	0.1	179.0561218	89.02441735	35	16.66141746	eAbsolute	10	0.1	179.0561218	85.02950275	35	4.294032413	eAbsolute	10	0.1	179.0561218	113.0244174
ARABINOSE	XIC	eTargetCompound	C5H10O5		10323-20-3	ESI	5000		0		149.0455475		-	1	2.440795695	60	35			149.0455475	59.01385269	35	100	eAbsolute	10	0.1	149.0455475	71.01385269	35	18.70893456	eAbsolute	10	0.1	149.0455475	89.02441735	35	5.215379179	eAbsolute	10	0.1	149.0455475	59.01504669	35	3.523713271	eAbsolute	10	0.1	149.0455475	59.01559982
LITHOCHOLYLTAURINE	XIC	eTargetCompound	C26H45NO5S		516-90-5	ESI	5000		0		482.2941589		-	1	0.664926755	60	35			482.2941589	482.2945674	35	100	eAbsolute	10	0.1	482.2941589	124.0073871	35	0.391194212	eAbsolute	10	0.1	482.2941589	106.980838	35	0.286296074	eAbsolute	10	0.1	482.2941589	79.9573629	35	0.210560478	eAbsolute	10	0.1	482.2941589	80.96517794
PALMITOLEATE	XIC	eTargetCompound	C16H30O2		373-49-9	ESI	5000		0		253.2168732		-	1	0.64038931	60	35			253.2168732	253.2173035	35	100	eAbsolute	10	0.1	253.2168732	61.98805259	35	27.95874323	eAbsolute	10	0.1	253.2168732	209.1547032	35	2.937001843	eAbsolute	10	0.1	253.2168732	175.027397	35	2.28186871	eAbsolute	10	0.1	253.2168732	96.9599359
PALMITATE	XIC	eTargetCompound	C16H32O2		57-10-3	ESI	5000		0		255.2323151		-	1	0.647890731	60	35			255.2323151	255.2329535	35	100	eAbsolute	10	0.1	255.2323151	126.9050749	35	3.209043813	eAbsolute	10	0.1	255.2323151	59.01385269	35	1.524531477	eAbsolute	10	0.1	255.2323151	255.1966833	35	1.194903681	eAbsolute	10	0.1	255.2323151	255.7764106
LIOTHYRONINE	XIC	eTargetCompound	C15H12I3NO4		03.02.6893	ESI	5000		0		649.7837524		-	1	2.746157286	60	35			649.7837524	126.9050164	35	100	eAbsolute	10	0.1	649.7837524	649.7827601	35	10.51560876	eAbsolute	10	0.1	649.7837524	632.756211	35	8.989216854	eAbsolute	10	0.1	649.7837524	448.8540888	35	3.406997168	eAbsolute	10	0.1	649.7837524	505.851743
DEOXYCHOLATE	XIC	eTargetCompound	C24H40O4		83-44-3	ESI	5000		0		391.2852783		-	1	0.932359378	60	35			391.2852783	391.285383	35	100	eAbsolute	10	0.1	391.2852783	345.2799037	35	8.716826038	eAbsolute	10	0.1	391.2852783	327.2693391	35	2.804241225	eAbsolute	10	0.1	391.2852783	347.2955538	35	2.408966325	eAbsolute	10	0.1	391.2852783	343.2642537
SALICYLATE	XIC	eTargetCompound	C7H6O3		69-72-7	ESI	5000		0		137.0242615		-	1	0.802914064	60	35			137.0242615	93.03458815	35	100	eAbsolute	10	0.1	137.0242615	137.0244174	35	12.57858384	eAbsolute	10	0.1	137.0242615	65.03967355	35	5.822248729	eAbsolute	10	0.1	137.0242615	136.8917877	35	2.348297018	eAbsolute	10	0.1	137.0242615	99.92583652
RESORCINOL MONOACETATE	XIC	eTargetCompound	C8H8O3		102-29-4	ESI	5000		0		151.039917		-	1	0.619179826	60	35			151.039917	151.0400674	35	100	eAbsolute	10	0.1	151.039917	91.01893809	35	39.83765446	eAbsolute	10	0.1	151.039917	109.0295028	35	37.26553786	eAbsolute	10	0.1	151.039917	65.03967355	35	36.45665308	eAbsolute	10	0.1	151.039917	135.0087673
PSICOSE	XIC	eTargetCompound	C6H12O6		551-68-8	ESI	5000		0		179.0558777		-	1	2.163286817	60	35			179.0558777	59.01385269	35	100	eAbsolute	10	0.1	179.0558777	71.01385269	35	39.56292192	eAbsolute	10	0.1	179.0558777	89.02441735	35	10.86357586	eAbsolute	10	0.1	179.0558777	59.01509628	35	4.611253012	eAbsolute	10	0.1	179.0558777	57.97564247
HEPTADECANOATE	XIC	eTargetCompound	C17H34O2		506-12-7	ESI	5000		0		269.248291		-	1	0.614793305	60	35			269.248291	269.2486036	35	100	eAbsolute	10	0.1	269.248291	269.2124401	35	6.464824314	eAbsolute	10	0.1	269.248291	62.96415939	35	2.748418392	eAbsolute	10	0.1	269.248291	126.9050828	35	1.159359753	eAbsolute	10	0.1	269.248291	72.99317035
OMEGA-HYDROXYDODECANOATE	XIC	eTargetCompound	C12H24O3		505-95-3	ESI	5000		0		215.1649628		-	1	0.859010014	60	35			215.1649628	215.1652679	35	100	eAbsolute	10	0.1	215.1649628	169.1597886	35	6.143565419	eAbsolute	10	0.1	215.1649628	197.1547032	35	2.164460811	eAbsolute	10	0.1	215.1649628	213.1496178	35	0.89303349	eAbsolute	10	0.1	215.1649628	167.1441566
CORTISONE	XIC	eTargetCompound	C21H28O5		53-06-5	ESI	5000		0		359.1859436		-	1	0.652384002	60	35			359.1859436	329.1758326	35	100	eAbsolute	10	0.1	359.1859436	137.0608029	35	39.63948416	eAbsolute	10	0.1	359.1859436	301.180918	35	26.59174946	eAbsolute	10	0.1	359.1859436	311.1652679	35	14.02748789	eAbsolute	10	0.1	359.1859436	109.0658883
LYXOSE	XIC	eTargetCompound	C5H10O5		1114-34-7	ESI	5000		0		149.0453644		-	1	2.138068245	60	35			149.0453644	59.01385269	35	100	eAbsolute	10	0.1	149.0453644	71.01385269	35	15.16451767	eAbsolute	10	0.1	149.0453644	89.02441735	35	5.455209948	eAbsolute	10	0.1	149.0453644	59.01509246	35	5.20141317	eAbsolute	10	0.1	149.0453644	59.01557693
KETOLEUCINE	XIC	eTargetCompound	C6H10O3		816-66-0	ESI	5000		0		129.0554504		-	1	0.892486319	60	35			129.0554504	129.0557175	35	100	eAbsolute	10	0.1	129.0554504	85.06588827	35	3.385807108	eAbsolute	10	0.1	129.0554504	101.0608029	35	2.511548944	eAbsolute	10	0.1	129.0554504	69.03458815	35	1.697105504	eAbsolute	10	0.1	129.0554504	83.05023821
CHOLATE	XIC	eTargetCompound	C24H40O5		81-25-4	ESI	5000		0		407.2797546		-	1	2.041398147	60	35			407.2797546	407.2802976	35	100	eAbsolute	10	0.1	407.2797546	343.2642537	35	5.991218429	eAbsolute	10	0.1	407.2797546	363.2904684	35	2.809133651	eAbsolute	10	0.1	407.2797546	289.2173035	35	2.599467837	eAbsolute	10	0.1	407.2797546	345.2799037
STEARATE	XIC	eTargetCompound	C18H36O2		57-11-4	ESI	5000		0		283.2638245		-	1	3.990693161	60	35			283.2638245	283.2642537	35	100	eAbsolute	10	0.1	283.2638245	138.7468648	35	1.384817157	eAbsolute	10	0.1	283.2638245	265.2544852	35	1.257321265	eAbsolute	10	0.1	283.2638245	59.0134964	35	1.174140064	eAbsolute	10	0.1	283.2638245	87.01988999
N-METYL-ALANINE	XIC	eTargetCompound	C4H9NO2		NA	ESI	5000		0		102.0558853		-	1	5.215860238	60	35			102.0558853	102.0560518	35	100	eAbsolute	10	0.1	102.0558853	56.05057258	35	3.96250557	eAbsolute	10	0.1	102.0558853	61.98838187	35	2.31395497	eAbsolute	10	0.1	102.0558853	101.9338517	35	0.694464239	eAbsolute	10	0.1	102.0558853	59.01391158
CITRATE	XIC	eTargetCompound	C6H8O7		77-92-9	ESI	5000		0		191.0196381		-	1	8.213089331	60	35			191.0196381	111.0087673	35	100	eAbsolute	10	0.1	191.0196381	87.00876729	35	56.2083798	eAbsolute	10	0.1	191.0196381	85.02950275	35	31.66958765	eAbsolute	10	0.1	191.0196381	57.03458815	35	12.43129055	eAbsolute	10	0.1	191.0196381	191.0197258
THREONINE	XIC	eTargetCompound	C4H9NO3		72-19-5	ESI	5000		0		118.0507431		-	1	6.004908326	60	35			118.0507431	74.02475172	35	100	eAbsolute	10	0.1	118.0507431	118.0509664	35	13.9540608	eAbsolute	10	0.1	118.0507431	100.9259397	35	13.78540452	eAbsolute	10	0.1	118.0507431	117.9286823	35	10.14724223	eAbsolute	10	0.1	118.0507431	74.02643782
PURINE	XIC	eTargetCompound	C5H4N4		120-73-0	ESI	5000		0		119.0360794		-	1	1.038098137	60	35			119.0360794	119.0363195	35	100	eAbsolute	10	0.1	119.0360794	92.02542046	35	11.71743317	eAbsolute	10	0.1	119.0360794	65.01452143	35	11.04868359	eAbsolute	10	0.1	119.0360794	67.03017149	35	2.586989743	eAbsolute	10	0.1	119.0360794	68.02542046
N-ACETYLNEURAMINATE	XIC	eTargetCompound	C11H19NO9		131-48-6	ESI	5000		0		308.0982666		-	1	6.576168911	60	35			308.0982666	87.00876729	35	100	eAbsolute	10	0.1	308.0982666	98.06113724	35	18.23947354	eAbsolute	10	0.1	308.0982666	170.045881	35	14.90219428	eAbsolute	10	0.1	308.0982666	59.01385269	35	2.641755794	eAbsolute	10	0.1	308.0982666	119.034982
N-ACETYLMANNOSAMINE	XIC	eTargetCompound	C8H15NO6		7772-94-3	ESI	5000		0		220.0823669		-	1	2.938924208	60	35			220.0823669	59.01385269	35	100	eAbsolute	10	0.1	220.0823669	100.0404018	35	31.68803557	eAbsolute	10	0.1	220.0823669	101.0244174	35	11.97867572	eAbsolute	10	0.1	220.0823669	71.01385269	35	7.930022886	eAbsolute	10	0.1	220.0823669	89.02441735
TRANS-ACONITATE	XIC	eTargetCompound	C6H6O6		4023-65-8	ESI	5000		0		173.0088196		-	1	7.865926547	60	35			173.0088196	85.02950275	35	100	eAbsolute	10	0.1	173.0088196	129.019332	35	8.164202943	eAbsolute	10	0.1	173.0088196	154.9474142	35	2.317354299	eAbsolute	10	0.1	173.0088196	111.0087673	35	0.402812724	eAbsolute	10	0.1	173.0088196	76.97000798
URATE	XIC	eTargetCompound	C5H4N4O3		69-93-2	ESI	5000		0		167.0207977		-	1	6.052321025	60	35			167.0207977	167.0210633	35	100	eAbsolute	10	0.1	167.0207977	124.0152497	35	88.78076741	eAbsolute	10	0.1	167.0207977	96.02033506	35	26.58329508	eAbsolute	10	0.1	167.0207977	69.00943603	35	22.72149003	eAbsolute	10	0.1	167.0207977	97.00435063
N-ACETYLGLUCOSAMINE	XIC	eTargetCompound	C8H15NO6		7512-17-6	ESI	5000		0		220.0823364		-	1	3.27	60	35			220.0823364	59.01385269	35	100	eAbsolute	10	0.1	220.0823364	100.0404018	35	16.56452128	eAbsolute	10	0.1	220.0823364	101.0244174	35	11.28730347	eAbsolute	10	0.1	220.0823364	89.02441735	35	7.347064141	eAbsolute	10	0.1	220.0823364	71.01385269
METHYLTHIOADENOSINE	XIC	eTargetCompound	C11H15N5O3S		2457-80-9	ESI	5000		0		296.0816956		-	1	0.8	60	35			296.0816956	134.0472185	35	100	eAbsolute	10	0.1	296.0816956	296.0822833	35	5.265771103	eAbsolute	10	0.1	296.0816956	107.0363195	35	4.219408557	eAbsolute	10	0.1	296.0816956	92.02542046	35	1.367897794	eAbsolute	10	0.1	296.0816956	61.9883662
INOSINE 5'-DIPHOSPHATE	XIC	eTargetCompound	C10H14N4O11P2		86-04-4	ESI	5000		0		427.0054016		-	1	8.1	60	35			427.0054016	78.9590537	35	100	eAbsolute	10	0.1	427.0054016	158.925384	35	89.37121716	eAbsolute	10	0.1	427.0054016	427.0061534	35	86.95704807	eAbsolute	10	0.1	427.0054016	135.0312341	35	71.40821706	eAbsolute	10	0.1	427.0054016	329.0279209
DEOXYURIDINE TRIPHOSPHATE	XIC	eTargetCompound	C9H15N2O14P3		1173-82-6	ESI	5000		0		466.9658813		-	1	8.32	60	35			466.9658813	158.925384	35	100	eAbsolute	10	0.1	466.9658813	466.9663357	35	43.05436119	eAbsolute	10	0.1	466.9658813	78.9590537	35	21.22019727	eAbsolute	10	0.1	466.9658813	368.9867606	35	18.65234257	eAbsolute	10	0.1	466.9658813	256.9605102
GUANOSINE DIPHOSPHATE MANNOSE	XIC	eTargetCompound	C16H25N5O16P2		3123-67-9	ESI	5000		0		604.0692749		-	1	8.14	60	35			604.0692749	604.0698757	35	100	eAbsolute	10	0.1	604.0692749	78.9590537	35	44.8723988	eAbsolute	10	0.1	604.0692749	158.925384	35	29.62940963	eAbsolute	10	0.1	604.0692749	424.0051503	35	28.33163878	eAbsolute	10	0.1	604.0692749	442.0154044
URIDINE DIPHOSPHATEGALACTOSE	XIC	eTargetCompound	C15H24N2O17P2		2956-16-3	ESI	5000		0		565.0472412		-	1	7.758128159	60	35			565.0472412	323.0282791	35	100	eAbsolute	10	0.1	565.0472412	565.0477433	35	87.26275649	eAbsolute	10	0.1	565.0472412	0	35	62.4193652	eAbsolute	10	0.1	565.0472412	96.96961836	35	34.50420899	eAbsolute	10	0.1	565.0472412	158.925384
DEOXYGUANOSINE	XIC	eTargetCompound	C10H13N5O4		961-07-9	ESI	5000		0		266.0888367		-	1	2.35567308	60	35			266.0888367	150.0421331	35	100	eAbsolute	10	0.1	266.0888367	266.0894772	35	38.68638891	eAbsolute	10	0.1	266.0888367	133.015584	35	33.40694819	eAbsolute	10	0.1	266.0888367	176.0577832	35	12.4916352	eAbsolute	10	0.1	266.0888367	108.0203351
N-ACETYLMETHIONINE	XIC	eTargetCompound	C7H13NO3S		65-82-7	ESI	5000		0		190.0539551		-	1	1.724596483	60	35			190.0539551	148.0437726	35	100	eAbsolute	10	0.1	190.0539551	142.0509664	35	74.73513708	eAbsolute	10	0.1	190.0539551	84.04548718	35	47.06084869	eAbsolute	10	0.1	190.0539551	190.0543373	35	38.17655968	eAbsolute	10	0.1	190.0539551	98.06113724
NORMETANEPHRINE	XIC	eTargetCompound	C9H13NO3		97-31-4	ESI	5000		0		182.0818024		-	1	2.77	60	35			182.0818024	149.0482268	35	100	eAbsolute	10	0.1	182.0818024	121.0295028	35	21.98551577	eAbsolute	10	0.1	182.0818024	122.0373278	35	15.34992023	eAbsolute	10	0.1	182.0818024	164.0717019	35	15.33572032	eAbsolute	10	0.1	182.0818024	93.03458815
GUANOSINE DIPHOSPHATE	XIC	eTargetCompound	C10H15N5O11P2		146-91-8	ESI	5000		0		442.0160522		-	1	8.33	60	35			442.0160522	78.9590537	35	100	eAbsolute	10	0.1	442.0160522	158.925384	35	98.10014511	eAbsolute	10	0.1	442.0160522	442.0170524	35	89.36488692	eAbsolute	10	0.1	442.0160522	150.0421331	35	63.92487467	eAbsolute	10	0.1	442.0160522	344.03882
HYDROXYPYRUVATE	XIC	eTargetCompound	C3H4O4		1113-60-6	ESI	5000		0		103.0036163		-	1	2.79	60	35			103.0036163	59.01385269	35	100	eAbsolute	10	0.1	103.0036163	103.0036819	35	11.23939873	eAbsolute	10	0.1	103.0036163	97.1637579	35	3.108453083	eAbsolute	10	0.1	103.0036163	95.76473962	35	2.965633764	eAbsolute	10	0.1	103.0036163	51.9847641
N-ACETYLGALACTOSAMINE	XIC	eTargetCompound	C8H15NO6		1811-31-0	ESI	5000		0		220.0821838		-	1	2.83	60	35			220.0821838	59.01385269	35	100	eAbsolute	10	0.1	220.0821838	100.0404018	35	23.74947185	eAbsolute	10	0.1	220.0821838	71.01385269	35	7.536213143	eAbsolute	10	0.1	220.0821838	101.0244174	35	6.377602307	eAbsolute	10	0.1	220.0821838	89.02441735
ADENOSINE TRIPHOSPHATE	XIC	eTargetCompound	C10H16N5O13P3		56-65-5	ESI	5000		0		505.987915		-	1	8.43	60	35			505.987915	158.925384	35	100	eAbsolute	10	0.1	505.987915	505.9884682	35	52.18594575	eAbsolute	10	0.1	505.987915	408.0102357	35	28.92043657	eAbsolute	10	0.1	505.987915	78.9590537	35	21.38809601	eAbsolute	10	0.1	505.987915	176.9359487
3-HYDROXYBUTANOATE	XIC	eTargetCompound	C4H8O3		300-85-6	ESI	5000		0		103.0397949		-	1	1.69	60	35			103.0397949	59.01385269	35	100	eAbsolute	10	0.1	103.0397949	103.0400674	35	13.49305732	eAbsolute	10	0.1	103.0397949	102.950277	35	1.361742521	eAbsolute	10	0.1	103.0397949	69.03843916	35	1.356646895	eAbsolute	10	0.1	103.0397949	51.03855515
LACTOSE	XIC	eTargetCompound	C12H22O11		63-42-3	ESI	5000		0		341.1082153		-	1	6.65093215	60	35			341.1082153	73.02950275	35	100	eAbsolute	10	0.1	341.1082153	101.0244174	35	96.77850789	eAbsolute	10	0.1	341.1082153	71.01385269	35	67.35470056	eAbsolute	10	0.1	341.1082153	97.02950275	35	61.89657836	eAbsolute	10	0.1	341.1082153	89.02441735
CYTIDINE DIPHOSPHATE	XIC	eTargetCompound	C9H15N3O11P2		63-38-7	ESI	5000		0		402.0100708		-	1	8.47	60	35			402.0100708	78.9590537	35	100	eAbsolute	10	0.1	402.0100708	402.0109044	35	60.37443788	eAbsolute	10	0.1	402.0100708	158.925384	35	57.68946267	eAbsolute	10	0.1	402.0100708	384.0003398	35	12.43683264	eAbsolute	10	0.1	402.0100708	110.0359851
HISTIDINE	XIC	eTargetCompound	C6H9N3O2		71-00-1	ESI	5000		0		154.0618286		-	1	7.39	60	35			154.0618286	93.04582155	35	100	eAbsolute	10	0.1	154.0618286	154.0621998	35	96.93291741	eAbsolute	10	0.1	154.0618286	137.0356508	35	37.58597422	eAbsolute	10	0.1	154.0618286	80.03799652	35	22.74024428	eAbsolute	10	0.1	154.0618286	110.0723706
EPINEPHRINE	XIC	eTargetCompound	C9H13NO3		51-43-4	ESI	5000		0		182.0817108		-	1	5.193683254	60	35			182.0817108	164.0717019	35	100	eAbsolute	10	0.1	182.0817108	122.0373278	35	65.72491597	eAbsolute	10	0.1	182.0817108	149.0482268	35	22.42597491	eAbsolute	10	0.1	182.0817108	148.0404018	35	7.724812193	eAbsolute	10	0.1	182.0817108	182.0822666
STACHYOSE	XIC	eTargetCompound	C24H42O21		470-55-3	ESI	5000		0		665.2138062		-	1	6.65	60	35			665.2138062	665.2145812	35	100	eAbsolute	10	0.1	665.2138062	383.1194993	35	54.80434616	eAbsolute	10	0.1	665.2138062	179.0561113	35	22.38316088	eAbsolute	10	0.1	665.2138062	101.0244174	35	19.28860359	eAbsolute	10	0.1	665.2138062	89.02441735
PHENOL	XIC	eTargetCompound	C6H6O		108-95-2	ESI	5000		0		93.0344696		-	1	0.6	60	35			93.0344696	93.03458815	35	100	eAbsolute	10	0.1	93.0344696	65.03967355	35	8.48811612	eAbsolute	10	0.1	93.0344696	54.85535812	35	3.182660001	eAbsolute	10	0.1	93.0344696	68.76310894	35	3.100272341	eAbsolute	10	0.1	93.0344696	71.34706112
METHYL VANILLATE	XIC	eTargetCompound	C9H10O4		3943-74-6	ESI	5000		0		181.0503845		-	1	0.6	60	35			181.0503845	166.027157	35	100	eAbsolute	10	0.1	181.0503845	151.0036819	35	49.03312387	eAbsolute	10	0.1	181.0503845	107.0138527	35	40.99552457	eAbsolute	10	0.1	181.0503845	81.03458815	35	21.87210975	eAbsolute	10	0.1	181.0503845	125.0244174
3.5-DIIODO-L-THYRONINE	XIC	eTargetCompound	C15H13I2NO4		534-51-0	ESI	5000		0		523.885376		-	1	3.08	60	35			523.885376	126.9050164	35	100	eAbsolute	10	0.1	523.885376	523.8861172	35	14.72196917	eAbsolute	10	0.1	523.885376	506.8595681	35	12.94404263	eAbsolute	10	0.1	523.885376	0	35	5.336220325	eAbsolute	10	0.1	523.885376	322.9574458
3.4 DIHYDROXYMANDELATE	XIC	eTargetCompound	C8H8O5		775-01-9	ESI	5000		0		183.0294495		-	1	3.71	60	35			183.0294495	137.0244174	35	100	eAbsolute	10	0.1	183.0294495	183.0298966	35	6.426452687	eAbsolute	10	0.1	183.0294495	136.0165923	35	3.734516007	eAbsolute	10	0.1	183.0294495	139.0400674	35	3.467645147	eAbsolute	10	0.1	183.0294495	108.0216777
3-(2-HYDROXYPHENYL)PROPANOATE	XIC	eTargetCompound	C9H10O3		495-78-3	ESI	5000		0		165.0553436		-	1	0.841306095	60	35			165.0553436	121.0658883	35	100	eAbsolute	10	0.1	165.0553436	106.0424132	35	36.66166797	eAbsolute	10	0.1	165.0553436	165.0557175	35	11.169659	eAbsolute	10	0.1	165.0553436	147.0451528	35	6.566718425	eAbsolute	10	0.1	165.0553436	119.0502382
HYDROQUINONE	XIC	eTargetCompound	C6H6O2		123-31-9	ESI	5000		0		109.0293274		-	1	0.630245246	60	35			109.0293274	109.0295028	35	100	eAbsolute	10	0.1	109.0293274	65.03967355	35	56.17695352	eAbsolute	10	0.1	109.0293274	67.01893809	35	37.22627759	eAbsolute	10	0.1	109.0293274	108.0216777	35	9.643946731	eAbsolute	10	0.1	109.0293274	65.00328803
ITACONATE	XIC	eTargetCompound	C5H6O4		97-65-4	ESI	5000		0		129.0190887		-	1	1.03	60	35			129.0190887	85.02950275	35	100	eAbsolute	10	0.1	129.0190887	129.019332	35	6.222796884	eAbsolute	10	0.1	129.0190887	85.24079149	35	0.082949913	eAbsolute	10	0.1	129.0190887	111.008794	35	0.059299579	eAbsolute	10	0.1	129.0190887	84.81902854
3-METHOXY-4-HYDROXYMANDELATE	XIC	eTargetCompound	C9H10O5		55-10-7	ESI	5000		0		197.0451813		-	1	1.601023289	60	35			197.0451813	137.0244174	35	100	eAbsolute	10	0.1	197.0451813	138.0322424	35	27.74927388	eAbsolute	10	0.1	197.0451813	197.0455467	35	10.39799228	eAbsolute	10	0.1	197.0451813	136.0165923	35	1.526541097	eAbsolute	10	0.1	197.0451813	153.0557175
HOMOVANILLATE	XIC	eTargetCompound	C9H10O4		306-08-1	ESI	5000		0		181.0503998		-	1	1.676719202	60	35			181.0503998	137.0608029	35	100	eAbsolute	10	0.1	181.0503998	122.0373278	35	88.57801362	eAbsolute	10	0.1	181.0503998	181.0506321	35	13.96383659	eAbsolute	10	0.1	181.0503998	123.0451528	35	6.522661734	eAbsolute	10	0.1	181.0503998	95.05023821
MANNITOL	XIC	eTargetCompound	C6H14O6		69-65-8	ESI	5000		0		181.0715332		-	1	1.77	60	35			181.0715332	59.01385269	35	100	eAbsolute	10	0.1	181.0715332	71.01385269	35	83.00696063	eAbsolute	10	0.1	181.0715332	101.0244174	35	47.85047623	eAbsolute	10	0.1	181.0715332	181.0717614	35	35.90633044	eAbsolute	10	0.1	181.0715332	89.02441735
L-GULONOLACTONE	XIC	eTargetCompound	C6H10O6		02.07.6322	ESI	5000		0		177.0401917		-	1	1.479852546	60	35			177.0401917	59.01385269	35	100	eAbsolute	10	0.1	177.0401917	71.01385269	35	29.67838217	eAbsolute	10	0.1	177.0401917	57.03458815	35	16.79216661	eAbsolute	10	0.1	177.0401917	89.02441735	35	16.65202678	eAbsolute	10	0.1	177.0401917	99.00876729
GERANYL-PP	XIC	eTargetCompound	C10H20O7P2		763-10-0	ESI	5000		0		313.0604248		-	1	5.670479501	60	35			313.0604248	78.9590537	35	100	eAbsolute	10	0.1	313.0604248	313.0611492	35	7.340635435	eAbsolute	10	0.1	313.0604248	158.925384	35	3.935618329	eAbsolute	10	0.1	313.0604248	78.96090002	35	3.386715029	eAbsolute	10	0.1	313.0604248	295.0505845
ALLOSE	XIC	eTargetCompound	C6H12O6		2595-97-3	ESI	5000		0		179.0557861		-	1	2.776842163	60	35			179.0557861	59.01385269	35	100	eAbsolute	10	0.1	179.0557861	71.01385269	35	21.89638062	eAbsolute	10	0.1	179.0557861	135.0451978	35	13.34496083	eAbsolute	10	0.1	179.0557861	89.02441735	35	8.121293036	eAbsolute	10	0.1	179.0557861	101.0244174
ERUCATE	XIC	eTargetCompound	C22H42O2		112-86-7	ESI	5000		0		337.310791		-	1	0.649638885	60	35			337.310791	337.3112038	35	100	eAbsolute	10	0.1	337.310791	255.2329535	35	22.84836851	eAbsolute	10	0.1	337.310791	337.2363745	35	5.417935176	eAbsolute	10	0.1	337.310791	96.95991642	35	2.789421411	eAbsolute	10	0.1	337.310791	80.96493089
PHENYLPYRUVATE	XIC	eTargetCompound	C9H8O3		156-06-9	ESI	5000		0		163.0398712		-	1	0.840288846	60	35			163.0398712	91.05532361	35	100	eAbsolute	10	0.1	163.0398712	163.0400674	35	1.156578294	eAbsolute	10	0.1	163.0398712	101.0396736	35	0.904955077	eAbsolute	10	0.1	163.0398712	117.0345882	35	0.891470177	eAbsolute	10	0.1	163.0398712	61.98816549
NERVONATE	XIC	eTargetCompound	C24H46O2		506-37-6	ESI	5000		0		365.3418884		-	1	0.602011712	60	35			365.3418884	365.342504	35	100	eAbsolute	10	0.1	365.3418884	283.2642537	35	1.124178866	eAbsolute	10	0.1	365.3418884	347.3319393	35	0.158109964	eAbsolute	10	0.1	365.3418884	367.2304739	35	0.045101297	eAbsolute	10	0.1	365.3418884	363.4691552
TRICOSANOATE	XIC	eTargetCompound	C23H46O2		2433-96-7	ESI	5000		0		353.3417969		-	1	0.617264627	60	35			353.3417969	353.342504	35	100	eAbsolute	10	0.1	353.3417969	255.2329535	35	2.788123182	eAbsolute	10	0.1	353.3417969	205.1597886	35	1.848469989	eAbsolute	10	0.1	353.3417969	353.2256214	35	1.29253267	eAbsolute	10	0.1	353.3417969	353.2009632
OLEATE	XIC	eTargetCompound	C18H34O2		112-80-1	ESI	5000		0		281.2479553		-	1	0.632453118	60	35			281.2479553	281.2486036	35	100	eAbsolute	10	0.1	281.2479553	96.95991166	35	0.220709845	eAbsolute	10	0.1	281.2479553	59.01350073	35	0.158379969	eAbsolute	10	0.1	281.2479553	281.1425546	35	0.128474759	eAbsolute	10	0.1	281.2479553	263.2384281
CORTEXOLONE	XIC	eTargetCompound	C21H30O4		152-58-9	ESI	5000		0		345.2063904		-	1	0.649575062	60	35			345.2063904	315.196568	35	100	eAbsolute	10	0.1	345.2063904	299.1652679	35	37.28381441	eAbsolute	10	0.1	345.2063904	327.196568	35	6.192454333	eAbsolute	10	0.1	345.2063904	285.1861177	35	1.946615959	eAbsolute	10	0.1	345.2063904	271.1703769
ADENOSINE 5'-DIPHOSPHATE	XIC	eTargetCompound	C10H15N5O10P2		58-64-0	ESI	5000		0		426.0216675		-	1	7.88	60	35			426.0216675	78.9590537	35	100	eAbsolute	10	0.1	426.0216675	426.0221378	35	69.98408435	eAbsolute	10	0.1	426.0216675	158.925384	35	67.43041803	eAbsolute	10	0.1	426.0216675	134.0472185	35	48.56856298	eAbsolute	10	0.1	426.0216675	328.0439054
NORADRENALINE	XIC	eTargetCompound	C8H11NO3		51-41-2	ESI	5000		0		168.0661621		-	1	5.08	60	35			168.0661621	123.0451528	35	100	eAbsolute	10	0.1	168.0661621	150.0560518	35	51.10351083	eAbsolute	10	0.1	168.0661621	95.05023821	35	7.654309222	eAbsolute	10	0.1	168.0661621	168.0666165	35	7.301796434	eAbsolute	10	0.1	168.0661621	122.0373278
QUINOLINATE	XIC	eTargetCompound	C7H5NO4		89-00-9	ESI	5000		0		166.0142365		-	1	7.146707789	60	35			166.0142365	122.0247517	35	100	eAbsolute	10	0.1	166.0142365	166.0145809	35	4.621330521	eAbsolute	10	0.1	166.0142365	78.03492252	35	2.787956513	eAbsolute	10	0.1	166.0142365	122.0323049	35	2.600680737	eAbsolute	10	0.1	166.0142365	94.0299867
1-METHYLADENOSINE	XIC	eTargetCompound	C11H15N5O4		15763-06-1	ESI	5000		0		280.1046143		-	1	1.22	60	35			280.1046143	148.0628686	35	100	eAbsolute	10	0.1	280.1046143	133.0393935	35	9.305662608	eAbsolute	10	0.1	280.1046143	280.1051272	35	3.131501902	eAbsolute	10	0.1	280.1046143	106.0284945	35	2.31827066	eAbsolute	10	0.1	280.1046143	146.0472185
DOPAMINE	XIC	eTargetCompound	C8H11NO2		62-31-7	ESI	5000		0		152.071579		-	1	4.3	60	35			152.071579	152.0717019	35	100	eAbsolute	10	0.1	152.071579	122.0373278	35	88.02038154	eAbsolute	10	0.1	152.071579	123.0451528	35	5.660930388	eAbsolute	10	0.1	152.071579	121.0295028	35	0.507172915	eAbsolute	10	0.1	152.071579	148.1894368
HOMOCYSTEINE	XIC	eTargetCompound	C4H9NO2S		454-29-5	ESI	5000		0		134.0278931		-	1	4.34	60	35			134.0278931	80.9637492	35	100	eAbsolute	10	0.1	134.0278931	134.047135	35	65.77699238	eAbsolute	10	0.1	134.0278931	107.0352637	35	29.84870637	eAbsolute	10	0.1	134.0278931	134.0281225	35	28.90309426	eAbsolute	10	0.1	134.0278931	133.9919118
PHOSPHONOACETATE	XIC	eTargetCompound	C2H5O5P		4408-78-0	ESI	5000		0		138.9799805		-	1	8.05	60	35			138.9799805	78.9590537	35	100	eAbsolute	10	0.1	138.9799805	94.99035382	35	31.27316676	eAbsolute	10	0.1	138.9799805	138.980183	35	7.138399077	eAbsolute	10	0.1	138.9799805	76.97978916	35	6.194949038	eAbsolute	10	0.1	138.9799805	120.9696184
NICOTINAMIDE HYPOXANTHINE DINUCLEOTIDE	XIC	eTargetCompound	C21H26N6O15P2		1851-07-6	ESI	5000		0		663.0858765		-	1	7.79	60	35			663.0858765	541.0361941	35	100	eAbsolute	10	0.1	663.0858765	272.9557354	35	25.70040115	eAbsolute	10	0.1	663.0858765	329.0279209	35	25.51188395	eAbsolute	10	0.1	663.0858765	158.925384	35	24.1395753	eAbsolute	10	0.1	663.0858765	135.0312341
RIBOFLAVIN	XIC	eTargetCompound	C17H20N4O6		83-88-5	ESI	5000		0		375.130188		-	1	2.38	60	35			375.130188	255.0874115	35	100	eAbsolute	10	0.1	375.130188	212.0829353	35	21.04939937	eAbsolute	10	0.1	375.130188	241.0717614	35	11.01072974	eAbsolute	10	0.1	375.130188	375.1310076	35	6.10456315	eAbsolute	10	0.1	375.130188	240.0639364
PYRIDOXAL-PHOSPHATE	XIC	eTargetCompound	C8H10NO6P		54-47-7	ESI	5000		0		246.016571		-	1	6.82	60	35			246.016571	96.96961836	35	100	eAbsolute	10	0.1	246.016571	78.9590537	35	84.68645711	eAbsolute	10	0.1	246.016571	246.0166231	35	1.422274179	eAbsolute	10	0.1	246.016571	148.040381	35	1.257514325	eAbsolute	10	0.1	246.016571	228.0064607
ADP-GLUCOSE	XIC	eTargetCompound	C16H25N5O15P2		2140-58-1	ESI	5000		0		588.0744629		-	1	7.58	60	35			588.0744629	346.05447	35	100	eAbsolute	10	0.1	588.0744629	588.0749611	35	78.20091694	eAbsolute	10	0.1	588.0744629	78.9590537	35	72.22767321	eAbsolute	10	0.1	588.0744629	241.0105343	35	46.62964095	eAbsolute	10	0.1	588.0744629	96.96961836
ADENOSINE 3'.5'-DIPHOSPHATE	XIC	eTargetCompound	C10H15N5O10P2		1053-73-2	ESI	5000		0		426.0217896		-	1	8.14	60	35			426.0217896	134.0472185	35	100	eAbsolute	10	0.1	426.0217896	78.9590537	35	68.2009429	eAbsolute	10	0.1	426.0217896	426.0221378	35	57.05159314	eAbsolute	10	0.1	426.0217896	158.925384	35	51.5445167	eAbsolute	10	0.1	426.0217896	328.0439054
MANNOSE 6-PHOSPHATE	XIC	eTargetCompound	C6H13O9P		3672-15-9	ESI	5000		0		259.021759		-	1	8.091462919	60	35			259.021759	96.96961836	35	100	eAbsolute	10	0.1	259.021759	78.9590537	35	52.22321019	eAbsolute	10	0.1	259.021759	259.0224417	35	5.782179041	eAbsolute	10	0.1	259.021759	138.980183	35	5.36759885	eAbsolute	10	0.1	259.021759	199.0013123
3-PHOSPHOGLYCERATE	XIC	eTargetCompound	C3H7O7P		820-11-1	ESI	5000		0		184.985199		-	1	7.80320011	60	35			184.985199	78.9590537	35	100	eAbsolute	10	0.1	184.985199	96.96961836	35	83.41919369	eAbsolute	10	0.1	184.985199	184.9856623	35	5.002575063	eAbsolute	10	0.1	184.985199	166.9750976	35	0.939424104	eAbsolute	10	0.1	184.985199	87.00877794
P-OCTOPAMINE	XIC	eTargetCompound	C8H11NO2		104-14-3	ESI	5000		0		152.0716248		-	1	2.931379887	60	35			152.0716248	134.0611372	35	100	eAbsolute	10	0.1	152.0716248	107.0502382	35	14.18676189	eAbsolute	10	0.1	152.0716248	106.0424132	35	11.92090143	eAbsolute	10	0.1	152.0716248	133.0533122	35	6.220029932	eAbsolute	10	0.1	152.0716248	93.03458815
5-AMINOLEVULINATE	XIC	eTargetCompound	C5H9NO3		106-60-5	ESI	5000		0		130.0505829		-	1	6.403294275	60	35			130.0505829	130.0509664	35	100	eAbsolute	10	0.1	130.0505829	112.0404018	35	48.19287964	eAbsolute	10	0.1	130.0505829	86.06113724	35	17.77675872	eAbsolute	10	0.1	130.0505829	57.03458815	35	11.21752568	eAbsolute	10	0.1	130.0505829	61.9883662
5'-DEOXYADENOSINE	XIC	eTargetCompound	C10H13N5O3		4754-39-6	ESI	5000		0		250.0940247		-	1	1.041998092	60	35			250.0940247	134.0472185	35	100	eAbsolute	10	0.1	250.0940247	250.0945626	35	10.75736187	eAbsolute	10	0.1	250.0940247	107.0363195	35	7.112514804	eAbsolute	10	0.1	250.0940247	92.02542046	35	2.688121509	eAbsolute	10	0.1	250.0940247	61.9883662
XANTHOSINE-MONOPHOSPHATE	XIC	eTargetCompound	C10H13N4O9P		523-98-8	ESI	5000		0		363.0342102		-	1	8.078838841	60	35			363.0342102	210.9999697	35	100	eAbsolute	10	0.1	363.0342102	151.0261487	35	93.32159758	eAbsolute	10	0.1	363.0342102	78.9590537	35	85.67460544	eAbsolute	10	0.1	363.0342102	96.96961836	35	66.00232286	eAbsolute	10	0.1	363.0342102	363.0347377
FAD	XIC	eTargetCompound	C27H33N9O15P2		146-14-5	ESI	5000		0		784.1489258		-	1	7.087223948	60	35			784.1489258	784.1498574	35	100	eAbsolute	10	0.1	784.1489258	437.0854306	35	61.12783278	eAbsolute	10	0.1	784.1489258	96.96961836	35	50.79187849	eAbsolute	10	0.1	784.1489258	346.0547754	35	50.18766116	eAbsolute	10	0.1	784.1489258	180.9907425
DEOXYADENOSINE	XIC	eTargetCompound	C10H13N5O3		958-09-8	ESI	5000		0		250.0939636		-	1	1.347807628	60	35			250.0939636	134.0472185	35	100	eAbsolute	10	0.1	250.0939636	250.0945626	35	15.75555828	eAbsolute	10	0.1	250.0939636	160.0628686	35	11.1965348	eAbsolute	10	0.1	250.0939636	107.0363195	35	5.950637684	eAbsolute	10	0.1	250.0939636	92.02542046
THIAMINE PYROPHOSPHATE	XIC	eTargetCompound	C12H18N4O7P2S		154-87-0	ESI	5000		0		423.0292969		-	1	8.191149753	60	35			423.0292969	301.9645259	35	100	eAbsolute	10	0.1	423.0292969	78.9590537	35	94.83957317	eAbsolute	10	0.1	423.0292969	176.9359487	35	43.41002385	eAbsolute	10	0.1	423.0292969	158.925384	35	32.17742592	eAbsolute	10	0.1	423.0292969	283.9539613
INOSINE TRIPHOSPHATE	XIC	eTargetCompound	C10H15N4O14P3		132-06-9	ESI	5000		0		506.9716187		-	1	8.525605041	60	35			506.9716187	158.925384	35	100	eAbsolute	10	0.1	506.9716187	506.9724837	35	49.58135262	eAbsolute	10	0.1	506.9716187	408.9942513	35	30.46258481	eAbsolute	10	0.1	506.9716187	78.9590537	35	21.51911164	eAbsolute	10	0.1	506.9716187	176.9359487
DETHIOBIOTIN	XIC	eTargetCompound	C10H18N2O3		533-48-2	ESI	5000		0		213.124115		-	1	2.359536437	60	35			213.124115	213.1244657	35	100	eAbsolute	10	0.1	213.124115	170.1186521	35	28.18134627	eAbsolute	10	0.1	213.124115	169.1346365	35	19.85982919	eAbsolute	10	0.1	213.124115	96.0818727	35	8.033662253	eAbsolute	10	0.1	213.124115	126.0924374
2'.4'-DIHYDROXYACETOPHENONE	XIC	eTargetCompound	C8H8O3		89-84-9	ESI	5000		0		151.0398254		-	1	0.59	60	35			151.0398254	151.0400674	35	100	eAbsolute	10	0.1	151.0398254	91.01893809	35	41.99365082	eAbsolute	10	0.1	151.0398254	65.03967355	35	39.17915563	eAbsolute	10	0.1	151.0398254	109.0295028	35	36.51161523	eAbsolute	10	0.1	151.0398254	135.0087673
4-METHYLCATECHOL	XIC	eTargetCompound	C7H8O2		452-86-8	ESI	5000		0		123.0451584		-	1	0.656264218	60	35			123.0451584	123.0451528	35	100	eAbsolute	10	0.1	123.0451584	122.0373278	35	30.10266265	eAbsolute	10	0.1	123.0451584	108.0216777	35	10.58425239	eAbsolute	10	0.1	123.0451584	105.0345882	35	5.126278525	eAbsolute	10	0.1	123.0451584	95.05030638
THYROXINE	XIC	eTargetCompound	C15H11I4NO4		51-48-9	ESI	5000		0		775.6794434		-	1	2.31929785	60	35			775.6794434	126.9050164	35	100	eAbsolute	10	0.1	775.6794434	775.6794031	35	19.84751064	eAbsolute	10	0.1	775.6794434	574.7507318	35	12.50942274	eAbsolute	10	0.1	775.6794434	758.652854	35	10.17453519	eAbsolute	10	0.1	775.6794434	604.7851059
5.6 DIMETHYLBENZIMIDAZOLE	XIC	eTargetCompound	C9H10N2		582-60-5	ESI	5000		0		145.076889		-	1	0.823610015	60	35			145.076889	145.0771217	35	100	eAbsolute	10	0.1	145.076889	144.0692966	35	11.42722425	eAbsolute	10	0.1	145.076889	143.0614716	35	3.788144026	eAbsolute	10	0.1	145.076889	130.0536466	35	3.253829998	eAbsolute	10	0.1	145.076889	118.0662686
1-HYDROXY-2-NAPHTHOATE	XIC	eTargetCompound	C11H8O3		86-48-6	ESI	5000		0		187.0396729		-	1	0.671875401	60	35			187.0396729	143.0502382	35	100	eAbsolute	10	0.1	187.0396729	187.0400674	35	20.36041508	eAbsolute	10	0.1	187.0396729	115.0553236	35	2.544736995	eAbsolute	10	0.1	187.0396729	142.0424986	35	0.089828341	eAbsolute	10	0.1	187.0396729	143.5119689
MALTOSE	XIC	eTargetCompound	C12H22O11		69-79-4	ESI	5000		0		341.1082764		-	1	6.52	60	35			341.1082764	101.0233206	35	100	eAbsolute	10	0.1	341.1082764	73.02840595	35	96.5831999	eAbsolute	10	0.1	341.1082764	71.01275589	35	75.74304241	eAbsolute	10	0.1	341.1082764	97.02840595	35	59.21319935	eAbsolute	10	0.1	341.1082764	89.02332055
CYSTINE	XIC	eTargetCompound	C6H12N2O4S2		56-89-3	ESI	5000		0		239.0155792		-	1	7.937284357	60	35			239.0155792	120.0113757	35	100	eAbsolute	10	0.1	239.0155792	74.00589642	35	76.48260497	eAbsolute	10	0.1	239.0155792	151.9834464	35	13.86161117	eAbsolute	10	0.1	239.0155792	64.95141803	35	12.96937741	eAbsolute	10	0.1	239.0155792	86.02365492
GALACTITOL	XIC	eTargetCompound	C6H14O6		608-66-2	ESI	5000		0		181.0716553		-	1	1.769072334	60	35			181.0716553	59.01275589	35	100	eAbsolute	10	0.1	181.0716553	71.01275589	35	88.09013538	eAbsolute	10	0.1	181.0716553	101.0233206	35	85.43419834	eAbsolute	10	0.1	181.0716553	181.0706646	35	64.79096504	eAbsolute	10	0.1	181.0716553	89.02332055
ARGININE	XIC	eTargetCompound	C6H14N4O2		74-79-3	ESI	5000		0		173.1039124		-	1	8.472157394	60	35			173.1039124	131.0815041	35	100	eAbsolute	10	0.1	173.1039124	173.1033022	35	6.013656955	eAbsolute	10	0.1	173.1039124	156.0767531	35	2.795845068	eAbsolute	10	0.1	173.1039124	114.0551861	35	1.387509606	eAbsolute	10	0.1	173.1039124	58.0406857
XANTHOSINE	XIC	eTargetCompound	C10H12N4O6		146-80-5	ESI	5000		0		283.067688		-	1	5.59231877	60	35			283.067688	151.0250519	35	100	eAbsolute	10	0.1	283.067688	283.0673105	35	11.71906525	eAbsolute	10	0.1	283.067688	108.0192383	35	7.261342423	eAbsolute	10	0.1	283.067688	126.0298378	35	0.235969341	eAbsolute	10	0.1	283.067688	133.0146507
ANSERINE	XIC	eTargetCompound	C10H16N4O3		584-85-0	ESI	5000		0		239.1142883		-	1	7.14964799	60	35			239.1142883	168.0774078	35	100	eAbsolute	10	0.1	239.1142883	58.02954102	35	57.10811533	eAbsolute	10	0.1	239.1142883	239.1143951	35	32.75140264	eAbsolute	10	0.1	239.1142883	166.098175	35	23.99535424	eAbsolute	10	0.1	239.1142883	151.0509338
2-PROPENOATE	XIC	eTargetCompound	C3H4O2		79-10-7	ESI	5000		0		71.01364899		-	1	7.057191821	60	35			71.01364899	71.01275589	35	100	eAbsolute	10	0.1	71.01364899	61.62566247	35	14.18736872	eAbsolute	10	0.1	71.01364899	70.40264071	35	14.00945821	eAbsolute	10	0.1	71.01364899	53.18275152	35	13.43320171	eAbsolute	10	0.1	71.01364899	50.95461273
DGDP	XIC	eTargetCompound	C10H15N5O10P2		02.09.3493	ESI	5000		0		426.0213623		-	1	4.63	60	35			426.0213623	78.9579569	35	100	eAbsolute	10	0.1	426.0213623	158.9242872	35	79.46532479	eAbsolute	10	0.1	426.0213623	426.021041	35	78.53126401	eAbsolute	10	0.1	426.0213623	408.0104764	35	14.45649717	eAbsolute	10	0.1	426.0213623	274.9716313
CYSTATHIONINE	XIC	eTargetCompound	C7H14N2O4S		56-88-2	ESI	5000		0		221.0595093		-	1	8	60	35			221.0595093	134.0270257	35	100	eAbsolute	10	0.1	221.0595093	120.0113757	35	60.56722026	eAbsolute	10	0.1	221.0595093	221.0590541	35	21.85969064	eAbsolute	10	0.1	221.0595093	86.02365492	35	4.137762799	eAbsolute	10	0.1	221.0595093	92.99710583
[truncated: 10 more columns]
