# Supplementary material for: Practical Workflow for Building Local Mass Spectral Libraries for Untargeted Metabolomics
Source: Metabolites. 2026 Jun 12;16(6):412. doi: 10.3390/metabo16060412 (PMC13303250; doi:10.3390/metabo16060412)
Supplement: Supplementary file 1 [file metabolites-16-00412-s001.zip › SI_1_5_RPLC_POS.csv]

TraceFinder Compound Database Export									Schema Version 1
									PEAK 1										PEAK 1 CONFIRMINGS
CompoundName	ExperimentType	Compound Type	ChemicalFormula	Category	CAS	Ionization	ResponseThreshold	Internal Standard	Internal Standard Concentration	PrecursorMass	ExtractedMass	Adduct	Polarity	ChargeState	RT	Window	CollisionEnergy	Lens	EnergyRamp	Confirm Precursor	Confirm Extracted	Confirm Energy	Target Ratio	Window Type	Ratio Window	Ion Coelution	Confirm Precursor	Confirm Extracted	Confirm Energy	Target Ratio	Window Type	Ratio Window	Ion Coelution	Confirm Precursor	Confirm Extracted	Confirm Energy	Target Ratio	Window Type	Ratio Window	Ion Coelution	Confirm Precursor	Confirm Extracted	Confirm Energy	Target Ratio	Window Type	Ratio Window	Ion Coelution	Confirm Precursor	Confirm Extracted
THREONINE	XIC	eTargetCompound	C4H9NO3		72-19-5	ESI	5000		0		120,065383911133		+	1	0,9827715328	60	35			120,065383911133	56,04947578	35	100	eAbsolute	10	0,1	120,065383911133	74,06004044	35	76,1635824948134	eAbsolute	10	0,1	120,065383911133	102,05495504	35	16,436590214445	eAbsolute	10	0,1	120,065383911133	57,03349135	35	7,97193849078022	eAbsolute	10	0,1	120,065383911133	120,0655197
INDOLE-3-PYRUVATE	XIC	eTargetCompound	C11H9NO3		392-12-1	ESI	5000		0		204,065536499023		+	1	1,47	60	35			204,065536499023	130,06512584	35	100	eAbsolute	10	0,1	204,065536499023	158,06004044	35	54,2291593817254	eAbsolute	10	0,1	204,065536499023	176,0706051	35	49,1032559308607	eAbsolute	10	0,1	204,065536499023	103,05422681	35	13,3503372971646	eAbsolute	10	0,1	204,065536499023	204,0655197
N-ACETYLCYSTEINE	XIC	eTargetCompound	C5H9NO3S		616-91-1	ESI	5000		0		164,037399291992		+	1	2,21	60	35			164,037399291992	76,02154648	35	100	eAbsolute	10	0,1	164,037399291992	58,99499739	35	50,5818889414805	eAbsolute	10	0,1	164,037399291992	122,02702574	35	34,7456714333129	eAbsolute	10	0,1	164,037399291992	105,00047665	35	14,9810651152069	eAbsolute	10	0,1	164,037399291992	86,98991199
AICAR	XIC	eTargetCompound	C9H15N4O8P		3031-94-5	ESI	5000		0		339,069946289063		+	1	0,96	60	35			339,069946289063	128,04545298	35	100	eAbsolute	10	0,1	339,069946289063	110,03488832	35	76,6109386499745	eAbsolute	10	0,1	339,069946289063	97,02840595	35	65,5582483801456	eAbsolute	10	0,1	339,069946289063	127,06143741	35	42,182175601664	eAbsolute	10	0,1	339,069946289063	206,05601764
URACIL 5-CARBOXYLATE	XIC	eTargetCompound	C5H4N2O4		23945-44-0	ESI	5000		0		157,024291992188		+	1	1,89	60	35			157,024291992188	68,99710583	35	100	eAbsolute	10	0,1	157,024291992188	157,02438315	35	64,5911582329876	eAbsolute	10	0,1	157,024291992188	114,01856952	35	21,7525411074905	eAbsolute	10	0,1	157,024291992188	118,996342766422	35	12,8314959416506	eAbsolute	10	0,1	157,024291992188	114,34048453574
3-PHOSPHOGLYCERATE	XIC	eTargetCompound	C3H7O7P		820-11-1	ESI	5000		0		187,00016784668		+	1	0,94	60	35			187,00016784668	98,98417162	35	100	eAbsolute	10	0,1	187,00016784668	140,99473628	35	25,6077431713521	eAbsolute	10	0,1	187,00016784668	61,02840595	35	1,53255269898913	eAbsolute	10	0,1	187,00016784668	89,0233060362513	35	1,09159966419381	eAbsolute	10	0,1	187,00016784668	88,0214798686595
DGDP	XIC	eTargetCompound	C10H15N5O10P2		02.09.3493	ESI	5000		0		428,036712646484		+	1	1,1673017496	60	35			428,036712646484	152,05668638	35	100	eAbsolute	10	0,1	428,036712646484	81,03349135	35	13,0830853735799	eAbsolute	10	0,1	428,036712646484	153,04070195	35	1,98579757914967	eAbsolute	10	0,1	428,036712646484	135,03013729	35	1,8327104984086	eAbsolute	10	0,1	428,036712646484	232,0829011
GLUCOSAMINATE	XIC	eTargetCompound	C6H13NO6		3646-68-2	ESI	5000		0		196,081634521484		+	1	0,9391033528	60	35			196,081634521484	132,0655197	35	100	eAbsolute	10	0,1	196,081634521484	72,04439038	35	68,3530109766325	eAbsolute	10	0,1	196,081634521484	196,08156362	35	44,051155908762	eAbsolute	10	0,1	196,081634521484	60,04439038	35	37,4342563026557	eAbsolute	10	0,1	196,081634521484	74,02365492
XANTHOSINE	XIC	eTargetCompound	C10H12N4O6		146-80-5	ESI	5000		0		285,082794189453		+	1	1,33	60	35			285,082794189453	153,04070195	35	100	eAbsolute	10	0,1	285,082794189453	136,01415286	35	12,7268641142495	eAbsolute	10	0,1	285,082794189453	0	35	12,5883475239766	eAbsolute	10	0,1	285,082794189453	154,02471752	35	8,48935475566301	eAbsolute	10	0,1	285,082794189453	85,02840595
HOMOCYSTINE	XIC	eTargetCompound	C8H16N2O4S2		870-93-9	ESI	5000		0		269,062438964844		+	1	0,96	60	35			269,062438964844	88,02154648	35	100	eAbsolute	10	0,1	269,062438964844	136,0426758	35	78,4048728681366	eAbsolute	10	0,1	269,062438964844	90,03719654	35	73,6264106067065	eAbsolute	10	0,1	269,062438964844	134,02702574	35	72,8536939646126	eAbsolute	10	0,1	269,062438964844	118,03211114
PHOSPHONOACETATE	XIC	eTargetCompound	C2H5O5P		4408-78-0	ESI	5000		0		140,994750976563		+	1	1,00787553413333	60	35			140,994750976563	122,98417162	35	100	eAbsolute	10	0,1	140,994750976563	98,98417162	35	24,1759487540824	eAbsolute	10	0,1	140,994750976563	140,99473628	35	17,615657309657	eAbsolute	10	0,1	140,994750976563	64,97869236	35	12,2134463210515	eAbsolute	10	0,1	140,994750976563	112,99982168
PHOSPHOSERINE	XIC	eTargetCompound	C3H8NO6P		407-41-0	ESI	5000		0		186,016098022461		+	1	0,92	60	35			186,016098022461	88,03930498	35	100	eAbsolute	10	0,1	186,016098022461	70,02874032	35	6,60857705801271	eAbsolute	10	0,1	186,016098022461	60,0443485075363	35	0,612303518156668	eAbsolute	10	0,1	186,016098022461	98,9841673457227	35	0,565119972334952	eAbsolute	10	0,1	186,016098022461	186,016393908223
ADENOSINE 5'-DIPHOSPHATE	XIC	eTargetCompound	C10H15N5O10P2		58-64-0	ESI	5000		0		428,037017822266		+	1	1,0280092752	60	35			428,037017822266	136,06177178	35	100	eAbsolute	10	0,1	428,037017822266	348,07036075	35	7,27155594934069	eAbsolute	10	0,1	428,037017822266	428,03669108	35	4,77468645783433	eAbsolute	10	0,1	428,037017822266	97,02840595	35	3,40598678012647	eAbsolute	10	0,1	428,037017822266	232,082885398765
3-SULFINOALANINE	XIC	eTargetCompound	C3H7NO4S		1115-65-7	ESI	5000		0		154,016891479492		+	1	0,93	60	35			154,016891479492	74,02365492	35	100	eAbsolute	10	0,1	154,016891479492	73,02840595	35	16,0087873146874	eAbsolute	10	0,1	154,016891479492	89,04713001	35	14,2900035707912	eAbsolute	10	0,1	154,016891479492	88,03930498	35	11,4031748601427	eAbsolute	10	0,1	154,016891479492	55,01784129
ASPARTATE	XIC	eTargetCompound	C4H7NO4		56-84-8	ESI	5000		0		134,044784545898		+	1	0,93	60	35			134,044784545898	74,02365492	35	100	eAbsolute	10	0,1	134,044784545898	88,03930498	35	54,9647399879615	eAbsolute	10	0,1	134,044784545898	116,03421958	35	3,40060606341914	eAbsolute	10	0,1	134,044784545898	134,04478424	35	3,05097188383621	eAbsolute	10	0,1	134,044784545898	70,06512584
L-ALANINE	XIC	eTargetCompound	C3H7NO2		56-41-7	ESI	5000		0		90,0548706054688		+	1	0,94	60	35			90,0548706054688	90,05495504	35	100	eAbsolute	10	0,1	90,0548706054688	72,0806481168781	35	70,7250867803881	eAbsolute	10	0,1	90,0548706054688	90,0914006576758	35	35,6226620893336	eAbsolute	10	0,1	90,0548706054688	100,527969871543	35	21,6362782686843	eAbsolute	10	0,1	90,0548706054688	82,6972039428162
SARCOSINE	XIC	eTargetCompound	C3H7NO2		107-97-1	ESI	5000		0		90,0548706054688		+	1	0,94	60	35			90,0548706054688	90,05495504	35	100	eAbsolute	10	0,1	90,0548706054688	72,0807023429577	35	68,9722279263807	eAbsolute	10	0,1	90,0548706054688	90,0914235458594	35	49,6584347550858	eAbsolute	10	0,1	90,0548706054688	81,9834050891637	35	23,5328967598146	eAbsolute	10	0,1	90,0548706054688	82,6139489139306
GLUTAMATE	XIC	eTargetCompound	C5H9NO4		56-86-0	ESI	5000		0		148,060333251953		+	1	0,94	60	35			148,060333251953	84,04439038	35	100	eAbsolute	10	0,1	148,060333251953	56,04947578	35	18,0349463464853	eAbsolute	10	0,1	148,060333251953	102,05495504	35	15,8493742880009	eAbsolute	10	0,1	148,060333251953	130,04986964	35	10,655321912875	eAbsolute	10	0,1	148,060333251953	148,0604343
GAMMA-AMINOBUTYRATE	XIC	eTargetCompound	C4H9NO2		56-12-2	ESI	5000		0		104,070487976074		+	1	0,958385944533333	60	35			104,070487976074	87,04405601	35	100	eAbsolute	10	0,1	104,070487976074	69,03349135	35	49,3073018619047	eAbsolute	10	0,1	104,070487976074	86,06004044	35	26,3445405941334	eAbsolute	10	0,1	104,070487976074	104,0706051	35	6,59608633296709	eAbsolute	10	0,1	104,070487976074	68,04947578
CITRULLINE	XIC	eTargetCompound	C6H13N3O3		372-75-8	ESI	5000		0		176,102874755859		+	1	0,958609464266667	60	35			176,102874755859	70,06512584	35	100	eAbsolute	10	0,1	176,102874755859	113,07093947	35	30,3710984496522	eAbsolute	10	0,1	176,102874755859	159,07641873	35	26,7312766871546	eAbsolute	10	0,1	176,102874755859	115,08658953	35	5,99576450730483	eAbsolute	10	0,1	176,102874755859	114,05495504
BETA-NICOTINAMIDE ADENINE DINUCLEOTIDE	XIC	eTargetCompound	C21H27N7O14P2		53-84-9	ESI	5000		0		664,115051269531		+	1	1,2002974416	60	35			664,115051269531	136,06177178	35	100	eAbsolute	10	0,1	664,115051269531	428,0360699	35	28,5655889805392	eAbsolute	10	0,1	664,115051269531	524,05750981	35	16,8236915918459	eAbsolute	10	0,1	664,115051269531	232,08156362	35	11,3815016877249	eAbsolute	10	0,1	664,115051269531	348,07005016
PROTOPORPHYRIN	XIC	eTargetCompound	C34H34N4O4		553-12-8	ESI	5000		0		563,264465332031		+	1	16,4426109488	60	35			563,264465332031	563,26528205	35	100	eAbsolute	10	0,1	563,264465332031	504,25197776	35	14,0189492705683	eAbsolute	10	0,1	563,264465332031	445,23867347	35	4,30360754056621	eAbsolute	10	0,1	563,264465332031	431,22302341	35	3,58620564159678	eAbsolute	10	0,1	563,264465332031	489,22850267
4-METHYLCATECHOL	XIC	eTargetCompound	C7H8O2		452-86-8	ESI	5000		0		125,059669494629		+	1	4,58249479253333	60	35			125,059669494629	125,05970607	35	100	eAbsolute	10	0,1	125,059669494629	69,03349135	35	68,6969740978277	eAbsolute	10	0,1	125,059669494629	110,03623098	35	42,8525899554367	eAbsolute	10	0,1	125,059669494629	68,99710583	35	40,2754304099636	eAbsolute	10	0,1	125,059669494629	0
URIDINE 5'-DIPHOSPHATE	XIC	eTargetCompound	C9H14N2O12P2		58-98-0	ESI	5000		0		405,009155273438		+	1	1,00163935866667	60	35			405,009155273438	97,02840595	35	100	eAbsolute	10	0,1	405,009155273438	113,03455395	35	4,52764556386801	eAbsolute	10	0,1	405,009155273438	69,03349135	35	2,49022792873913	eAbsolute	10	0,1	405,009155273438	176,99473628	35	1,77954574143111	eAbsolute	10	0,1	405,009155273438	227,06624793
PHOSPHOCREATINE	XIC	eTargetCompound	C4H10N3O5P		67-07-2	ESI	5000		0		212,043029785156		+	1	0,93	60	35			212,043029785156	90,05495504	35	100	eAbsolute	10	0,1	212,043029785156	114,06618844	35	72,6434425457233	eAbsolute	10	0,1	212,043029785156	123,97942059	35	52,0471925789686	eAbsolute	10	0,1	212,043029785156	122,99540502	35	36,017707957921	eAbsolute	10	0,1	212,043029785156	212,04308343
UREIDOPROPIONATE	XIC	eTargetCompound	C4H8N2O3		462-88-4	ESI	5000		0		133,060562133789		+	1	1,34491099946667	60	35			133,060562133789	90,05495504	35	100	eAbsolute	10	0,1	133,060562133789	115,05020401	35	70,7384733998789	eAbsolute	10	0,1	133,060562133789	73,03963935	35	26,9630174692099	eAbsolute	10	0,1	133,060562133789	55,01784129	35	26,1018448471067	eAbsolute	10	0,1	133,060562133789	72,04439038
L-ORNITHINE	XIC	eTargetCompound	C5H12N2O2		3184-13-2	ESI	5000		0		133,096969604492		+	1	0,89	60	35			133,096969604492	70,06512584	35	100	eAbsolute	10	0,1	133,096969604492	116,0706051	35	14,1404659883047	eAbsolute	10	0,1	133,096969604492	115,08658953	35	2,65356641241932	eAbsolute	10	0,1	133,096969604492	133,097071469629	35	0,685166917305832	eAbsolute	10	0,1	133,096969604492	89,0597521007143
DEOXYCARNITINE	XIC	eTargetCompound	C7H15NO2		407-64-7	ESI	5000		0		146,117416381836		+	1	0,987843878133333	60	35			146,117416381836	87,04405601	35	100	eAbsolute	10	0,1	146,117416381836	146,11755528	35	63,718053820286	eAbsolute	10	0,1	146,117416381836	60,0807759	35	55,8106326904462	eAbsolute	10	0,1	146,117416381836	0	35	3,90371069968694	eAbsolute	10	0,1	146,117416381836	59,07295087
NICOTINAMIDE HYPOXANTHINE DINUCLEOTIDE	XIC	eTargetCompound	C21H26N6O15P2		1851-07-6	ESI	5000		0		665,100524902344		+	1	1,20640598026667	60	35			665,100524902344	97,02840595	35	100	eAbsolute	10	0,1	665,100524902344	233,06691667	35	59,1386874792031	eAbsolute	10	0,1	665,100524902344	137,04578735	35	35,8272769061308	eAbsolute	10	0,1	665,100524902344	123,05528941	35	14,6776326640849	eAbsolute	10	0,1	665,100524902344	543,05209004
NORSPERMIDINE	XIC	eTargetCompound	C6H17N3		56-18-8	ESI	5000		0		132,149322509766		+	1	0,792575285866667	60	35			132,149322509766	58,06512584	35	100	eAbsolute	10	0,1	132,149322509766	98,09642596	35	95,28847286885	eAbsolute	10	0,1	132,149322509766	115,12297505	35	50,1461367918482	eAbsolute	10	0,1	132,149322509766	132,14952414	35	48,6912589493409	eAbsolute	10	0,1	132,149322509766	70,06512584
PIPECOLATE	XIC	eTargetCompound	C6H11NO2		3105-95-1	ESI	5000		0		130,08625793457		+	1	1,0608782288	60	35			130,08625793457	84,0807759	35	100	eAbsolute	10	0,1	130,08625793457	130,08625516	35	16,2547789817025	eAbsolute	10	0,1	130,08625793457	56,04947578	35	12,292929126874	eAbsolute	10	0,1	130,08625793457	55,05422681	35	1,57181881952132	eAbsolute	10	0,1	130,08625793457	67,05422681
DEOXYCYTIDINE MONOPHOSPHATE	XIC	eTargetCompound	C9H14N3O7P		1032-65-1	ESI	5000		0		308,064239501953		+	1	0,94	60	35			308,064239501953	112,05053838	35	100	eAbsolute	10	0,1	308,064239501953	81,03349135	35	8,44546683947668	eAbsolute	10	0,1	308,064239501953	95,02398929	35	1,57753171088525	eAbsolute	10	0,1	308,064239501953	164,744004566523	35	0,553118357238448	eAbsolute	10	0,1	308,064239501953	81,0318204938329
THYMIDINE	XIC	eTargetCompound	C10H14N2O5		50-89-5	ESI	5000		0		243,097366333008		+	1	1,5537521264	60	35			243,097366333008	127,05020401	35	100	eAbsolute	10	0,1	243,097366333008	110,02365492	35	9,7355893385124	eAbsolute	10	0,1	243,097366333008	117,05462067	35	9,62872414181818	eAbsolute	10	0,1	243,097366333008	99,04405601	35	6,38695985806688	eAbsolute	10	0,1	243,097366333008	69,03349135
LAUROYLCARNITINE	XIC	eTargetCompound	C19H37NO4		25518-54-1	ESI	5000		0		344,278900146484		+	1	10,5258140816	60	35			344,278900146484	85,02840595	35	100	eAbsolute	10	0,1	344,278900146484	344,27953514	35	30,2379447826265	eAbsolute	10	0,1	344,278900146484	0	35	10,0377424714356	eAbsolute	10	0,1	344,278900146484	285,20603587	35	7,38723886910959	eAbsolute	10	0,1	344,278900146484	144,10190522
S-ADENOSYLMETHIONINE	XIC	eTargetCompound	C15H22N6O5S		485-80-3	ESI	5000		0		399,143829345703		+	1	0,928915549866667	60	35			399,143829345703	250,093048095703	35	100	eAbsolute	10	0,1	399,143829345703	136,061386108398	35	94,4595890436988	eAbsolute	10	0,1	399,143829345703	97,0280914306641	35	74,0630344425882	eAbsolute	10	0,1	399,143829345703	102,054618835449	35	43,9794047397094	eAbsolute	10	0,1	399,143829345703	298,096588134766
PALMITOYLCARNITINE	XIC	eTargetCompound	C23H45NO4		2364-67-2	ESI	5000		0		400,341522216797		+	1	13,5381543346667	60	35			400,341522216797	85,0279693603516	35	100	eAbsolute	10	0,1	400,341522216797	400,341033935547	35	39,2731908874503	eAbsolute	10	0,1	400,341522216797	341,267639160156	35	4,85641708416533	eAbsolute	10	0,1	400,341522216797	144,10124206543	35	3,13662026059434	eAbsolute	10	0,1	400,341522216797	239,236343383789
AGMATINE SULFATE	XIC	eTargetCompound	C5H14N4		2482-00-0	ESI	5000		0		131,128723144531		+	1	0,838658745083333	60	35			131,128723144531	72,0804595947266	35	100	eAbsolute	10	0,1	131,128723144531	60,0554122924805	35	29,5474318126716	eAbsolute	10	0,1	131,128723144531	114,102203369141	35	10,7478491671874	eAbsolute	10	0,1	131,128723144531	97,0756912231445	35	6,42106619183116	eAbsolute	10	0,1	131,128723144531	72,0820465087891
CITICOLINE	XIC	eTargetCompound	C14H26N4O11P2		987-78-0	ESI	5000		0		489,114471435547		+	1	0,924499727466667	60	35			489,114471435547	184,07275390625	35	100	eAbsolute	10	0,1	489,114471435547	264,0390625	35	68,2374103250564	eAbsolute	10	0,1	489,114471435547	360,060119628906	35	20,3293781125141	eAbsolute	10	0,1	489,114471435547	378,070709228516	35	9,31408119020803	eAbsolute	10	0,1	489,114471435547	86,0960845947266
N-ACETYLNEURAMINATE	XIC	eTargetCompound	C11H19NO9		131-48-6	ESI	5000		0		310,113372802734		+	1	0,994119924266667	60	35			310,113372802734	121,02840595	35	100	eAbsolute	10	0,1	310,113372802734	274,09212828	35	68,0877017518479	eAbsolute	10	0,1	310,113372802734	167,03388521	35	53,8764490991294	eAbsolute	10	0,1	310,113372802734	112,03930498	35	40,9634451680368	eAbsolute	10	0,1	310,113372802734	197,04444987
PURINE	XIC	eTargetCompound	C5H4N4		120-73-0	ESI	5000		0		121,050704956055		+	1	1,23980287466667	60	35			121,050704956055	121,05087275	35	100	eAbsolute	10	0,1	121,050704956055	94,03997372	35	34,7091411433375	eAbsolute	10	0,1	121,050704956055	67,02907469	35	13,0615072378547	eAbsolute	10	0,1	121,050704956055	0	35	3,81740055429849	eAbsolute	10	0,1	121,050704956055	77,0134509356886
N-METYL-ALANINE	XIC	eTargetCompound	C4H9NO2		NA	ESI	5000		0		104,070587158203		+	1	0,966978958933333	60	35			104,070587158203	58,06512584	35	100	eAbsolute	10	0,1	104,070587158203	104,0706051	35	3,25817122776612	eAbsolute	10	0,1	104,070587158203	56,04947578	35	2,52623933098601	eAbsolute	10	0,1	104,070587158203	57,0573561249496	35	0,106325924508557	eAbsolute	10	0,1	104,070587158203	104,107012570703
RETINOATE	XIC	eTargetCompound	C20H28O2		302-79-4	ESI	5000		0		301,215972900391		+	1	15,6645425450667	60	35			301,215972900391	123,11682705	35	100	eAbsolute	10	0,1	301,215972900391	159,11682705	35	64,5003078470383	eAbsolute	10	0,1	301,215972900391	301,21620667	35	45,5832132299912	eAbsolute	10	0,1	301,215972900391	81,06987687	35	44,5961004501613	eAbsolute	10	0,1	301,215972900391	161,09609159
DEOXYCORTICOSTERONE ACETATE	XIC	eTargetCompound	C23H32O4		56-47-3	ESI	5000		0		373,237274169922		+	1	12,2614646546667	60	35			373,237274169922	97,06479147	35	100	eAbsolute	10	0,1	373,237274169922	109,06479147	35	89,9880859309166	eAbsolute	10	0,1	373,237274169922	373,23733599	35	64,3860499719606	eAbsolute	10	0,1	373,237274169922	331,22677133	35	10,3276272997019	eAbsolute	10	0,1	373,237274169922	295,20564201
5.6 DIMETHYLBENZIMIDAZOLE	XIC	eTargetCompound	C9H10N2		582-60-5	ESI	5000		0		147,091430664063		+	1	3,99789853066667	60	35			147,091430664063	147,09167493	35	100	eAbsolute	10	0,1	147,091430664063	132,06819984	35	16,8715608670549	eAbsolute	10	0,1	147,091430664063	131,06037481	35	7,73967044013034	eAbsolute	10	0,1	147,091430664063	120,0807759	35	4,61846343458778	eAbsolute	10	0,1	147,091430664063	145,07602487
QUINOLINE	XIC	eTargetCompound	C9H7N		91-22-5	ESI	5000		0		130,065002441406		+	1	2,75	60	35			130,065002441406	130,06512584	35	100	eAbsolute	10	0,1	130,065002441406	103,05422681	35	9,68400555978178	eAbsolute	10	0,1	130,065002441406	95,0491514200771	35	5,459669338551	eAbsolute	10	0,1	130,065002441406	105,044750052708	35	1,72743213089627	eAbsolute	10	0,1	130,065002441406	77,03857675
3-METHYL-2-OXINDOLE	XIC	eTargetCompound	C9H9NO		1504-06-9	ESI	5000		0		148,075561523438		+	1	6,2033576872	60	35			148,075561523438	148,0756905	35	100	eAbsolute	10	0,1	148,075561523438	133,05221541	35	37,0552594913218	eAbsolute	10	0,1	148,075561523438	130,06512584	35	28,3072574457741	eAbsolute	10	0,1	148,075561523438	105,03349135	35	27,0755388887221	eAbsolute	10	0,1	148,075561523438	120,0807759
CORTISONE	XIC	eTargetCompound	C21H28O5		53-06-5	ESI	5000		0		361,200866699219		+	1	7,4274083648	60	35			361,200866699219	361,20095047	35	100	eAbsolute	10	0,1	361,200866699219	163,11174165	35	65,2943477993772	eAbsolute	10	0,1	361,200866699219	121,06479147	35	16,7329103044842	eAbsolute	10	0,1	361,200866699219	145,10117699	35	10,2922411542775	eAbsolute	10	0,1	361,200866699219	105,06987687
THYROXINE	XIC	eTargetCompound	C15H11I4NO4		51-48-9	ESI	5000		0		777,693115234375		+	1	8,2817932864	60	35			777,693115234375	731,6884771	35	100	eAbsolute	10	0,1	777,693115234375	604,7840091	35	24,9936601268473	eAbsolute	10	0,1	777,693115234375	350,9750731	35	21,0033598212988	eAbsolute	10	0,1	777,693115234375	323,96417407	35	20,4617834485082	eAbsolute	10	0,1	777,693115234375	633,76293927
SPHINGANINE	XIC	eTargetCompound	C18H39NO2		764-22-7	ESI	5000		0		302,305084228516		+	1	12,4138711381333	60	35			302,305084228516	60,04439038	35	100	eAbsolute	10	0,1	302,305084228516	284,29479134	35	73,0294663934228	eAbsolute	10	0,1	302,305084228516	302,305356	35	26,3909835019657	eAbsolute	10	0,1	302,305084228516	95,08552693	35	20,1345484105874	eAbsolute	10	0,1	302,305084228516	254,28422668
LIOTHYRONINE	XIC	eTargetCompound	C15H12I3NO4		03.02.6893	ESI	5000		0		651,797241210938		+	1	7,40033926453333	60	35			651,797241210938	605,79183413	35	100	eAbsolute	10	0,1	651,797241210938	478,88736613	35	34,3887431075176	eAbsolute	10	0,1	651,797241210938	507,8662963	35	18,9186063810871	eAbsolute	10	0,1	651,797241210938	198,0675311	35	17,3465697250469	eAbsolute	10	0,1	651,797241210938	225,07843013
LITHOCHOLYLTAURINE	XIC	eTargetCompound	C26H45NO5S		516-90-5	ESI	5000		0		484,308990478516		+	1	10,2695988904	60	35			484,308990478516	466,29855602	35	100	eAbsolute	10	0,1	484,308990478516	126,02194034	35	69,1914669162858	eAbsolute	10	0,1	484,308990478516	341,28389231	35	24,4562844995173	eAbsolute	10	0,1	484,308990478516	323,27332765	35	17,9407386090458	eAbsolute	10	0,1	484,308990478516	135,11682705
5-HYDROXYINDOLEACETATE	XIC	eTargetCompound	C10H9NO3		54-16-0	ESI	5000		0		192,065414428711		+	1	3,341424636	60	35			192,065414428711	146,06004044	35	100	eAbsolute	10	0,1	192,065414428711	105,06987687	35	10,0403921516874	eAbsolute	10	0,1	192,065414428711	118,06512584	35	7,21983143339784	eAbsolute	10	0,1	192,065414428711	147,063471034598	35	6,42063431011226	eAbsolute	10	0,1	192,065414428711	133,06479147
INDOLEACETALDEHYDE	XIC	eTargetCompound	C10H9NO		2591-98-2	ESI	5000		0		160,075607299805		+	1	7,04997635066667	60	35			160,075607299805	118,06512584	35	100	eAbsolute	10	0,1	160,075607299805	130,06512584	35	34,217943236899	eAbsolute	10	0,1	160,075607299805	132,0807759	35	27,1437932784864	eAbsolute	10	0,1	160,075607299805	117,05730081	35	26,0804313763915	eAbsolute	10	0,1	160,075607299805	160,0756905
CORTICOSTERONE	XIC	eTargetCompound	C21H30O4		50-22-6	ESI	5000		0		347,221496582031		+	1	8,5834869616	60	35			347,221496582031	347,22168593	35	100	eAbsolute	10	0,1	347,221496582031	121,06479147	35	71,3765070974315	eAbsolute	10	0,1	347,221496582031	329,21112127	35	46,2954656758172	eAbsolute	10	0,1	347,221496582031	97,06479147	35	37,5968805496163	eAbsolute	10	0,1	347,221496582031	123,08044153
N-ACETYLLEUCINE	XIC	eTargetCompound	C8H15NO3		1188-21-2	ESI	5000		0		174,112350463867		+	1	4,4816487136	60	35			174,112350463867	86,09642596	35	100	eAbsolute	10	0,1	174,112350463867	132,10190522	35	14,4400982345343	eAbsolute	10	0,1	174,112350463867	128,10699062	35	8,92867313671626	eAbsolute	10	0,1	174,112350463867	174,127738349883	35	0,503802829394841	eAbsolute	10	0,1	174,112350463867	69,06987687
4-QUINOLINECARBOXYLATE	XIC	eTargetCompound	C10H7NO2		486-74-8	ESI	5000		0		174,054626464844		+	1	1,40276903173333	60	35			174,054626464844	174,05495504	35	100	eAbsolute	10	0,1	174,054626464844	130,06512584	35	37,0515790051006	eAbsolute	10	0,1	174,054626464844	146,06004044	35	36,4648472549772	eAbsolute	10	0,1	174,054626464844	128,04947578	35	9,45661273515055	eAbsolute	10	0,1	174,054626464844	103,05422681
2'.4'-DIHYDROXYACETOPHENONE	XIC	eTargetCompound	C8H8O3		89-84-9	ESI	5000		0		153,054489135742		+	1	5,95806609946667	60	35			153,054489135742	153,05462067	35	100	eAbsolute	10	0,1	153,054489135742	107,04914141	35	59,7646594539885	eAbsolute	10	0,1	153,054489135742	135,04405601	35	41,6750055865991	eAbsolute	10	0,1	153,054489135742	95,04914141	35	11,1567310271935	eAbsolute	10	0,1	153,054489135742	77,03857675
DETHIOBIOTIN	XIC	eTargetCompound	C10H18N2O3		533-48-2	ESI	5000		0		215,13883972168		+	1	4,6044020752	60	35			215,13883972168	197,12845431	35	100	eAbsolute	10	0,1	215,13883972168	179,11788965	35	29,3465962530532	eAbsolute	10	0,1	215,13883972168	95,08552693	35	14,2080933678629	eAbsolute	10	0,1	215,13883972168	67,05422681	35	12,7180914815338	eAbsolute	10	0,1	215,13883972168	109,10117699
DIACETYL	XIC	eTargetCompound	C4H6O2		431-03-8	ESI	5000		0		87,0439682006836		+	1	8,90870347973333	60	35			87,0439682006836	87,04405601	35	100	eAbsolute	10	0,1	87,0439682006836	74,6243533994705	35	2,81692233088157	eAbsolute	10	0,1	87,0439682006836	83,3656796185391	35	2,74336035648951	eAbsolute	10	0,1	87,0439682006836	68,0526917036217	35	2,5150051199031	eAbsolute	10	0,1	87,0439682006836	51,9614067077637
N-ACETYLSEROTONIN	XIC	eTargetCompound	C12H14N2O2		1210-83-9	ESI	5000		0		219,11247253418		+	1	3,5039155776	60	35			219,11247253418	160,0756905	35	100	eAbsolute	10	0,1	219,11247253418	132,0807759	35	10,4518944316676	eAbsolute	10	0,1	219,11247253418	115,05422681	35	8,72267959548109	eAbsolute	10	0,1	219,11247253418	117,05730081	35	4,58333873278554	eAbsolute	10	0,1	219,11247253418	202,08625516
2-QUINOLINECARBOXYLATE	XIC	eTargetCompound	C10H7NO2		93-10-7	ESI	5000		0		174,054870605469		+	1	3,2632091104	60	35			174,054870605469	146,06004044	35	100	eAbsolute	10	0,1	174,054870605469	128,04947578	35	57,214198621269	eAbsolute	10	0,1	174,054870605469	174,05495504	35	25,8787809862166	eAbsolute	10	0,1	174,054870605469	129,044729761645	35	1,93916822603694	eAbsolute	10	0,1	174,054870605469	77,0384680854894
4-HYDROXYBENZALDEHYDE	XIC	eTargetCompound	C7H6O2		123-08-0	ESI	5000		0		123,04386138916		+	1	4,30393247066667	60	35			123,04386138916	95,04914141	35	100	eAbsolute	10	0,1	123,04386138916	123,04405601	35	18,3500000561805	eAbsolute	10	0,1	123,04386138916	123,056942057363	35	16,5565904378626	eAbsolute	10	0,1	123,04386138916	123,09165580248	35	14,9152947904906	eAbsolute	10	0,1	123,04386138916	77,03857675
3-METHYLADENINE	XIC	eTargetCompound	C6H7N5		5142-23-4	ESI	5000		0		150,077239990234		+	1	1,044027444	60	35			150,077239990234	150,07742184	35	100	eAbsolute	10	0,1	150,077239990234	123,06652281	35	9,94326562973566	eAbsolute	10	0,1	150,077239990234	133,05087275	35	8,36826525216809	eAbsolute	10	0,1	150,077239990234	82,03997372	35	4,71917651050551	eAbsolute	10	0,1	150,077239990234	109,05087275
N.N-DIMETHYL-1.4-PHENYLENEDIAMINE	XIC	eTargetCompound	C8H12N2		99-98-9	ESI	5000		0		137,107238769531		+	1	1,40802638933333	60	35			137,107238769531	122,0838499	35	100	eAbsolute	10	0,1	137,107238769531	107,06037481	35	32,2919306085802	eAbsolute	10	0,1	137,107238769531	137,10732499	35	18,5999258085216	eAbsolute	10	0,1	137,107238769531	137,115610512461	35	6,82471307795659	eAbsolute	10	0,1	137,107238769531	121,07602487
INDOLE-3-METHYL ACETATE	XIC	eTargetCompound	C11H11NO2		1912-33-0	ESI	5000		0		190,086059570313		+	1	8,5031219736	60	35			190,086059570313	130,06512584	35	100	eAbsolute	10	0,1	190,086059570313	103,05422681	35	2,22963087352017	eAbsolute	10	0,1	190,086059570313	190,08625516	35	1,79774472111056	eAbsolute	10	0,1	190,086059570313	190,158993807461	35	0,460145210425564	eAbsolute	10	0,1	190,086059570313	77,0385472634247
CORTISOL 21-ACETATE	XIC	eTargetCompound	C23H32O6		50-03-3	ESI	5000		0		405,22705078125		+	1	9,23823681973333	60	35			405,22705078125	405,22716519	35	100	eAbsolute	10	0,1	405,22705078125	327,19547121	35	51,1765047388486	eAbsolute	10	0,1	405,22705078125	309,18490655	35	47,8938769045652	eAbsolute	10	0,1	405,22705078125	121,06479147	35	34,8746095795563	eAbsolute	10	0,1	405,22705078125	241,15869183
PYRIDOXAL	XIC	eTargetCompound	C8H9NO3		66-72-8	ESI	5000		0		168,065322875977		+	1	1,06775810986667	60	35			168,065322875977	150,05495504	35	100	eAbsolute	10	0,1	168,065322875977	94,06512584	35	36,7562129006942	eAbsolute	10	0,1	168,065322875977	122,06004044	35	17,7883403485203	eAbsolute	10	0,1	168,065322875977	67,05422681	35	16,7782744698444	eAbsolute	10	0,1	168,065322875977	106,06512584
SALICYLAMIDE	XIC	eTargetCompound	C7H7NO2		65-45-2	ESI	5000		0		138,054885864258		+	1	4,57	60	35			138,054885864258	121,02840595	35	100	eAbsolute	10	0,1	138,054885864258	65,03857675	35	37,1726851456492	eAbsolute	10	0,1	138,054885864258	138,05495504	35	22,3730981717697	eAbsolute	10	0,1	138,054885864258	95,04914141	35	8,55878498055312	eAbsolute	10	0,1	138,054885864258	121,039552494623
SALSOLINOL	XIC	eTargetCompound	C10H13NO2		27740-96-1	ESI	5000		0		180,101715087891		+	1	1,3811426904	60	35			180,101715087891	117,06987687	35	100	eAbsolute	10	0,1	180,101715087891	145,06479147	35	78,691759366343	eAbsolute	10	0,1	180,101715087891	163,07535613	35	65,3040036048714	eAbsolute	10	0,1	180,101715087891	180,10190522	35	61,4491949572812	eAbsolute	10	0,1	180,101715087891	115,05422681
HIPPURATE	XIC	eTargetCompound	C9H9NO3		495-69-2	ESI	5000		0		180,065399169922		+	1	3,673281344	60	35			180,065399169922	105,03349135	35	100	eAbsolute	10	0,1	180,065399169922	95,04914141	35	22,9323782429881	eAbsolute	10	0,1	180,065399169922	77,03857675	35	10,3315677642056	eAbsolute	10	0,1	180,065399169922	105,04472181875	35	8,12004426178762	eAbsolute	10	0,1	180,065399169922	62,8720165746302
INDOLE-3-ACETATE	XIC	eTargetCompound	C10H9NO2		87-51-4	ESI	5000		0		176,070465087891		+	1	6,05247990053333	60	35			176,070465087891	130,06512584	35	100	eAbsolute	10	0,1	176,070465087891	103,05422681	35	7,75457273060686	eAbsolute	10	0,1	176,070465087891	176,0706051	35	6,12882697850543	eAbsolute	10	0,1	176,070465087891	176,143435300195	35	1,02095751669467	eAbsolute	10	0,1	176,070465087891	117,057445508495
LIPOAMIDE	XIC	eTargetCompound	C8H15NOS2		940-69-2	ESI	5000		0		206,066665649414		+	1	6,68468648266667	60	35			206,066665649414	101,04194757	35	100	eAbsolute	10	0,1	206,066665649414	161,04531839	35	73,360445403293	eAbsolute	10	0,1	206,066665649414	189,04023299	35	60,3092365954133	eAbsolute	10	0,1	206,066665649414	127,05759763	35	47,6879600961311	eAbsolute	10	0,1	206,066665649414	93,06987687
BIOTIN	XIC	eTargetCompound	C10H16N2O3S		58-85-5	ESI	5000		0		245,095352172852		+	1	3,85321487786667	60	35			245,095352172852	227,08487495	35	100	eAbsolute	10	0,1	245,095352172852	97,03963935	35	13,8295836398139	eAbsolute	10	0,1	245,095352172852	123,02629751	35	11,5042081723758	eAbsolute	10	0,1	245,095352172852	245,09543961	35	11,0636790172364	eAbsolute	10	0,1	245,095352172852	166,06849666
ETHYL 3-INDOLEACETATE	XIC	eTargetCompound	C12H13NO2		778-82-5	ESI	5000		0		204,10188293457		+	1	9,59220603333333	60	35			204,10188293457	130,06512584	35	100	eAbsolute	10	0,1	204,10188293457	103,05422681	35	1,59991512239674	eAbsolute	10	0,1	204,10188293457	204,10190522	35	1,00291997915817	eAbsolute	10	0,1	204,10188293457	158,09642596	35	0,886544385991558	eAbsolute	10	0,1	204,10188293457	128,049328690183
2.6-DIHYDROXYPYRIDINE	XIC	eTargetCompound	C5H5NO2		626-06-2	ESI	5000		0		112,039245605469		+	1	1,37342049333333	60	35			112,039245605469	112,03930498	35	100	eAbsolute	10	0,1	112,039245605469	94,02874032	35	23,1434310229618	eAbsolute	10	0,1	112,039245605469	56,04947578	35	10,2440783492981	eAbsolute	10	0,1	112,039245605469	66,03382572	35	8,87340680745242	eAbsolute	10	0,1	112,039245605469	84,04439038
SEROTONIN	XIC	eTargetCompound	C10H12N2O		50-67-9	ESI	5000		0		177,102157592773		+	1	1,48613014986667	60	35			177,102157592773	160,0756905	35	100	eAbsolute	10	0,1	177,102157592773	115,05422681	35	16,0703741444316	eAbsolute	10	0,1	177,102157592773	132,0807759	35	12,8728263180092	eAbsolute	10	0,1	177,102157592773	117,05730081	35	9,80446879050906	eAbsolute	10	0,1	177,102157592773	105,06987687
2-HYDROXYPYRIDINE	XIC	eTargetCompound	C5H5NO		142-08-5	ESI	5000		0		96,044319152832		+	1	1,48238803173333	60	35			96,044319152832	96,04439038	35	100	eAbsolute	10	0,1	96,044319152832	78,03382572	35	23,6478668441911	eAbsolute	10	0,1	96,044319152832	51,02292669	35	13,1906631875511	eAbsolute	10	0,1	96,044319152832	52,01817566	35	0,53139706072992	eAbsolute	10	0,1	96,044319152832	51,0238956325609
THIOPURINE S-METHYLETHER	XIC	eTargetCompound	C6H6N4S		50-66-8	ESI	5000		0		167,038375854492		+	1	3,36332020133333	60	35			167,038375854492	167,03859351	35	100	eAbsolute	10	0,1	167,038375854492	152,01511842	35	26,5971466519717	eAbsolute	10	0,1	167,038375854492	126,01204442	35	24,4930792678685	eAbsolute	10	0,1	167,038375854492	119,03522269	35	15,7116105918233	eAbsolute	10	0,1	167,038375854492	134,05869778
2.3-DIAMINOPROPIONATE	XIC	eTargetCompound	C3H8N2O2		4033-39-0	ESI	5000		0		105,065635681152		+	1	0,900631411733333	60	35			105,065635681152	88,03930498	35	100	eAbsolute	10	0,1	105,065635681152	59,06037481	35	42,0512425649494	eAbsolute	10	0,1	105,065635681152	76,03930498	35	7,00715378153109	eAbsolute	10	0,1	105,065635681152	105,06585407	35	5,8820079601328	eAbsolute	10	0,1	105,065635681152	70,02874032
GLUCOSE 1-PHOSPHATE	XIC	eTargetCompound	C6H13O9P		59-56-3	ESI	5000		0		261,036651611328		+	1	0,9493109104	60	35			261,036651611328	98,98417162	35	100	eAbsolute	10	0,1	261,036651611328	85,02840595	35	29,3533437323068	eAbsolute	10	0,1	261,036651611328	97,02840595	35	11,4211827533929	eAbsolute	10	0,1	261,036651611328	127,03897061	35	7,80608771361087	eAbsolute	10	0,1	261,036651611328	145,04953527
BETA-GLYCEROPHOSPHATE	XIC	eTargetCompound	C3H9O6P		17181-54-3	ESI	5000		0		173,020782470703		+	1	0,968553728266667	60	35			173,020782470703	98,98417162	35	100	eAbsolute	10	0,1	173,020782470703	90,9033040075729	35	3,13875833809619	eAbsolute	10	0,1	173,020782470703	0	35	1,80880744567381	eAbsolute	10	0,1	173,020782470703	131,929705372441	35	1,18661507781371	eAbsolute	10	0,1	173,020782470703	150,312762013066
DIHYDROBIOPTERIN	XIC	eTargetCompound	C9H13N5O3		6779-87-9	ESI	5000		0		240,108764648438		+	1	1,26086212746667	60	35			240,108764648438	165,06451141	35	100	eAbsolute	10	0,1	240,108764648438	196,0829011	35	79,8794398984269	eAbsolute	10	0,1	240,108764648438	168,0879865	35	57,271774729941	eAbsolute	10	0,1	240,108764648438	240,10911582	35	42,1518045782144	eAbsolute	10	0,1	240,108764648438	179,08016147
2-AMINOPHENOL	XIC	eTargetCompound	C6H7NO		95-55-6	ESI	5000		0		110,059799194336		+	1	1,355896356	60	35			110,059799194336	110,06004044	35	100	eAbsolute	10	0,1	110,059799194336	65,03857675	35	86,7567031217601	eAbsolute	10	0,1	110,059799194336	92,04947578	35	77,6603166701569	eAbsolute	10	0,1	110,059799194336	111,044026340879	35	7,15436128232433	eAbsolute	10	0,1	110,059799194336	93,03349135
PTERIN	XIC	eTargetCompound	C6H5N5O		2236-60-4	ESI	5000		0		164,056442260742		+	1	1,36391222293333	60	35			164,056442260742	164,05668638	35	100	eAbsolute	10	0,1	164,056442260742	137,04578735	35	40,9293015247257	eAbsolute	10	0,1	164,056442260742	121,05087275	35	33,4389129141307	eAbsolute	10	0,1	164,056442260742	92,02432366	35	23,2557646730333	eAbsolute	10	0,1	164,056442260742	165,040725686641
BENZYLAMINE	XIC	eTargetCompound	C7H9N		100-46-9	ESI	5000		0		108,080680847168		+	1	18,1256503914667	60	35			108,080680847168	108,0807759	35	100	eAbsolute	10	0,1	108,080680847168	67,05422681	35	8,77752455369848	eAbsolute	10	0,1	108,080680847168	65,03857675	35	7,43272197580185	eAbsolute	10	0,1	108,080680847168	93,05730081	35	3,47485148864769	eAbsolute	10	0,1	108,080680847168	107,07295087
3.5-DIIODO-L-THYRONINE	XIC	eTargetCompound	C15H13I2NO4		534-51-0	ESI	5000		0		525,900695800781		+	1	6,06608282426667	60	35			525,900695800781	479,89519116	35	100	eAbsolute	10	0,1	525,900695800781	352,99072316	35	45,8320441415928	eAbsolute	10	0,1	525,900695800781	381,96965333	35	25,8195789767794	eAbsolute	10	0,1	525,900695800781	324,9719991	35	20,8504418738453	eAbsolute	10	0,1	525,900695800781	525,90067042
N6-(DELTA2-ISOPENTENYL)-ADENINE	XIC	eTargetCompound	C10H13N5		2365-40-4	ESI	5000		0		204,124237060547		+	1	4,65508488906667	60	35			204,124237060547	136,06177178	35	100	eAbsolute	10	0,1	204,124237060547	69,06987687	35	22,8983314708975	eAbsolute	10	0,1	204,124237060547	204,12437202	35	16,1400226785284	eAbsolute	10	0,1	204,124237060547	148,06177178	35	11,8194412215568	eAbsolute	10	0,1	204,124237060547	119,03522269
N-ACETYLPHENYLALANINE	XIC	eTargetCompound	C11H13NO3		2018-61-3	ESI	5000		0		208,096694946289		+	1	4,88113367653333	60	35			208,096694946289	120,0807759	35	100	eAbsolute	10	0,1	208,096694946289	166,08625516	35	10,3600756080998	eAbsolute	10	0,1	208,096694946289	103,05422681	35	7,20393237548095	eAbsolute	10	0,1	208,096694946289	162,09134056	35	3,80827971512038	eAbsolute	10	0,1	208,096694946289	84,9596478260795
3-METHOXYTYRAMINE	XIC	eTargetCompound	C9H13NO2		554-52-9	ESI	5000		0		168,101776123047		+	1	1,4572165848	60	35			168,101776123047	91,05422681	35	100	eAbsolute	10	0,1	168,101776123047	151,07535613	35	83,0975968700918	eAbsolute	10	0,1	168,101776123047	119,04914141	35	33,9795326785438	eAbsolute	10	0,1	168,101776123047	95,04914141	35	8,40790103110072	eAbsolute	10	0,1	168,101776123047	65,03857675
GLYCOCHENODEOXYCHOLATE	XIC	eTargetCompound	C26H43NO5		640-79-9	ESI	5000		0		450,320892333984		+	1	10,2025672634667	60	35			450,320892333984	414,3002706	35	100	eAbsolute	10	0,1	450,320892333984	339,26824225	35	20,9774833655497	eAbsolute	10	0,1	450,320892333984	76,03930498	35	14,5944804564808	eAbsolute	10	0,1	450,320892333984	201,16377723	35	13,0401718340476	eAbsolute	10	0,1	450,320892333984	321,25767759
PHENYLETHANOLAMINE	XIC	eTargetCompound	C8H11NO		7568-93-6	ESI	5000		0		138,091079711914		+	1	1,6690485904	60	35			138,091079711914	120,0807759	35	100	eAbsolute	10	0,1	138,091079711914	103,05422681	35	60,5176834321693	eAbsolute	10	0,1	138,091079711914	55,9342370690532	35	18,0594944778166	eAbsolute	10	0,1	138,091079711914	95,04914141	35	12,5862382204159	eAbsolute	10	0,1	138,091079711914	91,05422681
INDOLE-3-ETHANOL	XIC	eTargetCompound	C10H11NO		526-55-6	ESI	5000		0		162,091125488281		+	1	6,15013184613333	60	35			162,091125488281	144,0807759	35	100	eAbsolute	10	0,1	162,091125488281	117,06987687	35	16,556372043587	eAbsolute	10	0,1	162,091125488281	143,07295087	35	14,5287627655498	eAbsolute	10	0,1	162,091125488281	162,09134056	35	13,7523893464181	eAbsolute	10	0,1	162,091125488281	115,05422681
DIDECANOYL-GLYCEROPHOSPHOCHOLINE	XIC	eTargetCompound	C28H56NO8P		3436-44-0	ESI	5000		0		566,380676269531		+	1	14,4547167573333	60	35			566,380676269531	184,07301036	35	100	eAbsolute	10	0,1	566,380676269531	566,38163061	35	11,1741813818255	eAbsolute	10	0,1	566,380676269531	86,09642596	35	10,9015824208291	eAbsolute	10	0,1	566,380676269531	124,99982168	35	7,11477444245054	eAbsolute	10	0,1	566,380676269531	104,10699062
GLYCOCHOLATE	XIC	eTargetCompound	C26H43NO6		475-31-0	ESI	5000		0		466,315734863281		+	1	8,75002130133333	60	35			466,315734863281	412,28462054	35	100	eAbsolute	10	0,1	466,315734863281	337,25259219	35	48,2012704941926	eAbsolute	10	0,1	466,315734863281	430,2951852	35	25,8281070155093	eAbsolute	10	0,1	466,315734863281	319,24202753	35	25,4652276137133	eAbsolute	10	0,1	466,315734863281	209,13247711
N-METHYLTRYPTAMINE	XIC	eTargetCompound	C11H14N2		61-49-4	ESI	5000		0		175,122756958008		+	1	3,56490700453333	60	35			175,122756958008	144,0807759	35	100	eAbsolute	10	0,1	175,122756958008	132,0807759	35	21,5508020389285	eAbsolute	10	0,1	175,122756958008	117,06987687	35	9,81754576719682	eAbsolute	10	0,1	175,122756958008	143,07295087	35	6,8581142309639	eAbsolute	10	0,1	175,122756958008	115,05422681
L-TRYPTOPHANAMIDE	XIC	eTargetCompound	C11H13N3O		20696-57-5	ESI	5000		0		204,113128662109		+	1	2,27331962106667	60	35			204,113128662109	159,09167493	35	100	eAbsolute	10	0,1	204,113128662109	132,0807759	35	61,1467045584593	eAbsolute	10	0,1	204,113128662109	144,0807759	35	49,715330810946	eAbsolute	10	0,1	204,113128662109	187,08658953	35	33,2487088430756	eAbsolute	10	0,1	204,113128662109	145,07602487
N-ACETYLPROLINE	XIC	eTargetCompound	C7H11NO3		68-95-1	ESI	5000		0		158,081039428711		+	1	1,86232840853333	60	35			158,081039428711	70,06512584	35	100	eAbsolute	10	0,1	158,081039428711	112,0756905	35	18,008062930569	eAbsolute	10	0,1	158,081039428711	116,0706051	35	11,560213342299	eAbsolute	10	0,1	158,081039428711	158,08116976	35	2,48510205714371	eAbsolute	10	0,1	158,081039428711	140,0706051
5-VALEROLACTONE	XIC	eTargetCompound	C5H8O2		542-28-9	ESI	5000		0		101,059577941895		+	1	4,59741043146667	60	35			101,059577941895	55,05422681	35	100	eAbsolute	10	0,1	101,059577941895	59,04914141	35	24,9729100456834	eAbsolute	10	0,1	101,059577941895	101,05970607	35	20,1392320457195	eAbsolute	10	0,1	101,059577941895	83,04914141	35	6,10770885333637	eAbsolute	10	0,1	101,059577941895	53,03857675
BETA-ALANINE	XIC	eTargetCompound	C3H7NO2		107-95-9	ESI	5000		0		90,0548858642578		+	1	0,9352668328	60	35			90,0548858642578	90,05495504	35	100	eAbsolute	10	0,1	90,0548858642578	72,04439038	35	24,1684454688184	eAbsolute	10	0,1	90,0548858642578	72,0807831248645	35	17,1093305700577	eAbsolute	10	0,1	90,0548858642578	0	35	15,4221016076094	eAbsolute	10	0,1	90,0548858642578	90,0913930282813
LUMICHROME	XIC	eTargetCompound	C12H10N4O2		1086-80-2	ESI	5000		0		243,087509155273		+	1	5,76798177226667	60	35			243,087509155273	243,08765213	35	100	eAbsolute	10	0,1	243,087509155273	172,0869239	35	58,4227783914328	eAbsolute	10	0,1	243,087509155273	216,0767531	35	40,8520257427325	eAbsolute	10	0,1	243,087509155273	198,06618844	35	30,4207687040152	eAbsolute	10	0,1	243,087509155273	145,07602487
TRYPTAMINE	XIC	eTargetCompound	C10H12N2		61-54-1	ESI	5000		0		161,107162475586		+	1	3,2440312368	60	35			161,107162475586	144,0807759	35	100	eAbsolute	10	0,1	161,107162475586	117,06987687	35	13,0231578738802	eAbsolute	10	0,1	161,107162475586	143,07295087	35	10,0907356439613	eAbsolute	10	0,1	161,107162475586	115,05422681	35	6,28060846849662	eAbsolute	10	0,1	161,107162475586	91,05422681
3.5-DIIODO-L-TYROSINE	XIC	eTargetCompound	C9H9I2NO3		300-39-0	ESI	5000		0		433,874084472656		+	1	3,73166823066667	60	35			433,874084472656	387,86897644	35	100	eAbsolute	10	0,1	433,874084472656	260,96450844	35	67,1087147651101	eAbsolute	10	0,1	433,874084472656	289,94343861	35	43,6586879156439	eAbsolute	10	0,1	433,874084472656	433,8744557	35	16,6988455069192	eAbsolute	10	0,1	433,874084472656	416,84790661
KYNURENATE	XIC	eTargetCompound	C10H7NO3		492-27-3	ESI	5000		0		190,049682617188		+	1	2,48386770373333	60	35			190,049682617188	162,05495504	35	100	eAbsolute	10	0,1	190,049682617188	190,04986964	35	26,2688583990953	eAbsolute	10	0,1	190,049682617188	116,04947578	35	15,3332378788223	eAbsolute	10	0,1	190,049682617188	89,03857675	35	5,95927912472929	eAbsolute	10	0,1	190,049682617188	144,04439038
NICOTINE	XIC	eTargetCompound	C10H14N2		54-11-5	ESI	5000		0		163,12287902832		+	1	1,33694611653333	60	35			163,12287902832	130,06512584	35	100	eAbsolute	10	0,1	163,12287902832	132,0807759	35	79,1354299465374	eAbsolute	10	0,1	163,12287902832	117,05730081	35	74,6860453743687	eAbsolute	10	0,1	163,12287902832	163,12297505	35	73,3807039710439	eAbsolute	10	0,1	163,12287902832	106,06512584
XANTHURENATE	XIC	eTargetCompound	C10H7NO4		59-00-7	ESI	5000		0		206,044555664063		+	1	1,8293501512	60	35			206,044555664063	178,04986964	35	100	eAbsolute	10	0,1	206,044555664063	132,04439038	35	61,8726649288228	eAbsolute	10	0,1	206,044555664063	206,04478424	35	42,7975134577208	eAbsolute	10	0,1	206,044555664063	104,04947578	35	3,27612815382276	eAbsolute	10	0,1	206,044555664063	160,039353141946
CORTISOL	XIC	eTargetCompound	C21H30O5		50-23-7	ESI	5000		0		363,216369628906		+	1	7,3041889824	60	35			363,216369628906	363,21660053	35	100	eAbsolute	10	0,1	363,216369628906	121,06479147	35	90,0921688161961	eAbsolute	10	0,1	363,216369628906	327,19547121	35	25,8364920473426	eAbsolute	10	0,1	363,216369628906	97,06479147	35	25,0796906560101	eAbsolute	10	0,1	363,216369628906	309,18490655
TYRAMINE	XIC	eTargetCompound	C8H11NO		51-67-2	ESI	5000		0		138,091125488281		+	1	1,35755107226667	60	35			138,091125488281	121,06479147	35	100	eAbsolute	10	0,1	138,091125488281	103,05422681	35	25,80260515685	eAbsolute	10	0,1	138,091125488281	95,04914141	35	21,5452690817814	eAbsolute	10	0,1	138,091125488281	91,05422681	35	20,4994781814469	eAbsolute	10	0,1	138,091125488281	93,06987687
GLYCEROL 3-PHOSPHATE	XIC	eTargetCompound	C3H9O6P		57-03-4	ESI	5000		0		173,020919799805		+	1	0,9521829584	60	35			173,020919799805	98,98417162	35	100	eAbsolute	10	0,1	173,020919799805	0	35	3,00768161436947	eAbsolute	10	0,1	173,020919799805	75,04405601	35	2,40548473306303	eAbsolute	10	0,1	173,020919799805	149,940554371465	35	0,469746648950445	eAbsolute	10	0,1	173,020919799805	80,9736019449788
MELATONIN	XIC	eTargetCompound	C13H16N2O2		73-31-4	ESI	5000		0		233,128173828125		+	1	5,85625343306667	60	35			233,128173828125	174,09134056	35	100	eAbsolute	10	0,1	233,128173828125	159,06786547	35	30,5257526439507	eAbsolute	10	0,1	233,128173828125	143,07295087	35	11,7012569339454	eAbsolute	10	0,1	233,128173828125	131,07295087	35	10,2669698965184	eAbsolute	10	0,1	233,128173828125	216,10190522
CDP-ETHANOLAMINE	XIC	eTargetCompound	C11H20N4O11P2		3036-18-8	ESI	5000		0		447,067047119141		+	1	0,922125489066667	60	35			447,067047119141	112,05053838	35	100	eAbsolute	10	0,1	447,067047119141	324,05912735	35	16,3330530257502	eAbsolute	10	0,1	447,067047119141	97,02840595	35	5,86409132992462	eAbsolute	10	0,1	447,067047119141	124,01549552	35	1,16603015983726	eAbsolute	10	0,1	447,067047119141	220,03662484
ALLOTHREONINE	XIC	eTargetCompound	C4H9NO3		24830-94-2	ESI	5000		0		120,06534576416		+	1	0,963868184266667	60	35			120,06534576416	56,04947578	35	100	eAbsolute	10	0,1	120,06534576416	74,06004044	35	45,0065934690025	eAbsolute	10	0,1	120,06534576416	102,05495504	35	36,2946171077517	eAbsolute	10	0,1	120,06534576416	84,04439038	35	10,8913912380402	eAbsolute	10	0,1	120,06534576416	57,03349135
GUANIDINOSUCCINATE	XIC	eTargetCompound	C5H9N3O4		6133-30-8	ESI	5000		0		176,066360473633		+	1	0,964102389866667	60	35			176,066360473633	88,03930498	35	100	eAbsolute	10	0,1	176,066360473633	176,0665823	35	50,7697888268811	eAbsolute	10	0,1	176,066360473633	74,02365492	35	42,064286945907	eAbsolute	10	0,1	176,066360473633	134,04478424	35	21,6214428367322	eAbsolute	10	0,1	176,066360473633	60,05562378
METHIONINE SULFOXIMINE	XIC	eTargetCompound	C5H12N2O3S		15985-39-4	ESI	5000		0		181,063949584961		+	1	0,944664193333333	60	35			181,063949584961	56,04947578	35	100	eAbsolute	10	0,1	181,063949584961	102,05495504	35	94,8318490029797	eAbsolute	10	0,1	181,063949584961	74,02365492	35	34,1629302822192	eAbsolute	10	0,1	181,063949584961	74,06004044	35	32,2352873181792	eAbsolute	10	0,1	181,063949584961	80,01646108
CADAVERINE	XIC	eTargetCompound	C5H14N2		462-94-2	ESI	5000		0		103,122863769531		+	1	0,864	60	35			103,122863769531	86,09642596	35	100	eAbsolute	10	0,1	103,122863769531	69,06987687	35	10,3545852022373	eAbsolute	10	0,1	103,122863769531	56,9646759033203	35	4,38043554564321	eAbsolute	10	0,1	103,122863769531	113,554639766152	35	1,62057745193536	eAbsolute	10	0,1	103,122863769531	70,4195578380725
EPINEPHRINE	XIC	eTargetCompound	C9H13NO3		51-43-4	ESI	5000		0		184,096755981445		+	1	1,04959426906667	60	35			184,096755981445	166,08625516	35	100	eAbsolute	10	0,1	184,096755981445	107,04914141	35	32,8434622182827	eAbsolute	10	0,1	184,096755981445	57,05730081	35	17,6088574858957	eAbsolute	10	0,1	184,096755981445	120,0807759	35	13,2084405974431	eAbsolute	10	0,1	184,096755981445	151,06278007
TRIGONELLINE	XIC	eTargetCompound	C7H7NO2		535-83-1	ESI	5000		0		138,054641723633		+	1	0,992367478666667	60	35			138,054641723633	138,05495504	35	100	eAbsolute	10	0,1	138,054641723633	94,06512584	35	30,2483565159405	eAbsolute	10	0,1	138,054641723633	92,04947578	35	21,8529490189542	eAbsolute	10	0,1	138,054641723633	110,06004044	35	8,83132510199382	eAbsolute	10	0,1	138,054641723633	78,03382572
OPHTHALMATE	XIC	eTargetCompound	C11H19N3O6		495-27-2	ESI	5000		0		290,134429931641		+	1	1,23545123946667	60	35			290,134429931641	58,06512584	35	100	eAbsolute	10	0,1	290,134429931641	161,09206879	35	27,8404200180684	eAbsolute	10	0,1	290,134429931641	84,04439038	35	18,9661604915449	eAbsolute	10	0,1	290,134429931641	215,10263345	35	11,1868926692761	eAbsolute	10	0,1	290,134429931641	130,04986964
5-HYDROXYLYSINE	XIC	eTargetCompound	C6H14N2O3		1190-94-9	ESI	5000		0		163,107513427734		+	1	0,886526366666667	60	35			163,107513427734	82,06512584	35	100	eAbsolute	10	0,1	163,107513427734	128,0706051	35	79,8876676978679	eAbsolute	10	0,1	163,107513427734	55,05422681	35	74,2580937587228	eAbsolute	10	0,1	163,107513427734	56,04947578	35	52,6667842477693	eAbsolute	10	0,1	163,107513427734	100,0756905
5-HYDROXYTRYPTOPHAN	XIC	eTargetCompound	C11H12N2O3		08.09.4350	ESI	5000		0		221,091751098633		+	1	1,36050022186667	60	35			221,091751098633	204,0655197	35	100	eAbsolute	10	0,1	221,091751098633	162,05495504	35	93,5522890001634	eAbsolute	10	0,1	221,091751098633	134,06004044	35	70,9752030533559	eAbsolute	10	0,1	221,091751098633	160,0756905	35	23,4492073854413	eAbsolute	10	0,1	221,091751098633	158,06004044
METHYL 4-AMINOBUTYRATE	XIC	eTargetCompound	C5H11NO2		08.07.3251	ESI	5000		0		118,085998535156		+	1	1,2131196728	60	35			118,085998535156	59,04914141	35	100	eAbsolute	10	0,1	118,085998535156	101,05970607	35	86,9066746450533	eAbsolute	10	0,1	118,085998535156	118,08625516	35	23,0331059253804	eAbsolute	10	0,1	118,085998535156	58,06512584	35	14,0773605360266	eAbsolute	10	0,1	118,085998535156	69,03349135
HISTAMINE	XIC	eTargetCompound	C5H9N3		51-45-6	ESI	5000		0		112,086685180664		+	1	0,846946918666667	60	35			112,086685180664	95,06037481	35	100	eAbsolute	10	0,1	112,086685180664	112,0869239	35	21,9731989929247	eAbsolute	10	0,1	112,086685180664	68,04947578	35	21,5322926504497	eAbsolute	10	0,1	112,086685180664	83,06037481	35	10,5298996381482	eAbsolute	10	0,1	112,086685180664	82,05254978
ANSERINE	XIC	eTargetCompound	C10H16N4O3		584-85-0	ESI	5000		0		241,129348754883		+	1	0,867312880533333	60	35			241,129348754883	109,07602487	35	100	eAbsolute	10	0,1	241,129348754883	241,12951691	35	58,6793673926495	eAbsolute	10	0,1	241,129348754883	170,09240316	35	35,0880542734747	eAbsolute	10	0,1	241,129348754883	126,10257396	35	33,357997645979	eAbsolute	10	0,1	241,129348754883	96,06819984
ADENOSINE DIPHOSPHATE RIBOSE	XIC	eTargetCompound	C15H23N5O14P2		20762-30-5	ESI	5000		0		560,078308105469		+	1	0,943688102933333	60	35			560,078308105469	136,06177178	35	100	eAbsolute	10	0,1	560,078308105469	348,07005016	35	32,8825497905809	eAbsolute	10	0,1	560,078308105469	428,03638049	35	7,56464942964029	eAbsolute	10	0,1	560,078308105469	97,02840595	35	6,91787439163718	eAbsolute	10	0,1	560,078308105469	560,07894972
SPERMIDINE	XIC	eTargetCompound	C7H19N3		124-20-9	ESI	5000		0		146,164825439453		+	1	0,793979207733333	60	35			146,164825439453	72,0807759	35	100	eAbsolute	10	0,1	146,164825439453	112,11207602	35	17,3495770364336	eAbsolute	10	0,1	146,164825439453	84,0807759	35	14,3729603085152	eAbsolute	10	0,1	146,164825439453	58,06512584	35	9,54371757355043	eAbsolute	10	0,1	146,164825439453	129,13862511
HISTIDINE	XIC	eTargetCompound	C6H9N3O2		71-00-1	ESI	5000		0		156,076583862305		+	1	0,916138814933333	60	35			156,076583862305	110,07127384	35	100	eAbsolute	10	0,1	156,076583862305	83,06037481	35	27,3015272961616	eAbsolute	10	0,1	156,076583862305	93,04472475	35	17,0089127170408	eAbsolute	10	0,1	156,076583862305	156,0767531	35	10,8478001523109	eAbsolute	10	0,1	156,076583862305	82,05254978
THEOBROMINE	XIC	eTargetCompound	C7H8N4O2		83-67-0	ESI	5000		0		181,071884155273		+	1	1,86586994906667	60	35			181,071884155273	181,07200207	35	100	eAbsolute	10	0,1	181,071884155273	67,02907469	35	31,8256670720705	eAbsolute	10	0,1	181,071884155273	138,06618844	35	19,6886118261896	eAbsolute	10	0,1	181,071884155273	108,05562378	35	14,7215682222697	eAbsolute	10	0,1	181,071884155273	137,08217287
D-ALANINE	XIC	eTargetCompound	C3H7NO2		338-69-2	ESI	5000		0		90,0548553466797		+	1	0,971431724533333	60	35			90,0548553466797	90,05495504	35	100	eAbsolute	10	0,1	90,0548553466797	72,0806835837563	35	23,4886520529239	eAbsolute	10	0,1	90,0548553466797	90,0913472519141	35	9,83611147737637	eAbsolute	10	0,1	90,0548553466797	56,7980911538539	35	3,10496169539285	eAbsolute	10	0,1	90,0548553466797	92,7692571029883
CYCLIC AMP	XIC	eTargetCompound	C10H12N5O6P		60-92-4	ESI	5000		0		330,059509277344		+	1	1,30582167386667	60	35			330,059509277344	136,06177178	35	100	eAbsolute	10	0,1	330,059509277344	330,05979609	35	25,4729100569129	eAbsolute	10	0,1	330,059509277344	97,02840595	35	1,78828319543198	eAbsolute	10	0,1	330,059509277344	98,98417162	35	1,33578786834805	eAbsolute	10	0,1	330,059509277344	312,04923143
CYTIDINE DIPHOSPHATE	XIC	eTargetCompound	C9H15N3O11P2		63-38-7	ESI	5000		0		404,025115966797		+	1	0,956679026666667	60	35			404,025115966797	112,05053838	35	100	eAbsolute	10	0,1	404,025115966797	97,02840595	35	5,11493214831466	eAbsolute	10	0,1	404,025115966797	208,0716677	35	0,819872255159093	eAbsolute	10	0,1	404,025115966797	95,02398929	35	0,698731751232652	eAbsolute	10	0,1	404,025115966797	404,026120214648
3-METHYLHISTAMINE	XIC	eTargetCompound	C6H11N3		644-42-8	ESI	5000		0		126,102249145508		+	1	0,8384801968	60	35			126,102249145508	96,06819984	35	100	eAbsolute	10	0,1	126,102249145508	109,07602487	35	82,7673542614087	eAbsolute	10	0,1	126,102249145508	126,10257396	35	56,1649475936367	eAbsolute	10	0,1	126,102249145508	95,06037481	35	51,1858116698419	eAbsolute	10	0,1	126,102249145508	97,07602487
N1-ACETYLSPERMINE	XIC	eTargetCompound	C12H28N4O		25593-72-0	ESI	5000		0		245,233169555664		+	1	0,7889998432	60	35			245,233169555664	100,0756905	35	100	eAbsolute	10	0,1	245,233169555664	112,11207602	35	87,2515155464597	eAbsolute	10	0,1	245,233169555664	129,13862511	35	43,1657836986731	eAbsolute	10	0,1	245,233169555664	84,0807759	35	42,6973116442578	eAbsolute	10	0,1	245,233169555664	171,14918977
CIS-4-HYDROXY-D-PROLINE	XIC	eTargetCompound	C5H9NO3		2584-71-6	ESI	5000		0		132,065170288086		+	1	0,971204557883333	60	35			132,065170288086	86,06004044	35	100	eAbsolute	10	0,1	132,065170288086	68,04947578	35	62,3088305808391	eAbsolute	10	0,1	132,065170288086	58,06512584	35	12,593422271855	eAbsolute	10	0,1	132,065170288086	132,0655197	35	6,55888385829034	eAbsolute	10	0,1	132,065170288086	86,0621232716766
4-IMIDAZOLEACETATE	XIC	eTargetCompound	C5H6N2O2		645-65-8	ESI	5000		0		127,049942016602		+	1	0,982655466133333	60	35			127,049942016602	81,04472475	35	100	eAbsolute	10	0,1	127,049942016602	54,03382572	35	7,9550659009882	eAbsolute	10	0,1	127,049942016602	127,05020401	35	3,96714543752542	eAbsolute	10	0,1	127,049942016602	99,05528941	35	0,856289129537208	eAbsolute	10	0,1	127,049942016602	82,05254978
NORLEUCINE	XIC	eTargetCompound	C6H13NO2		327-57-1	ESI	5000		0		132,101715087891		+	1	1,35719147735	60	35			132,101715087891	86,09642596	35	100	eAbsolute	10	0,1	132,101715087891	69,06987687	35	15,3173730542041	eAbsolute	10	0,1	132,101715087891	90,9032674822567	35	0,831526210575714	eAbsolute	10	0,1	132,101715087891	132,10190522	35	0,72345803908828	eAbsolute	10	0,1	132,101715087891	55,0540313720703
S-CARBOXYMETHYLCYSTEINE	XIC	eTargetCompound	C5H9NO4S		638-23-3	ESI	5000		0		180,0322265625		+	1	1,01284509815	60	35			180,0322265625	89,00556205	35	100	eAbsolute	10	0,1	180,0322265625	61,01064745	35	67,4992892655808	eAbsolute	10	0,1	180,0322265625	88,02154648	35	28,7768213104326	eAbsolute	10	0,1	180,0322265625	74,00589642	35	24,5148393740213	eAbsolute	10	0,1	180,0322265625	117,00047665
PANTOTHENATE	XIC	eTargetCompound	C9H17NO5		79-83-4	ESI	5000		0		220,117660522461		+	1	1,68885838348333	60	35			220,117660522461	90,05495504	35	100	eAbsolute	10	0,1	220,117660522461	124,0756905	35	24,0475830679498	eAbsolute	10	0,1	220,117660522461	98,02365492	35	22,7269627076737	eAbsolute	10	0,1	220,117660522461	70,02874032	35	18,1275426077238	eAbsolute	10	0,1	220,117660522461	72,04439038
GLUTATHIONE REDUCED	XIC	eTargetCompound	C10H17N3O6S		70-18-8	ESI	5000		0		308,090942382813		+	1	1,0961758384	60	35			308,090942382813	76,02154648	35	100	eAbsolute	10	0,1	308,090942382813	84,04439038	35	40,2888710250803	eAbsolute	10	0,1	308,090942382813	162,02194034	35	36,1310918008083	eAbsolute	10	0,1	308,090942382813	116,01646108	35	27,7745740499329	eAbsolute	10	0,1	308,090942382813	179,04848943
ADENOSINE	XIC	eTargetCompound	C10H13N5O4		58-61-7	ESI	5000		0		268,103607177734		+	1	1,3392465264	60	35			268,103607177734	136,06177178	35	100	eAbsolute	10	0,1	268,103607177734	119,03522269	35	1,55938756900824	eAbsolute	10	0,1	268,103607177734	268,10403042	35	1,00603354131628	eAbsolute	10	0,1	268,103607177734	57,03349135	35	0,964681479967695	eAbsolute	10	0,1	268,103607177734	0
HISTIDINOL	XIC	eTargetCompound	C6H11N3O		4836-52-6	ESI	5000		0		142,097259521484		+	1	0,83978365465	60	35			142,097259521484	81,04472475	35	100	eAbsolute	10	0,1	142,097259521484	95,06037481	35	28,6770851694314	eAbsolute	10	0,1	142,097259521484	124,0869239	35	23,7201874434187	eAbsolute	10	0,1	142,097259521484	83,06037481	35	11,6588289969408	eAbsolute	10	0,1	142,097259521484	60,04439038
N-ACETYLGALACTOSAMINE	XIC	eTargetCompound	C8H15NO6		1811-31-0	ESI	5000		0		222,097152709961		+	1	1,043	60	35			222,097152709961	126,05495504	35	100	eAbsolute	10	0,1	222,097152709961	144,0655197	35	95,0740345017573	eAbsolute	10	0,1	222,097152709961	138,05495504	35	89,8071292305296	eAbsolute	10	0,1	222,097152709961	84,04439038	35	78,7749476317169	eAbsolute	10	0,1	222,097152709961	96,04439038
THIAMINE PYROPHOSPHATE	XIC	eTargetCompound	C12H18N4O7P2S		154-87-0	ESI	5000		0		425,044097900391		+	1	0,96136093305	60	35			425,044097900391	122,07127384	35	100	eAbsolute	10	0,1	425,044097900391	126,03719654	35	17,8113627914795	eAbsolute	10	0,1	425,044097900391	303,97973118	35	11,6262938196237	eAbsolute	10	0,1	425,044097900391	81,04472475	35	7,41744327254883	eAbsolute	10	0,1	425,044097900391	224,01340085
2-AMINOISOBUTYRATE	XIC	eTargetCompound	C4H9NO2		62-57-7	ESI	5000		0		104,070320129395		+	1	0,99193383705	60	35			104,070320129395	0	35	100	eAbsolute	10	0,1	104,070320129395	59,04914141	35	6,37086384594521	eAbsolute	10	0,1	104,070320129395	104,0706051	35	0,573079305921034	eAbsolute	10	0,1	104,070320129395	62,9290302615364	35	0,415995934717437	eAbsolute	10	0,1	104,070320129395	87,0440329712226
INOSINE-MONOPHOSPHATE	XIC	eTargetCompound	C10H13N4O8P		131-99-7	ESI	5000		0		349,054473876953		+	1	1,02051844	60	35			349,054473876953	137,04578735	35	100	eAbsolute	10	0,1	349,054473876953	97,02840595	35	8,76855070371957	eAbsolute	10	0,1	349,054473876953	110,03488832	35	2,64785752585508	eAbsolute	10	0,1	349,054473876953	98,4754847731135	35	1,43152367602023	eAbsolute	10	0,1	349,054473876953	119,035184716429
6-HYDROXYNICOTINATE	XIC	eTargetCompound	C6H5NO3		5006-66-6	ESI	5000		0		140,033905029297		+	1	1,36159289411667	60	35			140,033905029297	140,03421958	35	100	eAbsolute	10	0,1	140,033905029297	78,03382572	35	15,2717654716956	eAbsolute	10	0,1	140,033905029297	54,9468418954398	35	13,81202835726	eAbsolute	10	0,1	140,033905029297	51,02292669	35	12,4210368406574	eAbsolute	10	0,1	140,033905029297	112,03930498
N-ACETYLPUTRESCINE	XIC	eTargetCompound	C6H14N2O		18233-70-0	ESI	5000		0		131,117645263672		+	1	1,00702850665	60	35			131,117645263672	72,0807759	35	100	eAbsolute	10	0,1	131,117645263672	114,09134056	35	46,1946197054458	eAbsolute	10	0,1	131,117645263672	55,05422681	35	10,5327245182172	eAbsolute	10	0,1	131,117645263672	72,04439038	35	9,91531278557616	eAbsolute	10	0,1	131,117645263672	60,04439038
DEOXYADENOSINE	XIC	eTargetCompound	C10H13N5O3		958-09-8	ESI	5000		0		252,108734130859		+	1	1,45006802373333	60	35			252,108734130859	136,06177178	35	100	eAbsolute	10	0,1	252,108734130859	117,05462067	35	3,17749246580018	eAbsolute	10	0,1	252,108734130859	119,03522269	35	2,63627012856449	eAbsolute	10	0,1	252,108734130859	99,04405601	35	1,91974291200483	eAbsolute	10	0,1	252,108734130859	73,0282806359785
HOMOCYSTEINE THIOLACTONE	XIC	eTargetCompound	C4H7NOS		3622-59-1	ESI	5000		0		118,03182220459		+	1	1,05713970505	60	35			118,03182220459	56,04947578	35	100	eAbsolute	10	0,1	118,03182220459	90,03719654	35	82,9395557013287	eAbsolute	10	0,1	118,03182220459	58,06512584	35	32,4827080068245	eAbsolute	10	0,1	118,03182220459	118,086218806016	35	28,4536858231902	eAbsolute	10	0,1	118,03182220459	100,02154648
PYRIDOXAMINE	XIC	eTargetCompound	C8H12N2O2		85-87-0	ESI	5000		0		169,0966796875		+	1	0,913585446133333	60	35			169,0966796875	134,06004044	35	100	eAbsolute	10	0,1	169,0966796875	152,0706051	35	72,8862965527687	eAbsolute	10	0,1	169,0966796875	124,0756905	35	9,56522589724165	eAbsolute	10	0,1	169,0966796875	106,06512584	35	7,29772341100383	eAbsolute	10	0,1	169,0966796875	79,05422681
4-GUANIDINOBUTANOATE	XIC	eTargetCompound	C5H11N3O2		463-00-3	ESI	5000		0		146,092224121094		+	1	1,0360991656	60	35			146,092224121094	86,06004044	35	100	eAbsolute	10	0,1	146,092224121094	87,04405601	35	95,5386145187007	eAbsolute	10	0,1	146,092224121094	60,05562378	35	31,5537907851301	eAbsolute	10	0,1	146,092224121094	146,09240316	35	28,1839071246309	eAbsolute	10	0,1	146,092224121094	69,03349135
GUANOSINE MONOPHOSPHATE	XIC	eTargetCompound	C10H14N5O8P		85-32-5	ESI	5000		0		364,064971923828		+	1	0,974451403733333	60	35			364,064971923828	152,05668638	35	100	eAbsolute	10	0,1	364,064971923828	97,02840595	35	4,62360015756569	eAbsolute	10	0,1	364,064971923828	135,03013729	35	4,54737561055356	eAbsolute	10	0,1	364,064971923828	153,04070195	35	3,17114033717547	eAbsolute	10	0,1	364,064971923828	110,03488832
THIAMINE MONOPHOSPHATE	XIC	eTargetCompound	C12H17N4O4PS		495-23-8	ESI	5000		0		345,07763671875		+	1	0,916526975483333	60	35			345,07763671875	122,07127384	35	100	eAbsolute	10	0,1	345,07763671875	126,03719654	35	26,6750963182327	eAbsolute	10	0,1	345,07763671875	224,01378094	35	11,3034720828555	eAbsolute	10	0,1	345,07763671875	81,04472475	35	10,255074100249	eAbsolute	10	0,1	345,07763671875	99,02629751
URIDINE DIPHOSPHATE-N-ACETYLGLUCOSAMINE	XIC	eTargetCompound	C17H27N3O17P2		528-04-1	ESI	5000		0		608,087890625		+	1	0,90877204295	60	35			608,087890625	138,05495504	35	100	eAbsolute	10	0,1	608,087890625	204,08664902	35	52,2805551713942	eAbsolute	10	0,1	608,087890625	186,07608436	35	28,639843383351	eAbsolute	10	0,1	608,087890625	144,0655197	35	27,3291348950627	eAbsolute	10	0,1	608,087890625	168,0655197
N.N-DIMETHYLARGININE	XIC	eTargetCompound	C8H18N4O2		30315-93-6	ESI	5000		0		203,149627685547		+	1	0,9391283096	60	35			203,149627685547	70,06512584	35	100	eAbsolute	10	0,1	203,149627685547	71,06037481	35	29,1530686963901	eAbsolute	10	0,1	203,149627685547	88,0869239	35	27,7040407384099	eAbsolute	10	0,1	203,149627685547	116,0706051	35	22,7768603340438	eAbsolute	10	0,1	203,149627685547	158,12878868
ADENINE	XIC	eTargetCompound	C5H5N5		73-24-5	ESI	5000		0		136,061492919922		+	1	1,03685192161667	60	35			136,061492919922	136,06177178	35	100	eAbsolute	10	0,1	136,061492919922	119,03522269	35	45,1741744706416	eAbsolute	10	0,1	136,061492919922	137,045750051484	35	11,748874991858	eAbsolute	10	0,1	136,061492919922	92,02432366	35	11,4493828605809	eAbsolute	10	0,1	136,061492919922	94,03997372
S-ADENOSYLHOMOCYSTEINE	XIC	eTargetCompound	C14H20N6O5S		979-92-0	ESI	5000		0		385,128387451172		+	1	1,16858698533333	60	35			385,128387451172	136,06177178	35	100	eAbsolute	10	0,1	385,128387451172	134,02702574	35	76,6953250507805	eAbsolute	10	0,1	385,128387451172	88,02154648	35	38,9074235423981	eAbsolute	10	0,1	385,128387451172	250,07302712	35	4,38756639286021	eAbsolute	10	0,1	385,128387451172	97,02840595
CYCLIC GMP	XIC	eTargetCompound	C10H12N5O7P		7665-99-8	ESI	5000		0		346,054077148438		+	1	1,23950153973333	60	35			346,054077148438	152,05668638	35	100	eAbsolute	10	0,1	346,054077148438	135,03013729	35	5,58605437925552	eAbsolute	10	0,1	346,054077148438	153,04070195	35	3,1819035457685	eAbsolute	10	0,1	346,054077148438	346,05471069	35	2,14759775162498	eAbsolute	10	0,1	346,054077148438	110,03488832
CYTIDINE MONOPHOSPHATE	XIC	eTargetCompound	C9H14N3O8P		63-37-6	ESI	5000		0		324,05859375		+	1	0,967786904533333	60	35			324,05859375	112,05053838	35	100	eAbsolute	10	0,1	324,05859375	162,112366993281	35	3,83594503468034	eAbsolute	10	0,1	324,05859375	97,02840595	35	3,4918954406783	eAbsolute	10	0,1	324,05859375	163,115754444453	35	3,20142005403468	eAbsolute	10	0,1	324,05859375	95,02398929
L-CARNITINE	XIC	eTargetCompound	C7H15NO3		541-15-1	ESI	5000		0		162,111999511719		+	1	0,9636514232	60	35			162,111999511719	60,0807759	35	100	eAbsolute	10	0,1	162,111999511719	162,11246988	35	95,0849246495865	eAbsolute	10	0,1	162,111999511719	103,03897061	35	92,2999069649525	eAbsolute	10	0,1	162,111999511719	85,02840595	35	61,1251018128298	eAbsolute	10	0,1	162,111999511719	102,09134056
SPERMINE	XIC	eTargetCompound	C10H26N4		71-44-3	ESI	5000		0		203,222717285156		+	1	0,748573158683333	60	35			203,222717285156	112,11207602	35	100	eAbsolute	10	0,1	203,222717285156	84,0807759	35	61,7634243657219	eAbsolute	10	0,1	203,222717285156	129,13862511	35	39,3315321415885	eAbsolute	10	0,1	203,222717285156	58,06512584	35	16,9676611490624	eAbsolute	10	0,1	203,222717285156	72,0807759
DEOXYGUANOSINE	XIC	eTargetCompound	C10H13N5O4		961-07-9	ESI	5000		0		268,103668212891		+	1	1,374	60	35			268,103668212891	152,05668638	35	100	eAbsolute	10	0,1	268,103668212891	136,06177178	35	16,7992379952606	eAbsolute	10	0,1	268,103668212891	153,04070195	35	7,49523735799397	eAbsolute	10	0,1	268,103668212891	135,03013729	35	4,73013920517711	eAbsolute	10	0,1	268,103668212891	117,05462067
FAD	XIC	eTargetCompound	C27H33N9O15P2		146-14-5	ESI	5000		0		786,162292480469		+	1	1,94505817975	60	35			786,162292480469	136,06177178	35	100	eAbsolute	10	0,1	786,162292480469	348,06985309	35	63,1527816143829	eAbsolute	10	0,1	786,162292480469	439,10029961	35	60,7402383796255	eAbsolute	10	0,1	786,162292480469	359,13427469	35	10,4566628700487	eAbsolute	10	0,1	786,162292480469	341,12371003
XANTHOSINE-MONOPHOSPHATE	XIC	eTargetCompound	C10H13N4O9P		523-98-8	ESI	5000		0		365,049102783203		+	1	1,02822270481667	60	35			365,049102783203	97,02840595	35	100	eAbsolute	10	0,1	365,049102783203	153,04070195	35	30,3596672568355	eAbsolute	10	0,1	365,049102783203	110,03488832	35	4,04997337685207	eAbsolute	10	0,1	365,049102783203	154,02471752	35	3,73766537786992	eAbsolute	10	0,1	365,049102783203	144,775771243865
5'-DEOXYADENOSINE	XIC	eTargetCompound	C10H13N5O3		4754-39-6	ESI	5000		0		252,108703613281		+	1	1,50370962906667	60	35			252,108703613281	136,06177178	35	100	eAbsolute	10	0,1	252,108703613281	119,03522269	35	2,05842186315565	eAbsolute	10	0,1	252,108703613281	73,02840595	35	1,52554573525212	eAbsolute	10	0,1	252,108703613281	94,03997372	35	0,73901846664721	eAbsolute	10	0,1	252,108703613281	137,04578735
5-AMINOLEVULINATE	XIC	eTargetCompound	C5H9NO3		106-60-5	ESI	5000		0		132,065216064453		+	1	0,980361732266667	60	35			132,065216064453	86,06004044	35	100	eAbsolute	10	0,1	132,065216064453	55,01784129	35	75,0905961053096	eAbsolute	10	0,1	132,065216064453	114,05495504	35	38,6354886625733	eAbsolute	10	0,1	132,065216064453	68,04947578	35	31,66409233842	eAbsolute	10	0,1	132,065216064453	0
N-ALPHA-ACETYLLYSINE	XIC	eTargetCompound	C8H16N2O3		1946-82-3	ESI	5000		0		189,123077392578		+	1	0,985096506416667	60	35			189,123077392578	84,0807759	35	100	eAbsolute	10	0,1	189,123077392578	129,10223959	35	20,5807049253217	eAbsolute	10	0,1	189,123077392578	130,08625516	35	13,346437911324	eAbsolute	10	0,1	189,123077392578	56,04947578	35	3,81758422343065	eAbsolute	10	0,1	189,123077392578	67,05422681
3-NITRO-L-TYROSINE	XIC	eTargetCompound	C9H10N2O5		621-44-3	ESI	5000		0		227,065704345703		+	1	1,71963810906667	60	35			227,065704345703	181,06076867	35	100	eAbsolute	10	0,1	227,065704345703	117,04472475	35	28,4617052150014	eAbsolute	10	0,1	227,065704345703	168,02913418	35	20,2117853410957	eAbsolute	10	0,1	227,065704345703	133,05221541	35	19,0086463007356	eAbsolute	10	0,1	227,065704345703	90,03382572
ADENOSINE 3'.5'-DIPHOSPHATE	XIC	eTargetCompound	C10H15N5O10P2		1053-73-2	ESI	5000		0		428,036163330078		+	1	0,9386696544	60	35			428,036163330078	136,06177178	35	100	eAbsolute	10	0,1	428,036163330078	97,02840595	35	3,97810916732632	eAbsolute	10	0,1	428,036163330078	348,07036075	35	3,85574523932014	eAbsolute	10	0,1	428,036163330078	428,03669108	35	2,77562516811072	eAbsolute	10	0,1	428,036163330078	119,035204327684
PYRIDOXAL-PHOSPHATE	XIC	eTargetCompound	C8H10NO6P		54-47-7	ESI	5000		0		248,031463623047		+	1	1,32365611546667	60	35			248,031463623047	150,05495504	35	100	eAbsolute	10	0,1	248,031463623047	94,06512584	35	35,9178032860314	eAbsolute	10	0,1	248,031463623047	122,06004044	35	31,676562506986	eAbsolute	10	0,1	248,031463623047	67,05422681	35	17,6334282136315	eAbsolute	10	0,1	248,031463623047	106,06512584
RIBOFLAVIN	XIC	eTargetCompound	C17H20N4O6		83-88-5	ESI	5000		0		377,144989013672		+	1	3,65009031946667	60	35			377,144989013672	243,08765213	35	100	eAbsolute	10	0,1	377,144989013672	377,14556083	35	76,639491374595	eAbsolute	10	0,1	377,144989013672	172,0869239	35	25,9581115357876	eAbsolute	10	0,1	377,144989013672	216,0767531	35	15,2546923726453	eAbsolute	10	0,1	377,144989013672	69,03349135
5-METHYLCYTOSINE	XIC	eTargetCompound	C5H7N3O		554-01-8	ESI	5000		0		126,065963745117		+	1	0,981699690683333	60	35			126,065963745117	126,06618844	35	100	eAbsolute	10	0,1	126,065963745117	109,03963935	35	41,6021455720897	eAbsolute	10	0,1	126,065963745117	83,06037481	35	25,4163615010582	eAbsolute	10	0,1	126,065963745117	56,04947578	35	18,4773041318365	eAbsolute	10	0,1	126,065963745117	81,04472475
N.N.N-TRIMETHYLLYSINE	XIC	eTargetCompound	C9H20N2O2		19253-88-4	ESI	5000		0		189,159301757813		+	1	0,887800996533333	60	35			189,159301757813	84,0807759	35	100	eAbsolute	10	0,1	189,159301757813	60,0807759	35	21,4567190178374	eAbsolute	10	0,1	189,159301757813	130,08625516	35	19,8105289396503	eAbsolute	10	0,1	189,159301757813	67,05422681	35	6,03217963242785	eAbsolute	10	0,1	189,159301757813	189,15975443
CYTIDINE 2'.3'-CYCLIC PHOSPHATE	XIC	eTargetCompound	C9H12N3O7P		15718-51-1	ESI	5000		0		306,048248291016		+	1	0,964941887716667	60	35			306,048248291016	112,05053838	35	100	eAbsolute	10	0,1	306,048248291016	178,06110304	35	7,36388843692374	eAbsolute	10	0,1	306,048248291016	95,02398929	35	3,9628156976534	eAbsolute	10	0,1	306,048248291016	306,04856269	35	2,40691325884948	eAbsolute	10	0,1	306,048248291016	98,98417162
O-ACETYLCARNITINE	XIC	eTargetCompound	C9H17NO4		3040-38-8	ESI	5000		0		204,12255859375		+	1	1,10326365838333	60	35			204,12255859375	85,02840595	35	100	eAbsolute	10	0,1	204,12255859375	60,0807759	35	10,6709318086927	eAbsolute	10	0,1	204,12255859375	204,12303454	35	5,96818822000459	eAbsolute	10	0,1	204,12255859375	145,04953527	35	4,11893123239499	eAbsolute	10	0,1	204,12255859375	57,03349135
PHOSPHORYLCHOLINE	XIC	eTargetCompound	C5H14NO4P		04.04.3616	ESI	5000		0		184,073059082031		+	1	0,9370477232	60	35			184,073059082031	86,09642596	35	100	eAbsolute	10	0,1	184,073059082031	124,99982168	35	77,2425037317637	eAbsolute	10	0,1	184,073059082031	98,98417162	35	48,8710543355312	eAbsolute	10	0,1	184,073059082031	184,07332095	35	43,3719625066024	eAbsolute	10	0,1	184,073059082031	71,07295087
MEVALOLACTONE	XIC	eTargetCompound	C6H10O3		503-48-0	ESI	5000		0		131,07014465332		+	1	1,62885430106667	60	35			131,07014465332	69,06987687	35	100	eAbsolute	10	0,1	131,07014465332	71,04914141	35	62,1439788768143	eAbsolute	10	0,1	131,07014465332	113,05970607	35	24,7871881864885	eAbsolute	10	0,1	131,07014465332	131,07027073	35	14,1309832330478	eAbsolute	10	0,1	131,07014465332	67,05422681
ADENOSINE 2'.3'-CYCLIC PHOSPHATE	XIC	eTargetCompound	C10H12N5O6P		634-01-5	ESI	5000		0		330,059356689453		+	1	1,2042897376	60	35			330,059356689453	136,06177178	35	100	eAbsolute	10	0,1	330,059356689453	98,98417162	35	9,4587709412184	eAbsolute	10	0,1	330,059356689453	330,05979609	35	8,21088355152099	eAbsolute	10	0,1	330,059356689453	69,03349135	35	3,58843090839887	eAbsolute	10	0,1	330,059356689453	119,03525150591
N-METHYLASPARTATE	XIC	eTargetCompound	C5H9NO4		6384-92-5	ESI	5000		0		148,060104370117		+	1	0,97658721095	60	35			148,060104370117	88,03930498	35	100	eAbsolute	10	0,1	148,060104370117	102,05495504	35	23,1877176224956	eAbsolute	10	0,1	148,060104370117	84,04439038	35	14,316534566351	eAbsolute	10	0,1	148,060104370117	60,04439038	35	8,87266279750563	eAbsolute	10	0,1	148,060104370117	148,0604343
CYSTEATE	XIC	eTargetCompound	C3H7NO5S		498-40-8	ESI	5000		0		170,01155090332		+	1	0,941913901866667	60	35			170,01155090332	124,00629028	35	100	eAbsolute	10	0,1	170,01155090332	105,99572562	35	51,9715496219333	eAbsolute	10	0,1	170,01155090332	170,01176954	35	2,25355350563694	eAbsolute	10	0,1	170,01155090332	60,04439038	35	1,4513928338165	eAbsolute	10	0,1	170,01155090332	58,02874032
TRANS-4-HYDROXY-L-PROLINE	XIC	eTargetCompound	C5H9NO3		51-35-4	ESI	5000		0		132,065155029297		+	1	0,963068612016667	60	35			132,065155029297	86,06004044	35	100	eAbsolute	10	0,1	132,065155029297	68,04947578	35	84,099873066943	eAbsolute	10	0,1	132,065155029297	132,0655197	35	12,8106509849254	eAbsolute	10	0,1	132,065155029297	58,06512584	35	12,7639276040197	eAbsolute	10	0,1	132,065155029297	114,05495504
4-ACETAMIDOBUTANOATE	XIC	eTargetCompound	C6H11NO3		3025-96-5	ESI	5000		0		146,080825805664		+	1	1,38191888666667	60	35			146,080825805664	86,06004044	35	100	eAbsolute	10	0,1	146,080825805664	87,04405601	35	5,73130826439422	eAbsolute	10	0,1	146,080825805664	69,03349135	35	5,06583001499187	eAbsolute	10	0,1	146,080825805664	104,0706051	35	0,881389187215805	eAbsolute	10	0,1	146,080825805664	68,04947578
THYROTROPIN RELEASING HORMONE	XIC	eTargetCompound	C16H22N6O4		NA	ESI	5000		0		363,177429199219		+	1	1,08784827306667	60	35			363,177429199219	115,08658953	35	100	eAbsolute	10	0,1	363,177429199219	221,10330219	35	89,5986150954826	eAbsolute	10	0,1	363,177429199219	110,07127384	35	85,3790769720154	eAbsolute	10	0,1	363,177429199219	249,09821679	35	75,4135826364175	eAbsolute	10	0,1	363,177429199219	176,0818385
D-ORNITHINE	XIC	eTargetCompound	C5H12N2O2		348-66-3	ESI	5000		0		133,096939086914		+	1	0,912671821066667	60	35			133,096939086914	70,06512584	35	100	eAbsolute	10	0,1	133,096939086914	116,0706051	35	8,62091735344196	eAbsolute	10	0,1	133,096939086914	70,0673994071781	35	2,75866086478489	eAbsolute	10	0,1	133,096939086914	104,907802244322	35	1,94557768702859	eAbsolute	10	0,1	133,096939086914	105,070011344232
ARGININE	XIC	eTargetCompound	C6H14N4O2		74-79-3	ESI	5000		0		175,118682861328		+	1	0,897127908266667	60	35			175,118682861328	70,06512584	35	100	eAbsolute	10	0,1	175,118682861328	60,05562378	35	26,3183630991977	eAbsolute	10	0,1	175,118682861328	116,0706051	35	12,9325446868194	eAbsolute	10	0,1	175,118682861328	130,09748856	35	6,48904322775857	eAbsolute	10	0,1	175,118682861328	175,11895225
GLUTARYLCARNITINE	XIC	eTargetCompound	C12H21NO6		102636-82-8	ESI	5000		0		276,143890380859		+	1	1,13708519761667	60	35			276,143890380859	85,02840595	35	100	eAbsolute	10	0,1	276,143890380859	87,04405601	35	20,260028336375	eAbsolute	10	0,1	276,143890380859	276,14416386	35	18,1620220248663	eAbsolute	10	0,1	276,143890380859	60,0807759	35	15,4677268767174	eAbsolute	10	0,1	276,143890380859	115,03897061
ADENOSINE-MONOPHOSPHATE	XIC	eTargetCompound	C10H14N5O7P		61-19-8	ESI	5000		0		348,069793701172		+	1	0,978012441883333	60	35			348,069793701172	136,06177178	35	100	eAbsolute	10	0,1	348,069793701172	97,02840595	35	7,23770409305133	eAbsolute	10	0,1	348,069793701172	348,07036075	35	1,29355243817142	eAbsolute	10	0,1	348,069793701172	119,03522269	35	0,701070720967955	eAbsolute	10	0,1	348,069793701172	69,03349135
UROCANATE	XIC	eTargetCompound	C6H6N2O2		104-98-3	ESI	5000		0		139,04997253418		+	1	1,03923415228333	60	35			139,04997253418	93,04472475	35	100	eAbsolute	10	0,1	139,04997253418	121,03963935	35	87,8503671086718	eAbsolute	10	0,1	139,04997253418	139,05020401	35	44,3151624922182	eAbsolute	10	0,1	139,04997253418	95,06037481	35	26,7152763493329	eAbsolute	10	0,1	139,04997253418	66,03382572
CYSTATHIONINE	XIC	eTargetCompound	C7H14N2O4S		56-88-2	ESI	5000		0		223,074645996094		+	1	0,928905734683333	60	35			223,074645996094	88,02154648	35	100	eAbsolute	10	0,1	223,074645996094	134,02702574	35	53,2688095370843	eAbsolute	10	0,1	223,074645996094	0	35	8,50312676601213	eAbsolute	10	0,1	223,074645996094	88,0392696081051	35	0,910608435113553	eAbsolute	10	0,1	223,074645996094	223,07470415
1.3-DIAMINOPROPANE	XIC	eTargetCompound	C3H10N2		109-76-2	ESI	5000		0		75,0915451049805		+	1	0,860767262133333	60	35			75,0915451049805	58,06512584	35	100	eAbsolute	10	0,1	75,0915451049805	58,066300772466	35	3,66009674979212	eAbsolute	10	0,1	75,0915451049805	58,0667852413724	35	2,64787600529123	eAbsolute	10	0,1	75,0915451049805	75,09167493	35	2,16769657368062	eAbsolute	10	0,1	75,0915451049805	78,4980851472852
KYNURENINE	XIC	eTargetCompound	C10H12N2O3		2922-83-0	ESI	5000		0		209,091735839844		+	1	1,6089665336	60	35			209,091735839844	94,06512584	35	100	eAbsolute	10	0,1	209,091735839844	146,06004044	35	87,0262537029259	eAbsolute	10	0,1	209,091735839844	118,06512584	35	51,5635704191834	eAbsolute	10	0,1	209,091735839844	120,04439038	35	47,1679341362408	eAbsolute	10	0,1	209,091735839844	136,0756905
4-PYRIDOXATE	XIC	eTargetCompound	C8H9NO4		82-82-6	ESI	5000		0		184,060195922852		+	1	1,33449711388333	60	35			184,060195922852	148,03930498	35	100	eAbsolute	10	0,1	184,060195922852	166,04986964	35	61,2033670943211	eAbsolute	10	0,1	184,060195922852	65,03857675	35	16,6337661467404	eAbsolute	10	0,1	184,060195922852	92,04947578	35	10,1438149640112	eAbsolute	10	0,1	184,060195922852	138,05495504
(2-AMINOETHYL)PHOSPHONATE	XIC	eTargetCompound	C2H8NO3P		2041-14-7	ESI	5000		0		126,031349182129		+	1	0,932675924016667	60	35			126,031349182129	109,00490708	35	100	eAbsolute	10	0,1	126,031349182129	98,9841349494425	35	69,4922832246885	eAbsolute	10	0,1	126,031349182129	97,00490708	35	55,965231398674	eAbsolute	10	0,1	126,031349182129	126,03145617	35	25,7259446617755	eAbsolute	10	0,1	126,031349182129	98,00015605
HOMOCYSTEINE	XIC	eTargetCompound	C4H9NO2S		454-29-5	ESI	5000		0		136,042572021484		+	1	0,973895132283333	60	35			136,042572021484	0	35	100	eAbsolute	10	0,1	136,042572021484	90,03719654	35	89,4577646765744	eAbsolute	10	0,1	136,042572021484	73,01064745	35	15,5062832634481	eAbsolute	10	0,1	136,042572021484	90,0173447945649	35	4,25187996464548	eAbsolute	10	0,1	136,042572021484	56,0506240104328
LYSINE	XIC	eTargetCompound	C6H14N2O2		56-87-1	ESI	5000		0		147,112533569336		+	1	0,898790097333333	60	35			147,112533569336	84,0807759	35	100	eAbsolute	10	0,1	147,112533569336	56,04947578	35	10,4828567100929	eAbsolute	10	0,1	147,112533569336	130,08625516	35	7,19341773900654	eAbsolute	10	0,1	147,112533569336	67,05422681	35	3,63240983939453	eAbsolute	10	0,1	147,112533569336	0
DOPAMINE	XIC	eTargetCompound	C8H11NO2		62-31-7	ESI	5000		0		154,085968017578		+	1	1,29037647975	60	35			154,085968017578	91,05422681	35	100	eAbsolute	10	0,1	154,085968017578	137,05970607	35	74,2697673636814	eAbsolute	10	0,1	154,085968017578	119,04914141	35	26,669394268328	eAbsolute	10	0,1	154,085968017578	65,03857675	35	13,5288253112541	eAbsolute	10	0,1	154,085968017578	109,06479147
1-METHYLADENOSINE	XIC	eTargetCompound	C11H15N5O4		15763-06-1	ESI	5000		0		282,119201660156		+	1	1,01342199013333	60	35			282,119201660156	150,07742184	35	100	eAbsolute	10	0,1	282,119201660156	133,05087275	35	0,944615889706676	eAbsolute	10	0,1	282,119201660156	282,11968048	35	0,916006777562266	eAbsolute	10	0,1	282,119201660156	109,05087275	35	0,803154481656456	eAbsolute	10	0,1	282,119201660156	94,0399070786985
METHYLGUANIDINE	XIC	eTargetCompound	C2H7N3		471-29-4	ESI	5000		0		74,0711669921875		+	1	0,964069102416667	60	35			74,0711669921875	57,04472475	35	100	eAbsolute	10	0,1	74,0711669921875	74,07127384	35	14,5666655745703	eAbsolute	10	0,1	74,0711669921875	57,0459072967627	35	3,52921096905482	eAbsolute	10	0,1	74,0711669921875	0	35	0,402353446281711	eAbsolute	10	0,1	74,0711669921875	59,04779875
1-METHYL-L-HISTIDINE	XIC	eTargetCompound	C7H11N3O2		332-80-9	ESI	5000		0		170,09211730957		+	1	0,915601177066667	60	35			170,09211730957	124,0869239	35	100	eAbsolute	10	0,1	170,09211730957	83,06037481	35	34,0848645387738	eAbsolute	10	0,1	170,09211730957	109,07602487	35	17,8247077290219	eAbsolute	10	0,1	170,09211730957	96,06819984	35	17,2814291663243	eAbsolute	10	0,1	170,09211730957	56,04947578
AMINOADIPATE	XIC	eTargetCompound	C6H11NO4		542-32-5	ESI	5000		0		162,07568359375		+	1	0,9969554448	60	35			162,07568359375	98,06004044	35	100	eAbsolute	10	0,1	162,07568359375	55,01784129	35	48,501057702213	eAbsolute	10	0,1	162,07568359375	56,04947578	35	23,7190298636927	eAbsolute	10	0,1	162,07568359375	70,06512584	35	21,2814943415375	eAbsolute	10	0,1	162,07568359375	116,0706051
PARAXANTHINE	XIC	eTargetCompound	C7H8N4O2		611-59-6	ESI	5000		0		181,071731567383		+	1	2,23506360855	60	35			181,071731567383	124,05053838	35	100	eAbsolute	10	0,1	181,071731567383	181,07200207	35	55,6483997348334	eAbsolute	10	0,1	181,071731567383	142,06110304	35	17,7599808093795	eAbsolute	10	0,1	181,071731567383	69,04472475	35	12,0842568555923	eAbsolute	10	0,1	181,071731567383	55,02907469
O-SUCCINYL-HOMOSERINE	XIC	eTargetCompound	C8H13NO6		1492-23-5	ESI	5000		0		220,081466674805		+	1	1,07770140455	60	35			220,081466674805	102,05495504	35	100	eAbsolute	10	0,1	220,081466674805	74,06004044	35	89,3605409552204	eAbsolute	10	0,1	220,081466674805	56,04947578	35	83,8982283258502	eAbsolute	10	0,1	220,081466674805	74,02365492	35	28,2535800103762	eAbsolute	10	0,1	220,081466674805	101,02332055
TRYPTOPHAN	XIC	eTargetCompound	C11H12N2O2		153-94-6	ESI	5000		0		205,097030639648		+	1	2,28954995628333	60	35			205,097030639648	146,06004044	35	100	eAbsolute	10	0,1	205,097030639648	118,06512584	35	78,8514220118258	eAbsolute	10	0,1	205,097030639648	188,0706051	35	47,8489976263993	eAbsolute	10	0,1	205,097030639648	144,0807759	35	26,1667110707611	eAbsolute	10	0,1	205,097030639648	143,07295087
BETAINE	XIC	eTargetCompound	C5H11NO2		107-43-7	ESI	5000		0		118,085968017578		+	1	1,00294587333333	60	35			118,085968017578	118,08625516	35	100	eAbsolute	10	0,1	118,085968017578	58,06512584	35	99,4406482111023	eAbsolute	10	0,1	118,085968017578	59,07295087	35	62,2475838257387	eAbsolute	10	0,1	118,085968017578	56,04947578	35	0,250782717578347	eAbsolute	10	0,1	118,085968017578	61,476364457529
CAFFEINE	XIC	eTargetCompound	C8H10N4O2		58-08-2	ESI	5000		0		195,08723449707		+	1	3,2928019776	60	35			195,08723449707	138,06618844	35	100	eAbsolute	10	0,1	195,08723449707	195,08765213	35	72,0756709151939	eAbsolute	10	0,1	195,08723449707	110,07127384	35	28,8301969202316	eAbsolute	10	0,1	195,08723449707	83,06037481	35	12,749654112798	eAbsolute	10	0,1	195,08723449707	69,04472475
LEUCINE	XIC	eTargetCompound	C6H13NO2		61-90-5	ESI	5000		0		132,101760864258		+	1	1,36430100295	60	35			132,101760864258	86,09642596	35	100	eAbsolute	10	0,1	132,101760864258	90,9032344316797	35	5,46018557211589	eAbsolute	10	0,1	132,101760864258	55,0541018064475	35	1,33133259512271	eAbsolute	10	0,1	132,101760864258	119,627340266641	35	0,922864299767212	eAbsolute	10	0,1	132,101760864258	78,7314355847772
THEOPHYLLINE	XIC	eTargetCompound	C7H8N4O2		58-55-9	ESI	5000		0		181,071640014648		+	1	2,27796847441667	60	35			181,071640014648	124,05053838	35	100	eAbsolute	10	0,1	181,071640014648	181,07200207	35	70,6214418401213	eAbsolute	10	0,1	181,071640014648	96,05562378	35	28,3265049320478	eAbsolute	10	0,1	181,071640014648	69,04472475	35	23,7183589324556	eAbsolute	10	0,1	181,071640014648	142,06110304
GLUCOSAMINE 6-PHOSPHATE	XIC	eTargetCompound	C6H14NO8P		3616-42-0	ESI	5000		0		260,052856445313		+	1	0,951692694933333	60	35			260,052856445313	126,05495504	35	100	eAbsolute	10	0,1	260,052856445313	84,04439038	35	49,8475730160722	eAbsolute	10	0,1	260,052856445313	98,06004044	35	34,2116190652754	eAbsolute	10	0,1	260,052856445313	108,04439038	35	33,6813386828826	eAbsolute	10	0,1	260,052856445313	144,0655197
DEOXYCYTIDINE	XIC	eTargetCompound	C9H13N3O4		951-77-9	ESI	5000		0		228,097686767578		+	1	1,049680036	60	35			228,097686767578	112,05053838	35	100	eAbsolute	10	0,1	228,097686767578	95,02398929	35	7,77189955835511	eAbsolute	10	0,1	228,097686767578	69,04472475	35	2,34316448544972	eAbsolute	10	0,1	228,097686767578	117,05462067	35	1,39855544394962	eAbsolute	10	0,1	228,097686767578	94,03997372
DIAMINOPIMELATE	XIC	eTargetCompound	C7H14N2O4		583-93-7	ESI	5000		0		191,102264404297		+	1	0,9108689648	60	35			191,102264404297	128,0706051	35	100	eAbsolute	10	0,1	191,102264404297	82,06512584	35	72,3074525197817	eAbsolute	10	0,1	191,102264404297	55,05422681	35	25,8240943254856	eAbsolute	10	0,1	191,102264404297	84,0807759	35	17,9496522481999	eAbsolute	10	0,1	191,102264404297	56,04947578
3-METHYL-L-HISTIDINE	XIC	eTargetCompound	C7H11N3O2		368-16-1	ESI	5000		0		170,092163085938		+	1	0,889708675983333	60	35			170,092163085938	96,06819984	35	100	eAbsolute	10	0,1	170,092163085938	109,07602487	35	41,6997753741141	eAbsolute	10	0,1	170,092163085938	95,06037481	35	32,0070072906192	eAbsolute	10	0,1	170,092163085938	170,09240316	35	18,8781409198736	eAbsolute	10	0,1	170,092163085938	97,07602487
NICOTINAMIDE MONONUCLEOTIDE	XIC	eTargetCompound	C11H15N2O8P		1094-61-7	ESI	5000		0		335,063598632813		+	1	0,974365519466667	60	35			335,063598632813	123,05528941	35	100	eAbsolute	10	0,1	335,063598632813	97,02840595	35	27,1798105909974	eAbsolute	10	0,1	335,063598632813	80,04947578	35	3,27830643879928	eAbsolute	10	0,1	335,063598632813	69,03349135	35	1,40376754318202	eAbsolute	10	0,1	335,063598632813	96,04439038
FOLATE	XIC	eTargetCompound	C19H19N7O6		59-30-3	ESI	5000		0		442,146545410156		+	1	2,36673603945	60	35			442,146545410156	295,09380013	35	100	eAbsolute	10	0,1	442,146545410156	176,05668638	35	35,446597025275	eAbsolute	10	0,1	442,146545410156	120,04439038	35	29,6291218556649	eAbsolute	10	0,1	442,146545410156	313,10436479	35	8,69255323454041	eAbsolute	10	0,1	442,146545410156	108,05562378
PYRIDOXINE	XIC	eTargetCompound	C8H11NO3		65-23-6	ESI	5000		0		170,080871582031		+	1	1,25138084106667	60	35			170,080871582031	134,06004044	35	100	eAbsolute	10	0,1	170,080871582031	152,0706051	35	67,3215705264082	eAbsolute	10	0,1	170,080871582031	124,0756905	35	9,3480205687003	eAbsolute	10	0,1	170,080871582031	79,05422681	35	6,63814330894891	eAbsolute	10	0,1	170,080871582031	106,06512584
TYROSINE	XIC	eTargetCompound	C9H11NO3		60-18-4	ESI	5000		0		182,080963134766		+	1	1,33804099625	60	35			182,080963134766	91,05422681	35	100	eAbsolute	10	0,1	182,080963134766	136,0756905	35	95,8272892006641	eAbsolute	10	0,1	182,080963134766	123,04405601	35	65,0901362441905	eAbsolute	10	0,1	182,080963134766	119,04914141	35	50,1531557408406	eAbsolute	10	0,1	182,080963134766	95,04914141
L-DOPA	XIC	eTargetCompound	C9H11NO4		59-92-7	ESI	5000		0		198,075881958008		+	1	1,08470672318333	60	35			198,075881958008	152,0706051	35	100	eAbsolute	10	0,1	198,075881958008	107,04914141	35	72,2657372162963	eAbsolute	10	0,1	198,075881958008	135,04405601	35	61,3827395117873	eAbsolute	10	0,1	198,075881958008	139,03897061	35	56,7169145965107	eAbsolute	10	0,1	198,075881958008	111,04405601
CREATINE	XIC	eTargetCompound	C4H9N3O2		57-00-1	ESI	5000		0		132,076446533203		+	1	0,986383070666667	60	35			132,076446533203	90,05495504	35	100	eAbsolute	10	0,1	132,076446533203	132,0767531	35	34,2882496403397	eAbsolute	10	0,1	132,076446533203	87,05528941	35	6,70081498055454	eAbsolute	10	0,1	132,076446533203	114,06618844	35	3,4705219658722	eAbsolute	10	0,1	132,076446533203	90,0582509451233
DEOXYADENOSINE MONOPHOSPHATE	XIC	eTargetCompound	C10H14N5O6P		653-63-4	ESI	5000		0		332,075286865234		+	1	0,999169060266667	60	35			332,075286865234	136,06177178	35	100	eAbsolute	10	0,1	332,075286865234	81,03349135	35	19,939943709961	eAbsolute	10	0,1	332,075286865234	234,09855116	35	0,975010916019247	eAbsolute	10	0,1	332,075286865234	332,07544615	35	0,948995728590874	eAbsolute	10	0,1	332,075286865234	119,03522269
HOMOSERINE	XIC	eTargetCompound	C4H9NO3		672-15-1	ESI	5000		0		120,065231323242		+	1	0,95070589095	60	35			120,065231323242	56,04947578	35	100	eAbsolute	10	0,1	120,065231323242	74,06004044	35	89,0661746227002	eAbsolute	10	0,1	120,065231323242	74,02365492	35	6,04258174533164	eAbsolute	10	0,1	120,065231323242	120,0655197	35	3,6275095030824	eAbsolute	10	0,1	120,065231323242	102,05495504
GUANINE	XIC	eTargetCompound	C5H5N5O		73-40-5	ESI	5000		0		152,056579589844		+	1	1,3634869035	60	35			152,056579589844	152,05668638	35	100	eAbsolute	10	0,1	152,056579589844	153,040679910273	35	71,6460209504321	eAbsolute	10	0,1	152,056579589844	135,03013729	35	47,9799364676342	eAbsolute	10	0,1	152,056579589844	110,03488832	35	37,6450374677727	eAbsolute	10	0,1	152,056579589844	128,045453414067
GUANOSINE	XIC	eTargetCompound	C10H13N5O5		118-00-3	ESI	5000		0		284,098846435547		+	1	1,37652314215	60	35			284,098846435547	152,05668638	35	100	eAbsolute	10	0,1	284,098846435547	153,04070195	35	7,2384303478496	eAbsolute	10	0,1	284,098846435547	135,03013729	35	7,14519641160015	eAbsolute	10	0,1	284,098846435547	110,03488832	35	3,40350912478593	eAbsolute	10	0,1	284,098846435547	284,295126998828
HYPOXANTHINE	XIC	eTargetCompound	C5H4N4O		68-94-0	ESI	5000		0		137,045639038086		+	1	1,24189715121667	60	35			137,045639038086	137,04578735	35	100	eAbsolute	10	0,1	137,045639038086	110,03488832	35	30,2376271080112	eAbsolute	10	0,1	137,045639038086	119,03522269	35	26,5780284927257	eAbsolute	10	0,1	137,045639038086	55,02907469	35	15,5991934380044	eAbsolute	10	0,1	137,045639038086	94,03997372
THIOUREA	XIC	eTargetCompound	CH4N2S		62-56-6	ESI	5000		0		77,0166168212891		+	1	1,10145056426667	60	35			77,0166168212891	59,99024636	35	100	eAbsolute	10	0,1	77,0166168212891	77,01679545	35	13,5937749463759	eAbsolute	10	0,1	77,0166168212891	59,9915128467802	35	4,11028118449122	eAbsolute	10	0,1	77,0166168212891	59,9920507221898	35	3,03942430299921	eAbsolute	10	0,1	77,0166168212891	58,3471183776855
PHENYLALANINE	XIC	eTargetCompound	C9H11NO2		63-91-2	ESI	5000		0		166,086120605469		+	1	1,65896700001667	60	35			166,086120605469	120,0807759	35	100	eAbsolute	10	0,1	166,086120605469	103,05422681	35	35,5225521371004	eAbsolute	10	0,1	166,086120605469	93,06987687	35	5,69162950008894	eAbsolute	10	0,1	166,086120605469	79,05422681	35	4,6220667179663	eAbsolute	10	0,1	166,086120605469	91,05422681
NICOTINAMIDE	XIC	eTargetCompound	C6H6N2O		98-92-0	ESI	5000		0		123,054908752441		+	1	1,2562287856	60	35			123,054908752441	80,04947578	35	100	eAbsolute	10	0,1	123,054908752441	123,05528941	35	92,3843007759496	eAbsolute	10	0,1	123,054908752441	96,04439038	35	31,3893673526647	eAbsolute	10	0,1	123,054908752441	53,03857675	35	17,9171674561466	eAbsolute	10	0,1	123,054908752441	78,03382572
CARNOSINE	XIC	eTargetCompound	C9H14N4O3		305-84-0	ESI	5000		0		227,113510131836		+	1	0,88634420375	60	35			227,113510131836	110,07127384	35	100	eAbsolute	10	0,1	227,113510131836	156,0767531	35	23,9648759360643	eAbsolute	10	0,1	227,113510131836	122,07127384	35	13,1978836669926	eAbsolute	10	0,1	227,113510131836	95,06037481	35	10,3735154193633	eAbsolute	10	0,1	227,113510131836	164,0818385
PROLINE	XIC	eTargetCompound	C5H9NO2		147-85-3	ESI	5000		0		116,070350646973		+	1	0,987731583733333	60	35			116,070350646973	70,06512584	35	100	eAbsolute	10	0,1	116,070350646973	116,0706051	35	4,3869734845254	eAbsolute	10	0,1	116,070350646973	68,04947578	35	0,933448132033148	eAbsolute	10	0,1	116,070350646973	53,03857675	35	0,132602343440286	eAbsolute	10	0,1	116,070350646973	98,0601386961514
URIDINE MONOPHOSPHATE	XIC	eTargetCompound	C9H13N2O9P		58-97-9	ESI	5000		0		325,042877197266		+	1	0,995239629083333	60	35			325,042877197266	97,02840595	35	100	eAbsolute	10	0,1	325,042877197266	113,03455395	35	7,93593472167892	eAbsolute	10	0,1	325,042877197266	69,03349135	35	3,92827670718771	eAbsolute	10	0,1	325,042877197266	207,748520319629	35	0,749860999348487	eAbsolute	10	0,1	325,042877197266	212,716003840137
DIETHANOLAMINE	XIC	eTargetCompound	C4H11NO2		111-42-2	ESI	5000		0		106,085998535156		+	1	0,934409763733333	60	35			106,085998535156	70,06512584	35	100	eAbsolute	10	0,1	106,085998535156	88,0756905	35	60,219059251701	eAbsolute	10	0,1	106,085998535156	106,08625516	35	28,9940815949443	eAbsolute	10	0,1	106,085998535156	68,04947578	35	4,40782696121093	eAbsolute	10	0,1	106,085998535156	0
METHIONINE	XIC	eTargetCompound	C5H11NO2S		63-68-3	ESI	5000		0		150,058013916016		+	1	1,13047411495	60	35			150,058013916016	56,04947578	35	100	eAbsolute	10	0,1	150,058013916016	61,01064745	35	94,0661824314621	eAbsolute	10	0,1	150,058013916016	104,0528466	35	21,9946426114037	eAbsolute	10	0,1	150,058013916016	133,03177677	35	15,0952723711257	eAbsolute	10	0,1	150,058013916016	102,05495504
CYSTINE	XIC	eTargetCompound	C6H12N2O4S2		56-89-3	ESI	5000		0		241,030822753906		+	1	0,92012686535	60	35			241,030822753906	74,02365492	35	100	eAbsolute	10	0,1	241,030822753906	120,01137568	35	97,1305128043937	eAbsolute	10	0,1	241,030822753906	74,00589642	35	63,4155675400625	eAbsolute	10	0,1	241,030822753906	151,98344638	35	51,9692786414793	eAbsolute	10	0,1	241,030822753906	122,02702574
METHYLTHIOADENOSINE	XIC	eTargetCompound	C11H15N5O3S		2457-80-9	ESI	5000		0		298,096252441406		+	1	2,55984289948333	60	35			298,096252441406	136,06177178	35	100	eAbsolute	10	0,1	298,096252441406	61,01064745	35	6,40535687870275	eAbsolute	10	0,1	298,096252441406	75,02629751	35	3,40607579080331	eAbsolute	10	0,1	298,096252441406	97,02840595	35	1,87875673756063	eAbsolute	10	0,1	298,096252441406	145,03177677
GUANIDINOACETATE	XIC	eTargetCompound	C3H7N3O2		352-97-6	ESI	5000		0		118,060997009277		+	1	0,95617710935	60	35			118,060997009277	72,05562378	35	100	eAbsolute	10	0,1	118,060997009277	76,03930498	35	52,7807835850988	eAbsolute	10	0,1	118,060997009277	0	35	43,2828680296848	eAbsolute	10	0,1	118,060997009277	101,03455395	35	26,7328650632276	eAbsolute	10	0,1	118,060997009277	73,03963935
CREATININE	XIC	eTargetCompound	C4H7N3O		60-27-5	ESI	5000		0		114,065818786621		+	1	0,967231454133333	60	35			114,065818786621	114,06618844	35	100	eAbsolute	10	0,1	114,065818786621	86,07127384	35	8,57200451573169	eAbsolute	10	0,1	114,065818786621	72,04439038	35	6,06697723096279	eAbsolute	10	0,1	114,065818786621	57,0445874877296	35	0,399155765765128	eAbsolute	10	0,1	114,065818786621	72,93710858668
N-ACETYLTRYPTOPHAN	XIC	eTargetCompound	C13H14N2O3		1218-34-4	ESI	5000		0		247,107467651367		+	1	5,03114319335	60	35			247,107467651367	159,09167493	35	100	eAbsolute	10	0,1	247,107467651367	188,0706051	35	63,9677127802961	eAbsolute	10	0,1	247,107467651367	146,06004044	35	55,1388766745115	eAbsolute	10	0,1	247,107467651367	132,0807759	35	46,2354120504286	eAbsolute	10	0,1	247,107467651367	130,06512584
ISOLEUCINE	XIC	eTargetCompound	C6H13NO2		73-32-5	ESI	5000		0		132,101715087891		+	1	1,34800746533333	60	35			132,101715087891	86,09642596	35	100	eAbsolute	10	0,1	132,101715087891	69,06987687	35	35,5287537029715	eAbsolute	10	0,1	132,101715087891	57,05730081	35	6,54422692223512	eAbsolute	10	0,1	132,101715087891	56,04947578	35	2,72003661089279	eAbsolute	10	0,1	132,101715087891	58,06512584
CYTOSINE	XIC	eTargetCompound	C4H5N3O		71-30-7	ESI	5000		0		112,050186157227		+	1	0,9478543112	60	35			112,050186157227	112,05053838	35	100	eAbsolute	10	0,1	112,050186157227	95,02398929	35	70,4446137589808	eAbsolute	10	0,1	112,050186157227	69,04472475	35	19,1559806282424	eAbsolute	10	0,1	112,050186157227	94,03997372	35	11,5091043940617	eAbsolute	10	0,1	112,050186157227	67,02907469
NICOTINATE	XIC	eTargetCompound	C6H5NO2		59-67-6	ESI	5000		0		124,03889465332		+	1	1,26620643361667	60	35			124,03889465332	124,03930498	35	100	eAbsolute	10	0,1	124,03889465332	80,04947578	35	56,0375493895378	eAbsolute	10	0,1	124,03889465332	96,04439038	35	32,7994685026314	eAbsolute	10	0,1	124,03889465332	78,03382572	35	23,7580543476134	eAbsolute	10	0,1	124,03889465332	53,03857675
TAURINE	XIC	eTargetCompound	C2H7NO3S		107-35-7	ESI	5000		0		126,021682739258		+	1	0,963306055216667	60	35			126,021682739258	126,02194034	35	100	eAbsolute	10	0,1	126,021682739258	108,01137568	35	78,7388333452004	eAbsolute	10	0,1	126,021682739258	84,9597200211652	35	30,4361592792574	eAbsolute	10	0,1	126,021682739258	56,9646235760003	35	20,75129776669	eAbsolute	10	0,1	126,021682739258	108,99539125
CYTIDINE	XIC	eTargetCompound	C9H13N3O5		65-46-3	ESI	5000		0		244,092437744141		+	1	0,996934920816667	60	35			244,092437744141	112,05053838	35	100	eAbsolute	10	0,1	244,092437744141	95,02398929	35	5,69777734032372	eAbsolute	10	0,1	244,092437744141	69,04472475	35	1,84427298494793	eAbsolute	10	0,1	244,092437744141	94,03997372	35	0,885298541860566	eAbsolute	10	0,1	244,092437744141	57,0333348948127
5-AMINOPENTANOATE	XIC	eTargetCompound	C5H11NO2		660-88-8	ESI	5000		0		118,086151123047		+	1	1	60	35			118,086151123047	55,05422681	35	100	eAbsolute	10	0,1	118,086151123047	56,04947578	35	61,58765014823	eAbsolute	10	0,1	118,086151123047	58,06512584	35	44,6962313251728	eAbsolute	10	0,1	118,086151123047	118,08625516	35	33,9062773895234	eAbsolute	10	0,1	118,086151123047	101,05970607
D-MANNOSAMINE	XIC	eTargetCompound	C6H13NO5		NA	ESI	5000		0		180,086486816406		+	1	0,976923484	60	35			180,086486816406	84,04439038	35	100	eAbsolute	10	0,1	180,086486816406	72,04439038	35	90,4251858583841	eAbsolute	10	0,1	180,086486816406	60,04439038	35	66,2450124850282	eAbsolute	10	0,1	180,086486816406	162,07608436	35	40,7666957852715	eAbsolute	10	0,1	180,086486816406	85,02840595
GLUCOSAMINE	XIC	eTargetCompound	C6H13NO5		3416-24-8	ESI	5000		0		180,086685180664		+	1	0,941172043483333	60	35			180,086685180664	84,04439038	35	100	eAbsolute	10	0,1	180,086685180664	72,04439038	35	65,6070759984485	eAbsolute	10	0,1	180,086685180664	60,04439038	35	64,7137502101285	eAbsolute	10	0,1	180,086685180664	70,06512584	35	31,2647893653032	eAbsolute	10	0,1	180,086685180664	85,02840595
ASPARAGINE	XIC	eTargetCompound	C4H8N2O3		70-47-3	ESI	5000		0		133,060699462891		+	1	0,981867477333333	60	35			133,060699462891	74,02365492	35	100	eAbsolute	10	0,1	133,060699462891	87,05528941	35	22,1062158869378	eAbsolute	10	0,1	133,060699462891	70,02874032	35	11,232718528588	eAbsolute	10	0,1	133,060699462891	88,03930498	35	7,38805067897635	eAbsolute	10	0,1	133,060699462891	116,03421958
AMINOISOBUTANOATE	XIC	eTargetCompound	C4H9NO2		144-90-1	ESI	5000		0		104,070510864258		+	1	1,02025905091667	60	35			104,070510864258	57,03349135	35	100	eAbsolute	10	0,1	104,070510864258	86,06004044	35	27,6090176466144	eAbsolute	10	0,1	104,070510864258	104,0706051	35	14,2074818749873	eAbsolute	10	0,1	104,070510864258	75,04405601	35	5,72140537203896	eAbsolute	10	0,1	104,070510864258	62,9290119989804
[truncated: 10 more columns]
