# Supplementary material for: Practical Workflow for Building Local Mass Spectral Libraries for Untargeted Metabolomics
Source: Metabolites. 2026 Jun 12;16(6):412. doi: 10.3390/metabo16060412 (PMC13303250; doi:10.3390/metabo16060412)
Supplement: Supplementary file 1 [file metabolites-16-00412-s001.zip › SI_1_6_RPLC.csv]

Name	Formula	Annot. Source: Predicted Compositions	Annot. Source: mzVault Search	Annot. Source: MassList Search	Annot. DeltaMass [ppm]	Calc. MW	m/z	RT [min]	Area (Max.)	# mzVault Results	mzVault Best Match	Mass List Match: Arita Lab 6549 Flavonoid Structure Database	Mass List Match: EFS HRAM Compound Database	Mass List Match: Endogenous Metabolites database 4400 compounds	Mass List Match: Extractables and Leachables HRAM Compound Database	MS2	Reference Ion	Group Area: RS	Group Area: RT	Peak Rating: RS.raw (F6)	Peak Rating: RT.raw (F7)
1-METHYL-L-HISTIDINE	C7 H11 N3 O2	Full match	Full match	Full match	-0.16	169.0851	170.09238	0.921	3322532.266	2	92.1	No matches found	Single match found	Multiple matches found	No matches found	DDA for preferred ion	[M+H]+1	3322532.266	1324041.908	7.8	8.4
5-HYDROXYINDOLEACETATE	C10 H9 N O3	Full match	Full match	Full match	-0.52	191.05814	192.06542	3.251	1451841.827	1	59.3	No matches found	No matches found	Multiple matches found	No matches found	DDA for preferred ion	[M+H]+1	1451841.827	435696.3564	9.5	9.1
ARGININE	C6 H14 N4 O2	Full match	Full match	Full match	-0.41	174.1116	175.11888	0.902	9076193.828	1	89.3	No matches found	No matches found	Multiple matches found	No matches found	DDA for preferred ion	[M+H]+1	3472732.232	9076193.828	8.4	9.5
BETAINE	C5 H11 N O2	Full match	Full match	Full match	-0.43	117.07893	118.0862	1.014	401782224.5	2	71.1	No matches found	No matches found	Multiple matches found	No matches found	DDA for preferred ion	[M+H]+1	401782224.5	278516408.1	9.5	9.5
CAFFEINE	C8 H10 N4 O2	Full match	Full match	Full match	0	194.08037	195.08765	3.229	10706190.65	1	80.1	No matches found	Single match found	Single match found	No matches found	DDA for preferred ion	[M+H]+1	10706190.65	6579598.208	9.5	9.5
CREATINE	C4 H9 N3 O2	Full match	Full match	Full match	0.05	131.06948	132.07676	0.977	83493652.08	1	57.3	No matches found	Single match found	Multiple matches found	No matches found	DDA for preferred ion	[M+H]+1	83493652.08	12919446.27	9.5	9.5
DEOXYCARNITINE	C7 H15 N O2	Full match	Full match	Full match	-0.27	145.11024	146.11752	0.991	13806723.99	1	57.8	No matches found	No matches found	Multiple matches found	No matches found	DDA for preferred ion	[M+H]+1	13806723.99	11146712.27	9.5	9.5
DIETHANOLAMINE	C4 H11 N O2	Full match	Full match	Partial match	-0.48	105.07893	106.0862	0.904	1201322.022	1	71	No matches found	No matches found	No matches found	Single match found	DDA for preferred ion	[M+H]+1	172512.8636	1201322.022	6.8	8.4
GLUTARYLCARNITINE	C12 H21 N O6	No results	Invalid mass	No match	-614506.79	106.0634	276.14411	1.148	1860782.748	1	83.8	No matches found	No matches found	No matches found	Single match found	DDA for other ion	[2M+ACN+Na]+1	1860782.748	924864.5332	8.9	9.5
GLYCOCHENODEOXYCHOLATE	C26 H43 N O5	Full match	Full match	Full match	-0.18	449.31404	432.3108	10.257	723212.6382	1	84	No matches found	No matches found	Multiple matches found	No matches found	DDA for preferred ion	[M+H-H2O]+1	548577.173	723212.6382	8.6	9.1
GLYCOCHOLATE	C26 H43 N O6	Full match	Full match	Full match	0.02	465.30905	466.31634	8.671	544356.9754	1	84.6	No matches found	No matches found	Single match found	No matches found	DDA for preferred ion	[M+H]+1	347921.2997	544356.9754	7.2	8.6
HISTIDINE	C6 H9 N3 O2	Full match	Full match	Full match	0.25	155.06952	156.07679	0.917	13113609.18	1	93.3	No matches found	Single match found	Multiple matches found	No matches found	DDA for preferred ion	[M+H]+1	13113609.18	7562672.609	7.8	8.4
HYPOXANTHINE	C5 H4 N4 O	Full match	Full match	Full match	-0.15	136.03849	137.04577	1.204	7548520.471	1	88.4	No matches found	Single match found	Multiple matches found	No matches found	DDA for preferred ion	[M+H]+1	2861680.628	7548520.471	3.5	8.4
ISOLEUCINE	C6 H13 N O2	Full match	Full match	Full match	-0.27	131.09459	132.10187	1.332	47367882.45	3	78.8	No matches found	Single match found	Multiple matches found	Single match found	DDA for preferred ion	[M+H]+1	47367882.45	35827474.65	10	9.5
L-CARNITINE	C7 H15 N O3	Full match	Full match	Full match	-0.04	161.10519	162.11246	0.966	421998536.1	1	90.2	No matches found	No matches found	Multiple matches found	No matches found	DDA for preferred ion	[M+H]+1	421998536.1	302402420.1	10	10
LAUROYLCARNITINE	C19 H37 N O4	Full match	Full match	No results	-0.62	343.27205	344.27932	10.528	2359613.991	1	78.5	No matches found	No matches found	No matches found	No matches found	DDA for preferred ion	[M+H]+1	1269103.453	2359613.991	9.5	9.5
METHIONINE	C5 H11 N O2 S	Full match	Full match	Full match	-0.3	149.051	150.05827	1.131	1570561.526	1	74.3	No matches found	Single match found	Multiple matches found	No matches found	DDA for preferred ion	[M+H]+1	1570561.526	1128521.255	7.8	7.8
N.N.N-TRIMETHYLLYSINE	C9 H20 N2 O2	Full match	Full match	Full match	-0.04	188.15247	189.15975	0.896	3501254.399	1	86.5	No matches found	Single match found	Single match found	No matches found	DDA for preferred ion	[M+H]+1	1482838.754	3501254.399	8.4	8.4
NICOTINAMIDE	C6 H6 N2 O	Full match	Full match	Full match	-2	122.04777	123.05525	1.262	1277187.929	1	65.9	No matches found	No matches found	Single match found	No matches found	DDA for preferred ion	[M+H]+1	1277187.929	1028736.456	7.8	7.8
NORLEUCINE	C6 H13 N O2	Full match	Full match	Full match	-0.29	131.09459	132.10187	1.36	1052901.735	3	61.2	No matches found	Single match found	Multiple matches found	Single match found	DDA for preferred ion	[M+H]+1	1052901.735	940131.921	7.8	7.8
O-ACETYLCARNITINE	C9 H17 N O4	Full match	Full match	Full match	0.18	203.11579	204.12307	1.118	214504164.6	1	89.2	No matches found	No matches found	Single match found	No matches found	DDA for preferred ion	[M+H]+1	214504164.6	143981276.3	10	10
PALMITOYLCARNITINE	C23 H45 N O4	Full match	Full match	Full match	-0.22	399.33477	400.34205	13.541	1676357.979	1	87.8	No matches found	No matches found	Single match found	No matches found	DDA for preferred ion	[M+H]+1	980535.0421	1676357.979	8.9	9.5
PANTOTHENATE	C9 H17 N O5	Full match	Full match	Full match	-0.46	219.11057	220.11786	1.688	867399.4168	1	60.8	No matches found	No matches found	Single match found	No matches found	DDA for preferred ion	[M+H]+1	867399.4168	282282.9769	8.6	8.3
PARAXANTHINE	C7 H8 N4 O2	Full match	Full match	Full match	0.14	180.06475	181.07203	2.24	3514672.923	2	81.6	No matches found	Multiple matches found	Multiple matches found	No matches found	DDA for preferred ion	[M+H]+1	3514672.923	2395671.296	9.5	9.5
PHENYLALANINE	C9 H11 N O2	Full match	Full match	Full match	-0.23	165.07894	166.08622	4.879	45026811.08	1	92	No matches found	Multiple matches found	Multiple matches found	Single match found	DDA for preferred ion	[M+H]+1	45026811.08	25658059.89	9.5	10
PIPECOLATE	C6 H11 N O2	Full match	Full match	Full match	-0.33	129.07894	130.08621	1.057	9745862.936	1	84.8	No matches found	No matches found	Multiple matches found	No matches found	DDA for preferred ion	[M+H]+1	9745862.936	9340230.077	9.5	8.9
PROLINE	C5 H9 N O2	Full match	Full match	Full match	-0.4	115.06328	116.07056	1.858	52474970.82	1	85.2	No matches found	No matches found	Multiple matches found	No matches found	DDA for preferred ion	[M+H]+1	36596022.09	52474970.82	9.5	9.5
SPHINGANINE	C18 H39 N O2	Full match	Full match	Full match	-0.15	301.29804	302.30531	12.406	2908153.177	1	50.6	No matches found	No matches found	Single match found	No matches found	DDA for preferred ion	[M+H]+1	2908153.177	2339543.575	9.5	9.5
TAURINE	C2 H7 N O3 S	Full match	Full match	Full match	0.06	125.01467	126.02196	0.962	1105955.439	1	72.7	No matches found	No matches found	Single match found	No matches found	DDA for preferred ion	[M+H]+1	569361.6497	1105955.439	7	7.8
THEOBROMINE	C7 H8 N4 O2	Full match	Full match	Full match	-0.19	180.06469	181.07197	1.869	2837714.643	1	79.1	No matches found	Multiple matches found	Multiple matches found	No matches found	DDA for preferred ion	[M+H]+1	461072.5029	2837714.643	9.1	9.5
TRIGONELLINE	C7 H7 N O2	Full match	Full match	Full match	-0.33	137.04763	138.05491	1.021	4947269.432	1	52.6	No matches found	No matches found	Multiple matches found	No matches found	DDA for preferred ion	[M+H]+1	4947269.432	4552041.802	9.5	9.5
TRYPTOPHAN	C11 H12 N2 O2	Full match	Full match	Full match	0.13	204.0899	188.07064	2.287	66010474.8	1	95.1	No matches found	Single match found	Multiple matches found	No matches found	DDA for preferred ion	[M+H-NH3]+1	66010474.8	35608872.22	9.5	9.5
TYROSINE	C9 H11 N O3	Full match	Full match	Full match	0.37	181.07396	182.08124	1.34	5973711.445	1	93	No matches found	Single match found	Multiple matches found	No matches found	DDA for preferred ion	[M+H]+1	5973711.445	2658038.245	8.4	9.5
UROCANATE	C6 H6 N2 O2	Full match	Full match	Full match	0.05	138.04293	139.0502	1.042	2812457.044	1	90.2	No matches found	No matches found	Multiple matches found	Single match found	DDA for preferred ion	[M+H]+1	2812457.044	2142174.088	8.4	8.4
